# Supplementary material for: Using amino acids co-occurrence matrices and explainability model to investigate patterns in dengue virus proteins
Source: BMC Bioinformatics. 2022 Feb 19;23:80. doi: 10.1186/s12859-022-04597-y (PMC8858567; doi:10.1186/s12859-022-04597-y)
Supplement: Supplementary file 1 — Additional file 1. C protein: A list of sequences belonging to Dengue virus protein C in csvformat. Each row is a sample of the amino acid chain labeledaccording to dengue severity. [file 12859_2022_4597_MOESM1_ESM.zip › Additional_File_1_C_protein/data.csv]

sequences,serotype,outcome,outcome_bin
['AUG', 'CUG', 'AAA', 'CGC', 'GCG', 'AGA', 'AAC', 'CGU', 'GUG', 'UCA', 'ACU', 'GGA', 'UCA', 'CAG', 'UUG', 'GCG', 'AAG', 'AGA', 'UUC', 'UCA', 'AGA', 'GGA', 'UUG', 'CUG', 'AAC', 'GGC', 'CAA', 'GGA', 'CCA', 'AUG', 'AAA', 'UUG', 'GUU', 'AUG', 'GCG', 'UUU', 'AUA', 'GCU', 'UUC', 'CUC', 'AGA', 'UUU', 'CUA', 'GCC', 'AUU', 'CCA', 'CCG', 'ACA', 'GCA', 'GGA', 'AUC', 'UUG', 'GCU', 'AGA', 'UGG', 'GGU', 'ACC',…
['UCU', 'AUC', 'AAU', 'AUG', 'CUG', 'AAA', 'CGC', 'GUG', 'AGA', 'AAC', 'CGU', 'GUG', 'UCA', 'ACU', 'GGA', 'UCA', 'CAG', 'UUG', 'GCG', 'AAG', 'AGA', 'UUC', 'UCA', 'AAG', 'GGA', 'CUG', 'CUG', 'AAC', 'GGC', 'CAG', 'GGA', 'CCA', 'AUG', 'AAA', 'UUG', 'GUU', 'AUG', 'GCG', 'UUC', 'AUA', 'GCU', 'UUC', 'CUC', 'AGA', 'UUU', 'CUA', 'GCC', 'AUU', 'CCA', 'CCA', 'ACA', 'GCA', 'GGA', 'GUC', 'UUG', 'GCU', 'AGA',…
['UCU', 'AUC', 'AAU', 'AUG', 'CUG', 'AAA', 'CGC', 'GUG', 'AGA', 'AAC', 'CGU', 'GUG', 'UCA', 'ACU', 'GGA', 'UCA', 'CAG', 'UUG', 'GCG', 'AAG', 'AGA', 'UUC', 'UCA', 'AGA', 'GGA', 'CUG', 'CUG', 'AAU', 'GGC', 'CAA', 'GGA', 'CCA', 'AUG', 'AAA', 'UUG', 'GUU', 'AUG', 'GCG', 'UUC', 'AUA', 'GCU', 'UUC', 'CUC', 'AGA', 'UUU', 'CUA', 'GCC', 'AUU', 'CCA', 'CCG', 'ACA', 'GCG', 'GGA', 'AUC', 'UUG', 'GCU', 'AGA',…
['AUG', 'AAA', 'AAC', 'CAA', 'CGG', 'AAG', 'AAG', 'ACG', 'GGA', 'AAA', 'CCG', 'UCU', 'AUC', 'AAU', 'AUG', 'CUG', 'AAA', 'CGC', 'GUG', 'AGA', 'AAC', 'CGU', 'GUG', 'UCA', 'ACU', 'GGA', 'UCA', 'CAG', 'UUG', 'GCG', 'AAG', 'AGA', 'UUC', 'UCA', 'AAA', 'GGA', 'CUG', 'CUG', 'AAC', 'GGC', 'CAG', 'GGA', 'CCA', 'AUG', 'AAA', 'UUG', 'GUU', 'AUG', 'GCG', 'UUC', 'AUA', 'GCU', 'UUC', 'CUC', 'AGA', 'UUU', 'CUA',…
['AUG', 'AAC', 'AAC', 'CAA', 'CGA', 'AAA', 'AAG', 'ACG', 'GGA', 'AAA', 'CCG', 'UCU', 'AUC', 'AAU', 'AUG', 'CUG', 'AAA', 'CGC', 'GUG', 'AGA', 'AAC', 'CGU', 'GUG', 'UCA', 'ACU', 'GGA', 'ACA', 'CAG', 'UUG', 'GCG', 'AAG', 'AGA', 'UUC', 'UCA', 'AGA', 'GGA', 'UUG', 'CUG', 'AAC', 'GGC', 'CAA', 'GGA', 'CCA', 'AUG', 'AAA', 'UUG', 'GUU', 'AUG', 'GCG', 'UUC', 'AUA', 'GCU', 'UUC', 'CUC', 'AGA', 'UUU', 'CUA',…
['AUG', 'AAC', 'AAC', 'CAA', 'CGA', 'AAA', 'AAG', 'ACG', 'GGA', 'AAA', 'CCG', 'UCU', 'AUC', 'AAU', 'AUG', 'CUG', 'AAA', 'CGC', 'GUG', 'AGA', 'AAC', 'CGU', 'GUG', 'UCA', 'ACU', 'GGA', 'ACA', 'CAG', 'UUG', 'GCG', 'AAG', 'AGA', 'UUC', 'UCA', 'AGA', 'GGA', 'UUG', 'CUG', 'AAC', 'GGC', 'CAA', 'GGA', 'CCA', 'AUG', 'AAA', 'UUG', 'GUU', 'AUG', 'GCG', 'UUC', 'AUA', 'GCU', 'UUC', 'CUC', 'AGA', 'UUU', 'CUA',…
['AUG', 'AAC', 'AAC', 'CAA', 'CGA', 'AAA', 'AAG', 'ACG', 'GGA', 'AAA', 'CCG', 'UCU', 'AUC', 'AAU', 'AUG', 'CUG', 'AAA', 'CGC', 'GUG', 'AGA', 'AAC', 'CGU', 'GUG', 'UCA', 'ACU', 'GGA', 'UCA', 'CAG', 'UUG', 'GCG', 'AAG', 'AGA', 'UUC', 'UCA', 'AGA', 'GGA', 'UUG', 'CUG', 'AAC', 'GGC', 'CAA', 'GGA', 'CCA', 'AUG', 'AAA', 'UUG', 'GUU', 'AUG', 'GCG', 'UUC', 'AUA', 'GCU', 'UUC', 'CUC', 'AGA', 'UUU', 'CUA',…
['AUG', 'AAC', 'AAC', 'CAA', 'CGA', 'AAA', 'AAG', 'ACG', 'GGA', 'AAA', 'CCG', 'UCU', 'AUC', 'AAU', 'AUG', 'CUG', 'AAA', 'CGC', 'GUG', 'AGA', 'AAC', 'CGU', 'GUG', 'UCA', 'ACU', 'GGA', 'UCA', 'CAG', 'UUG', 'GCG', 'AAG', 'AGA', 'UUC', 'UCA', 'AGA', 'GGA', 'UUG', 'CUG', 'AAC', 'GGC', 'CAA', 'GGA', 'CCA', 'AUG', 'AGA', 'UUG', 'GUU', 'AUG', 'GCA', 'UUC', 'AUA', 'GCU', 'UUC', 'CUC', 'AGA', 'UUU', 'CUA',…
['AUG', 'AAC', 'AAC', 'CAA', 'CGG', 'AAA', 'AAG', 'ACG', 'GGA', 'AAA', 'CCG', 'UCU', 'AUC', 'AAU', 'AUG', 'CUG', 'AAA', 'CGC', 'GUG', 'AGA', 'AAC', 'CGU', 'GUG', 'UCA', 'ACU', 'GGA', 'UCA', 'CAG', 'UUG', 'GCG', 'AAG', 'AGA', 'UUC', 'UCA', 'AGA', 'GGA', 'UUA', 'CUG', 'AAC', 'GGC', 'CAA', 'GGA', 'CCA', 'AUG', 'AAA', 'UUG', 'GUU', 'AUG', 'GCG', 'UUC', 'AUA', 'GCU', 'UUC', 'CUC', 'AGA', 'UUU', 'CUA',…
['AUG', 'AAC', 'AAC', 'CAA', 'CGG', 'AAA', 'AAG', 'ACG', 'GGA', 'AAA', 'CCG', 'UCU', 'AUC', 'AAU', 'AUG', 'CUG', 'AAA', 'CGC', 'GUG', 'AGA', 'AAC', 'CGU', 'GUG', 'UCA', 'ACU', 'GGA', 'UCA', 'CAG', 'UUG', 'GCG', 'AAG', 'AGA', 'UUC', 'UCA', 'AGA', 'GGA', 'UUG', 'CUG', 'AAC', 'GGC', 'CAA', 'GGA', 'CCA', 'AUG', 'AAA', 'UUG', 'GUC', 'AUG', 'GCG', 'UUC', 'AUA', 'GCU', 'UUC', 'CUC', 'AGA', 'UUU', 'CUA',…
['AUG', 'AAC', 'AAC', 'CAA', 'CGG', 'AAA', 'AAG', 'ACG', 'GGA', 'AAA', 'CCG', 'UCU', 'AUC', 'AAU', 'AUG', 'CUG', 'AAA', 'CGC', 'GUG', 'AGA', 'AAC', 'CGU', 'GUG', 'UCA', 'ACU', 'GGA', 'UCA', 'CAG', 'UUG', 'GCG', 'AAG', 'AGA', 'UUC', 'UCA', 'AGA', 'GGA', 'UUG', 'CUG', 'AAC', 'GGC', 'CAA', 'GGA', 'CCA', 'AUG', 'AAA', 'UUG', 'GUU', 'AUG', 'GCG', 'UUC', 'AUA', 'GCU', 'UUC', 'CUC', 'AGA', 'UUU', 'CUA',…
['AUG', 'AAC', 'AAC', 'CAA', 'CGG', 'AAA', 'AAG', 'ACG', 'GGA', 'AAA', 'CCG', 'UCU', 'AUC', 'AAU', 'AUG', 'CUG', 'AAA', 'CGC', 'GUG', 'AGA', 'AAC', 'CGU', 'GUG', 'UCA', 'ACU', 'GGA', 'UCA', 'CAG', 'UUG', 'GCG', 'AAG', 'AGA', 'UUC', 'UCA', 'AGA', 'GGA', 'UUG', 'CUG', 'AAC', 'GGC', 'CAA', 'GGA', 'CCA', 'AUG', 'AAA', 'UUG', 'GUU', 'AUG', 'GCG', 'UUC', 'AUA', 'GCU', 'UUC', 'CUC', 'AGA', 'UUU', 'CUA',…
['AUG', 'AAC', 'AAC', 'CAA', 'CGG', 'AAA', 'AAG', 'ACG', 'GGA', 'AAA', 'CCG', 'UCU', 'AUC', 'AAU', 'AUG', 'CUG', 'AAA', 'CGC', 'GUG', 'AGA', 'AAC', 'CGU', 'GUG', 'UCA', 'ACU', 'GGA', 'UCA', 'CAG', 'UUG', 'GCG', 'AAG', 'AGA', 'UUC', 'UCA', 'AGA', 'GGA', 'UUG', 'CUG', 'AAU', 'GGC', 'CAA', 'GGA', 'CCA', 'AUG', 'AAA', 'UUG', 'GUU', 'AUG', 'GCG', 'UUC', 'AUA', 'GCU', 'UUC', 'CUC', 'AGA', 'UUU', 'AUA',…
['AUG', 'AAC', 'AAC', 'CAA', 'CGG', 'AAA', 'AAG', 'ACG', 'GGA', 'AAA', 'CCG', 'UCU', 'AUC', 'AAU', 'AUG', 'CUG', 'AAA', 'CGC', 'GUG', 'AGA', 'AAC', 'CGU', 'GUG', 'UCA', 'ACU', 'GGA', 'UCA', 'CAG', 'UUG', 'GCG', 'AAG', 'AGA', 'UUC', 'UCA', 'AGA', 'GGA', 'UUG', 'CUG', 'AAU', 'GGC', 'CAA', 'GGA', 'CCA', 'AUG', 'AAA', 'UUG', 'GUU', 'AUG', 'GCG', 'UUC', 'AUA', 'GCU', 'UUC', 'CUC', 'AGA', 'UUU', 'CUA',…
['AUG', 'AAC', 'AAC', 'CAA', 'CGG', 'AAA', 'AAG', 'ACG', 'GGU', 'AAA', 'CCG', 'UCU', 'AUC', 'AAU', 'AUG', 'CUG', 'AAA', 'CGC', 'GUG', 'AGA', 'AAC', 'CGU', 'GUG', 'UCA', 'ACU', 'GGA', 'UCA', 'CAG', 'UUG', 'GCG', 'AAG', 'AGA', 'UUC', 'UCA', 'AGA', 'GGA', 'UUG', 'CUG', 'AAU', 'GGC', 'CAA', 'GGA', 'CCA', 'AUG', 'AAA', 'UUG', 'GUU', 'AUG', 'GCG', 'UUC', 'AUA', 'GCU', 'UUC', 'CUC', 'AGA', 'UUU', 'CUA',…
['AUG', 'AAC', 'AAC', 'CAA', 'CGG', 'AAA', 'AAG', 'ACG', 'GGU', 'CGA', 'CCG', 'UCU', 'UUC', 'AAU', 'AUG', 'CUG', 'AAA', 'CGC', 'GCG', 'AGA', 'AAC', 'CGC', 'GUG', 'UCA', 'ACU', 'GGU', 'UCA', 'CAG', 'UUG', 'GCG', 'AAG', 'AGA', 'UUC', 'UCA', 'AAA', 'GGA', 'CUG', 'CUU', 'UCA', 'GGC', 'CAA', 'GGA', 'CCC', 'AUG', 'AAA', 'UUG', 'GUG', 'AUG', 'GCU', 'UUC', 'AUA', 'GCA', 'UUU', 'CUA', 'AGA', 'UUU', 'CUA',…
['AUG', 'AAC', 'AAC', 'CAA', 'CGG', 'AAA', 'AAG', 'ACG', 'GGU', 'CGA', 'CCG', 'UCU', 'UUC', 'AAU', 'AUG', 'CUG', 'AAA', 'CGC', 'GCG', 'AGA', 'AAC', 'CGC', 'GUG', 'UCA', 'ACU', 'GGU', 'UCA', 'CAG', 'UUG', 'GCG', 'AAG', 'AGA', 'UUC', 'UCA', 'AAA', 'GGA', 'UUG', 'CUU', 'UCA', 'GGC', 'CAA', 'GGA', 'CCC', 'AUG', 'AAA', 'UUG', 'GUG', 'AUG', 'GCU', 'UUC', 'AUA', 'GCA', 'UUU', 'CUA', 'AGA', 'UUC', 'CUA',…
['AUG', 'AAC', 'AAC', 'CAA', 'CGG', 'AAA', 'AAG', 'ACG', 'GGU', 'CGA', 'CCG', 'UCU', 'UUC', 'AAU', 'AUG', 'CUG', 'AAA', 'CGC', 'GCG', 'AGA', 'AAC', 'CGC', 'GUG', 'UCA', 'ACU', 'GGU', 'UCA', 'CAG', 'UUG', 'GCG', 'AAG', 'AGA', 'UUC', 'UCA', 'AAA', 'GGA', 'UUG', 'CUU', 'UCA', 'GGC', 'CAA', 'GGA', 'CCC', 'AUG', 'AAA', 'UUG', 'GUG', 'AUG', 'GCU', 'UUC', 'AUA', 'GCA', 'UUU', 'CUA', 'AGA', 'UUU', 'CUA',…
['AUG', 'AAC', 'AAC', 'CAA', 'CGG', 'AAA', 'AAG', 'ACG', 'GGU', 'CGA', 'CCG', 'UCU', 'UUC', 'AAU', 'AUG', 'CUG', 'AAA', 'CGC', 'GCG', 'AGA', 'AAC', 'CGC', 'GUG', 'UCA', 'ACU', 'GGU', 'UCA', 'CAG', 'UUG', 'GCG', 'AAG', 'AGA', 'UUC', 'UCA', 'AAA', 'GGA', 'UUG', 'CUU', 'UCA', 'GGC', 'CAA', 'GGA', 'CCC', 'AUG', 'AAA', 'UUG', 'GUG', 'AUG', 'GCU', 'UUC', 'AUA', 'GCA', 'UUU', 'CUA', 'AGA', 'UUU', 'CUA',…
['AUG', 'AAC', 'AAC', 'CAA', 'CGG', 'AAA', 'AAG', 'ACG', 'GGU', 'CGA', 'CCG', 'UCU', 'UUC', 'AAU', 'AUG', 'CUG', 'AAA', 'CGC', 'GCG', 'AGA', 'AAC', 'CGC', 'GUG', 'UCA', 'ACU', 'GGU', 'UCA', 'CAG', 'UUG', 'GCG', 'AAG', 'AGA', 'UUC', 'UCA', 'AAA', 'GGA', 'UUG', 'CUU', 'UCA', 'GGC', 'CAA', 'GGA', 'CCC', 'AUG', 'AAA', 'UUG', 'GUG', 'AUG', 'GCU', 'UUC', 'AUA', 'GCA', 'UUU', 'CUA', 'AGA', 'UUU', 'CUA',…
['AUG', 'AAC', 'AAC', 'CAA', 'CGG', 'AAA', 'AAG', 'ACG', 'GGU', 'CGA', 'CCG', 'UCU', 'UUC', 'AAU', 'AUG', 'CUG', 'AAA', 'CGC', 'GCG', 'AGA', 'AAC', 'CGC', 'GUG', 'UCA', 'ACU', 'GGU', 'UCA', 'CAG', 'UUG', 'GCG', 'AAG', 'AGA', 'UUC', 'UCA', 'AAA', 'GGA', 'UUG', 'CUU', 'UCA', 'GGC', 'CAA', 'GGA', 'CCC', 'AUG', 'AAA', 'UUG', 'GUG', 'AUG', 'GCU', 'UUC', 'AUA', 'GCA', 'UUU', 'CUA', 'AGA', 'UUU', 'CUA',…
['AUG', 'AAC', 'AAC', 'CAA', 'CGG', 'AAA', 'AAG', 'ACG', 'GGU', 'CGA', 'CCG', 'UCU', 'UUC', 'AAU', 'AUG', 'CUG', 'AAA', 'CGC', 'GCG', 'AGA', 'AAC', 'CGC', 'GUG', 'UCA', 'ACU', 'GUU', 'UCA', 'CAG', 'UUG', 'GCG', 'AAG', 'AGA', 'UUC', 'UCA', 'AAA', 'GGA', 'UUG', 'CUU', 'UCA', 'GGC', 'CAA', 'GGA', 'CCC', 'AUG', 'AAA', 'CUG', 'GUG', 'AUG', 'GCU', 'UUU', 'AUA', 'GCA', 'UUC', 'CUA', 'AGA', 'UUU', 'CUA',…
['AUG', 'AAC', 'AAC', 'CAA', 'CGG', 'AAA', 'AAG', 'ACG', 'GGU', 'CGA', 'CCG', 'UCU', 'UUC', 'AAU', 'AUG', 'CUG', 'AAA', 'CGC', 'GCG', 'AGA', 'AAC', 'CGC', 'GUG', 'UCA', 'ACU', 'GUU', 'UCA', 'CAG', 'UUG', 'GCG', 'AAG', 'AGA', 'UUC', 'UCA', 'AAA', 'GGA', 'UUG', 'CUU', 'UCA', 'GGC', 'CAA', 'GGA', 'CCC', 'AUG', 'AAA', 'CUG', 'GUG', 'AUG', 'GCU', 'UUU', 'AUA', 'GCA', 'UUC', 'CUA', 'AGA', 'UUU', 'CUA',…
['AUG', 'AAC', 'AAC', 'CAA', 'CGG', 'AAA', 'AAG', 'ACG', 'GGU', 'CGA', 'CCG', 'UCU', 'UUC', 'AAU', 'AUG', 'CUG', 'AAA', 'CGC', 'GCG', 'AGA', 'AAC', 'CGC', 'GUG', 'UCA', 'ACU', 'GUU', 'UCA', 'CAG', 'UUG', 'GCG', 'AAG', 'AGA', 'UUC', 'UCA', 'AAA', 'GGA', 'UUG', 'CUU', 'UCA', 'GGC', 'CAA', 'GGA', 'CCC', 'AUG', 'AAA', 'UUG', 'GUG', 'AUG', 'GCU', 'UUU', 'AUA', 'GCA', 'UUC', 'CUA', 'AGA', 'UUU', 'CUA',…
['AUG', 'AAC', 'AAC', 'CAA', 'CGG', 'AAA', 'AAG', 'ACG', 'GGU', 'CGA', 'CCG', 'UCU', 'UUC', 'AAU', 'AUG', 'CUG', 'AAA', 'CGC', 'GCG', 'AGA', 'AAC', 'CGC', 'GUG', 'UCA', 'ACU', 'GUU', 'UCA', 'CAG', 'UUG', 'GCG', 'AAG', 'AGA', 'UUC', 'UCA', 'AAA', 'GGA', 'UUG', 'CUU', 'UCA', 'GGU', 'CAA', 'GGA', 'CCC', 'AUG', 'AAA', 'CUG', 'GUG', 'AUG', 'GCU', 'UUU', 'AUA', 'GCA', 'UUC', 'CUA', 'AGA', 'UUU', 'CUA',…
['AUG', 'AAC', 'AAC', 'CAA', 'CGG', 'AAA', 'AAG', 'ACG', 'GGU', 'CGA', 'CCG', 'UCU', 'UUC', 'AAU', 'AUG', 'CUG', 'AAA', 'CGC', 'GCG', 'AGA', 'AAC', 'CGC', 'GUG', 'UCA', 'ACU', 'GUU', 'UCA', 'CAG', 'UUG', 'GCG', 'AAG', 'AGA', 'UUC', 'UCA', 'AAA', 'GGA', 'UUG', 'CUU', 'UCA', 'GGU', 'CAA', 'GGA', 'CCC', 'AUG', 'AAA', 'CUG', 'GUG', 'AUG', 'GCU', 'UUU', 'AUA', 'GCA', 'UUC', 'CUA', 'AGA', 'UUU', 'CUA',…
['AUG', 'AAC', 'AAC', 'CAA', 'CGG', 'AAG', 'AAG', 'ACG', 'GGA', 'AAA', 'CCG', 'UCU', 'AUC', 'AAU', 'AUG', 'CUG', 'AAA', 'CGC', 'GAG', 'AGA', 'AAC', 'CGU', 'GUG', 'UCA', 'ACU', 'GGA', 'UCA', 'CAG', 'UUG', 'GCG', 'AAG', 'AGA', 'UUC', 'UCA', 'AAA', 'GGA', 'CUG', 'CUG', 'AAC', 'GGC', 'CAG', 'GGA', 'CCA', 'AUG', 'AAA', 'UUG', 'GUU', 'AUG', 'GCG', 'UUC', 'AUA', 'GCU', 'UUC', 'CUC', 'AGA', 'UUU', 'CUA',…
['AUG', 'AAC', 'AAC', 'CAA', 'CGG', 'AAG', 'AAG', 'ACG', 'GGA', 'AAA', 'CCG', 'UCU', 'AUC', 'AAU', 'AUG', 'CUG', 'AAA', 'CGC', 'GUG', 'AGA', 'AAC', 'CGU', 'GUG', 'UCA', 'ACU', 'GGA', 'UCA', 'CAG', 'UUG', 'GCG', 'AAG', 'AGA', 'UUC', 'UCA', 'AAA', 'GGA', 'CUG', 'CUG', 'AAC', 'GGC', 'CAG', 'GGA', 'CCA', 'AUG', 'AAA', 'UUG', 'GUU', 'AUG', 'GCG', 'UUC', 'AUA', 'GCU', 'UUC', 'CUC', 'AGA', 'UUU', 'CUA',…
['AUG', 'AAC', 'AAC', 'CAA', 'CGG', 'AAG', 'AAG', 'ACG', 'GGA', 'AAA', 'CCG', 'UCU', 'AUC', 'AAU', 'AUG', 'CUG', 'AAA', 'CGC', 'GUG', 'AGA', 'AAC', 'CGU', 'GUG', 'UCA', 'ACU', 'GGA', 'UCA', 'CAG', 'UUG', 'GCG', 'AAG', 'AGA', 'UUC', 'UCA', 'AAA', 'GGA', 'CUG', 'CUG', 'AAC', 'GGC', 'CAG', 'GGA', 'CCA', 'AUG', 'AAA', 'UUG', 'GUU', 'AUG', 'GCG', 'UUC', 'AUA', 'GCU', 'UUC', 'CUC', 'AGA', 'UUU', 'CUA',…
['AUG', 'AAC', 'AAC', 'CAA', 'CGG', 'AAG', 'AAG', 'ACG', 'GGA', 'AAA', 'CCG', 'UCU', 'AUC', 'AAU', 'AUG', 'CUG', 'AAA', 'CGC', 'GUG', 'AGA', 'AAC', 'CGU', 'GUG', 'UCA', 'ACU', 'GGA', 'UCA', 'CAG', 'UUG', 'GCG', 'AAG', 'AGA', 'UUC', 'UCA', 'AAA', 'GGA', 'CUG', 'CUG', 'AAC', 'GGC', 'CAG', 'GGA', 'CCA', 'AUG', 'AAA', 'UUG', 'GUU', 'AUG', 'GCG', 'UUC', 'AUA', 'GCU', 'UUC', 'CUC', 'AGA', 'UUU', 'CUA',…
['AUG', 'AAC', 'AAC', 'CAA', 'CGG', 'AAG', 'AAG', 'ACG', 'GGA', 'AAA', 'CCG', 'UCU', 'AUC', 'AAU', 'AUG', 'CUG', 'AAA', 'CGC', 'GUG', 'AGA', 'AAC', 'CGU', 'GUG', 'UCA', 'ACU', 'GGA', 'UCA', 'CAG', 'UUG', 'GCG', 'AAG', 'AGA', 'UUC', 'UCA', 'AAA', 'GGA', 'CUG', 'CUG', 'AAC', 'GGC', 'CAG', 'GGA', 'CCA', 'AUG', 'AAA', 'UUG', 'GUU', 'AUG', 'GCG', 'UUC', 'AUA', 'GCU', 'UUC', 'CUC', 'AGA', 'UUU', 'CUA',…
['AUG', 'AAC', 'AAC', 'CAA', 'CGG', 'AAG', 'AAG', 'ACG', 'GGA', 'AAA', 'CCG', 'UCU', 'AUC', 'AAU', 'AUG', 'CUG', 'AAA', 'CGC', 'GUG', 'AGA', 'AAC', 'CGU', 'GUG', 'UCA', 'ACU', 'GGA', 'UCA', 'CAG', 'UUG', 'GCG', 'AAG', 'AGA', 'UUC', 'UCA', 'AAA', 'GGA', 'CUG', 'CUG', 'AAC', 'GGC', 'CAG', 'GGA', 'CCA', 'AUG', 'AAA', 'UUG', 'GUU', 'AUG', 'GCG', 'UUC', 'AUA', 'GCU', 'UUC', 'CUC', 'AGA', 'UUU', 'CUA',…
['AUG', 'AAC', 'AAC', 'CAA', 'CGG', 'AAG', 'AAG', 'ACG', 'GGA', 'AAA', 'CCG', 'UCU', 'AUC', 'AAU', 'AUG', 'CUG', 'AAA', 'CGC', 'GUG', 'AGA', 'AAC', 'CGU', 'GUG', 'UCA', 'ACU', 'GGA', 'UCA', 'CAG', 'UUG', 'GCG', 'AAG', 'AGA', 'UUC', 'UCA', 'AAA', 'GGA', 'CUG', 'CUG', 'AAC', 'GGC', 'CAG', 'GGA', 'CCA', 'AUG', 'AAA', 'UUG', 'GUU', 'AUG', 'GCG', 'UUC', 'AUA', 'GCU', 'UUC', 'CUC', 'AGA', 'UUU', 'CUA',…
['AUG', 'AAC', 'AAC', 'CAA', 'CGG', 'AAG', 'AAG', 'ACG', 'GGA', 'AAA', 'CCG', 'UCU', 'AUC', 'AAU', 'AUG', 'CUG', 'AAA', 'CGC', 'GUG', 'AGA', 'AAC', 'CGU', 'GUG', 'UCA', 'ACU', 'GGA', 'UCA', 'CAG', 'UUG', 'GCG', 'AAG', 'AGA', 'UUC', 'UCA', 'AAA', 'GGA', 'CUG', 'CUG', 'AAC', 'GGC', 'CAG', 'GGA', 'CCA', 'AUG', 'AAA', 'UUG', 'GUU', 'AUG', 'GCG', 'UUC', 'AUA', 'GCU', 'UUC', 'CUC', 'AGA', 'UUU', 'CUA',…
['AUG', 'AAC', 'AAC', 'CAA', 'CGG', 'AAG', 'AAG', 'ACG', 'GGA', 'AAA', 'CCG', 'UCU', 'AUC', 'AAU', 'AUG', 'CUG', 'AAA', 'CGC', 'GUG', 'AGA', 'AAC', 'CGU', 'GUG', 'UCA', 'ACU', 'GGA', 'UCA', 'CAG', 'UUG', 'GCG', 'AAG', 'AGA', 'UUC', 'UCA', 'AAA', 'GGA', 'CUG', 'CUG', 'AAU', 'GGC', 'CAG', 'GGA', 'CCA', 'AUG', 'AAA', 'UUG', 'GUU', 'AUG', 'GCG', 'UUC', 'AUA', 'GCU', 'UUC', 'CUC', 'AGA', 'UUU', 'CUA',…
['AUG', 'AAC', 'AAC', 'CAA', 'CGG', 'AAG', 'AAG', 'ACG', 'GGA', 'AAA', 'CCG', 'UCU', 'AUC', 'AAU', 'AUG', 'CUG', 'AAA', 'CGC', 'GUG', 'AGA', 'AAC', 'CGU', 'GUG', 'UCA', 'ACU', 'GGA', 'UCA', 'CAG', 'UUG', 'GCG', 'AAG', 'AGA', 'UUC', 'UCA', 'AAA', 'GGA', 'UUG', 'CUG', 'AAC', 'GGC', 'CAG', 'GGA', 'CCA', 'AUG', 'AAA', 'UUG', 'GUC', 'AUG', 'GCG', 'UUC', 'AUA', 'GCC', 'UUC', 'CUU', 'AGA', 'UUU', 'CUG',…
['AUG', 'AAC', 'AAC', 'CAA', 'CGG', 'AAG', 'AAG', 'ACG', 'GGA', 'AAA', 'CCG', 'UCU', 'AUC', 'AAU', 'AUG', 'CUG', 'AAA', 'CGC', 'GUG', 'AGA', 'AAC', 'CGU', 'GUG', 'UCA', 'ACU', 'GGA', 'UCA', 'CAG', 'UUG', 'GCG', 'AAG', 'AGA', 'UUC', 'UCA', 'AAA', 'GGA', 'UUG', 'CUG', 'AAC', 'GGC', 'CAG', 'GGA', 'CCA', 'AUG', 'AAA', 'UUG', 'GUC', 'AUG', 'GCG', 'UUC', 'AUA', 'GCC', 'UUC', 'CUU', 'AGA', 'UUU', 'CUG',…
['AUG', 'AAC', 'AAC', 'CAA', 'CGG', 'AAG', 'AAG', 'ACG', 'GGA', 'AAA', 'CCG', 'UCU', 'AUC', 'AAU', 'AUG', 'CUG', 'AAA', 'CGC', 'GUG', 'AGA', 'AAC', 'CGU', 'GUG', 'UCA', 'ACU', 'GGA', 'UCA', 'CAG', 'UUG', 'GCG', 'AAG', 'AGA', 'UUC', 'UCA', 'AAA', 'GGA', 'UUG', 'CUG', 'AAC', 'GGC', 'CAG', 'GGA', 'CCA', 'AUG', 'AAA', 'UUG', 'GUC', 'AUG', 'GCG', 'UUC', 'AUA', 'GCC', 'UUC', 'CUU', 'AGA', 'UUU', 'CUG',…
['AUG', 'AAC', 'AAC', 'CAA', 'CGG', 'AAG', 'AAG', 'ACG', 'GGA', 'AAA', 'CCG', 'UCU', 'AUC', 'AAU', 'AUG', 'CUG', 'AAA', 'CGC', 'GUG', 'AGA', 'AAC', 'CGU', 'GUG', 'UCA', 'ACU', 'GGA', 'UCA', 'CAG', 'UUG', 'GCG', 'AAG', 'AGA', 'UUC', 'UCA', 'AAA', 'GGA', 'UUG', 'CUG', 'AAC', 'GGC', 'CAG', 'GGA', 'CCA', 'AUG', 'AAA', 'UUG', 'GUU', 'AUG', 'GCG', 'UUC', 'AUA', 'GCC', 'UUC', 'CUU', 'AGA', 'UUU', 'CUG',…
['AUG', 'AAC', 'AAC', 'CAA', 'CGG', 'AAG', 'AAG', 'ACG', 'GGA', 'AAA', 'CCG', 'UCU', 'AUC', 'AAU', 'AUG', 'CUG', 'AAA', 'CGC', 'GUG', 'AGA', 'AAC', 'CGU', 'GUG', 'UCA', 'ACU', 'GGA', 'UCA', 'CAG', 'UUG', 'GCG', 'AAG', 'AGA', 'UUC', 'UCA', 'AAA', 'GGA', 'UUG', 'CUG', 'AAC', 'GGC', 'CAG', 'GGA', 'CCA', 'AUG', 'AGA', 'UUG', 'GUU', 'AUG', 'GCG', 'UUC', 'AUA', 'GCC', 'UUC', 'CUU', 'AGA', 'UUU', 'CUG',…
['AUG', 'AAC', 'AAC', 'CAA', 'CGG', 'AAG', 'AAG', 'ACG', 'GGA', 'AAA', 'CCG', 'UCU', 'AUC', 'AAU', 'AUG', 'CUG', 'AAA', 'CGC', 'GUG', 'AGA', 'AAC', 'CGU', 'GUG', 'UCA', 'ACU', 'GGA', 'UCA', 'CAG', 'UUG', 'GCG', 'AAG', 'AGA', 'UUC', 'UCA', 'AGA', 'GGA', 'CUG', 'CUG', 'AAC', 'GGC', 'CAG', 'GGA', 'CCA', 'AUG', 'AAA', 'UUG', 'GUU', 'AUG', 'GCG', 'UUC', 'AUA', 'GCU', 'UUC', 'CUC', 'AGA', 'UUU', 'CUA',…
['AUG', 'AAC', 'AAC', 'CAA', 'CGG', 'AAG', 'AAG', 'ACG', 'GGU', 'CGA', 'CCG', 'UCU', 'UUC', 'AAU', 'AUG', 'CUG', 'AAA', 'CGC', 'GCG', 'AGA', 'AAC', 'CGC', 'GUG', 'UCA', 'ACU', 'GGU', 'UCA', 'CAG', 'UUG', 'GCG', 'AAG', 'AGA', 'UUC', 'UCA', 'AAA', 'GGA', 'UUG', 'CUC', 'UCA', 'GGC', 'CAA', 'GGA', 'CCC', 'AUG', 'AAA', 'AUG', 'GUG', 'AUG', 'GCU', 'UUC', 'AUA', 'GCA', 'UUC', 'CUA', 'AGA', 'UUU', 'CUA',…
['AUG', 'AAC', 'CAA', 'CGA', 'AAA', 'AAG', 'GUG', 'GUC', 'AGA', 'CCA', 'CCU', 'UUC', 'AAU', 'AUG', 'CUG', 'AAA', 'CGC', 'GAG', 'AGA', 'AAC', 'CGC', 'GUA', 'UCA', 'ACC', 'CCU', 'CAA', 'GGG', 'UUG', 'GUG', 'AAG', 'AGA', 'UUC', 'UCA', 'ACC', 'GGA', 'CUU', 'UUC', 'UCC', 'GGG', 'AAA', 'GGA', 'CCU', 'UUG', 'CGG', 'AUG', 'GUG', 'CUA', 'GCA', 'UUC', 'AUC', 'ACG', 'UUU', 'UUG', 'CGG', 'GUC', 'CUU', 'UCC',…
['AUG', 'AAC', 'CAA', 'CGA', 'AAA', 'AAG', 'GUG', 'GUU', 'AGA', 'CCA', 'CCU', 'UUC', 'AAU', 'AUG', 'CUG', 'AAA', 'CGC', 'GAG', 'AGA', 'AAC', 'CGC', 'GUA', 'UCA', 'ACC', 'CCU', 'CAA', 'GGG', 'UUG', 'GUG', 'AAG', 'AGA', 'UUC', 'UCA', 'ACC', 'GGA', 'CUU', 'UUC', 'UCC', 'GGG', 'AAA', 'GGA', 'CCC', 'UUA', 'CGG', 'AUG', 'GUG', 'CUU', 'GCA', 'UUC', 'AUC', 'ACA', 'UUU', 'UUG', 'CGA', 'GUU', 'CUU', 'UCC',…
['AUG', 'AAC', 'CAA', 'CGA', 'AAA', 'AAG', 'GUG', 'GUU', 'AGA', 'CCA', 'CCU', 'UUC', 'AAU', 'AUG', 'CUG', 'AAA', 'CGC', 'GAG', 'AGA', 'AAC', 'CGC', 'GUA', 'UCA', 'ACC', 'CCU', 'CAA', 'GGG', 'UUG', 'GUG', 'AAG', 'AGA', 'UUC', 'UCA', 'ACC', 'GGA', 'CUU', 'UUU', 'UCG', 'GGG', 'AAA', 'GGA', 'CCC', 'UUA', 'CGG', 'AUG', 'GUG', 'CUA', 'GCA', 'UUC', 'AUC', 'ACG', 'UUU', 'UUG', 'CGA', 'GUC', 'CUU', 'UCC',…
['AUG', 'AAC', 'CAA', 'CGA', 'AAA', 'AAG', 'GUG', 'GUU', 'AGA', 'CCA', 'CCU', 'UUC', 'AAU', 'AUG', 'CUG', 'AAA', 'CGC', 'GAG', 'AGA', 'AAC', 'CGC', 'GUA', 'UCA', 'ACC', 'CCU', 'CAA', 'GGG', 'UUG', 'GUG', 'AAG', 'AGA', 'UUC', 'UCA', 'ACC', 'GGA', 'CUU', 'UUU', 'UCU', 'GGG', 'AAA', 'GGA', 'CCC', 'UUA', 'CGG', 'AUG', 'GUG', 'CUA', 'GCA', 'CUC', 'AUC', 'ACG', 'UUU', 'UUG', 'CGA', 'GUC', 'CUU', 'UCC',…
['AUG', 'AAC', 'CAA', 'CGA', 'AAA', 'AAG', 'GUG', 'GUU', 'AGA', 'CCA', 'CCU', 'UUC', 'AAU', 'AUG', 'CUG', 'AAA', 'CGC', 'GAG', 'AGA', 'AAC', 'CGC', 'GUA', 'UCA', 'ACC', 'CCU', 'CAA', 'GGG', 'UUG', 'GUG', 'AAG', 'AGA', 'UUC', 'UCA', 'ACC', 'GGA', 'CUU', 'UUU', 'UCU', 'GGG', 'AAA', 'GGA', 'CCC', 'UUA', 'CGG', 'AUG', 'GUG', 'CUA', 'GCA', 'UUC', 'AUC', 'ACG', 'UUU', 'UUG', 'CGA', 'GUC', 'CUU', 'UCC',…
['AUG', 'AAC', 'CAA', 'CGA', 'AAA', 'AAG', 'GUG', 'GUU', 'AGA', 'CCA', 'CCU', 'UUC', 'AAU', 'AUG', 'CUG', 'AAA', 'CGC', 'GAG', 'AGA', 'AAC', 'CGC', 'GUA', 'UCA', 'ACC', 'CCU', 'CAA', 'GGG', 'UUG', 'GUG', 'AAG', 'AGA', 'UUC', 'UCA', 'ACC', 'GGA', 'CUU', 'UUU', 'UCU', 'GGG', 'AAA', 'GGA', 'CCC', 'UUA', 'CGG', 'AUG', 'GUG', 'CUA', 'GCA', 'UUC', 'AUC', 'ACG', 'UUU', 'UUG', 'CGA', 'GUC', 'CUU', 'UCC',…
['AUG', 'AAC', 'CAA', 'CGA', 'AAA', 'AAG', 'GUG', 'GUU', 'AGA', 'CCA', 'CCU', 'UUC', 'AAU', 'AUG', 'CUG', 'AAA', 'CGC', 'GAG', 'AGA', 'AAC', 'CGC', 'GUA', 'UCA', 'ACC', 'CCU', 'CAA', 'GGG', 'UUG', 'GUG', 'AAG', 'AGA', 'UUC', 'UCG', 'ACC', 'GGA', 'CUU', 'UUU', 'UCU', 'GGG', 'AAA', 'GGA', 'CCC', 'UUA', 'CGG', 'AUG', 'GUG', 'CUA', 'GCA', 'UUC', 'AUC', 'ACG', 'UUU', 'UUG', 'CGA', 'GUC', 'CUU', 'UCC',…
['AUG', 'AAC', 'CAA', 'CGA', 'AAA', 'AAG', 'GUG', 'GUU', 'AGG', 'CCA', 'CCU', 'UUC', 'AAU', 'AUG', 'CUG', 'AAA', 'CGC', 'GAG', 'AGA', 'AAC', 'CGC', 'GUA', 'UCA', 'ACC', 'CCU', 'CAA', 'GGG', 'UUG', 'GUG', 'AAG', 'AGA', 'UUC', 'UCA', 'AUC', 'GGA', 'CUC', 'UUC', 'UCC', 'GGG', 'AAA', 'GGA', 'CCC', 'UUA', 'CGG', 'AUG', 'GUG', 'CUA', 'GCA', 'UUC', 'AUU', 'ACG', 'UUU', 'UUG', 'CGA', 'GUU', 'CUU', 'UCC',…
['AUG', 'AAC', 'CAA', 'CGA', 'AAG', 'AAG', 'GUG', 'GCU', 'AGA', 'CCA', 'CCU', 'UUC', 'AAU', 'AUG', 'CUG', 'AAA', 'CGC', 'GAG', 'AGA', 'AAC', 'CGC', 'GUA', 'UCA', 'ACC', 'CCU', 'CAA', 'GGG', 'UUG', 'GUG', 'AAG', 'AGA', 'UUC', 'UCG', 'ACU', 'GGA', 'CUU', 'UUU', 'UCC', 'GGG', 'AAA', 'GGA', 'CCC', 'UUA', 'CGG', 'AUG', 'GUG', 'UUG', 'GCA', 'UUC', 'AUC', 'ACG', 'UUU', 'UUG', 'AGA', 'GUU', 'CUU', 'UCC',…
['AUG', 'AAC', 'CAA', 'CGG', 'AAA', 'AAG', 'GUG', 'GUC', 'AGA', 'CCA', 'CCU', 'UUC', 'AAU', 'AUG', 'CUG', 'AAA', 'CGC', 'GAG', 'AGA', 'AAC', 'CGC', 'GUA', 'UCA', 'ACC', 'CCU', 'CAA', 'GGG', 'UUG', 'GUG', 'AAG', 'AGA', 'UUC', 'UCA', 'ACC', 'GGA', 'CUC', 'UUU', 'UCC', 'GGG', 'AAA', 'GGA', 'CCC', 'UUA', 'CGG', 'AUG', 'GUG', 'UUA', 'GCA', 'UUC', 'AUC', 'ACG', 'UUU', 'CUG', 'CGA', 'GUC', 'CUU', 'UCC',…
['AUG', 'AAU', 'AAC', 'CAA', 'CGA', 'AAA', 'AAG', 'GCG', 'AGA', 'AAU', 'ACG', 'CCU', 'UUC', 'AAU', 'AUG', 'CUG', 'AAA', 'CGC', 'GAG', 'AGA', 'AAC', 'CGC', 'GUG', 'UCA', 'ACU', 'GUG', 'CAA', 'CAG', 'CUG', 'ACA', 'AAG', 'AGA', 'UUC', 'UCA', 'CUU', 'GGA', 'AUG', 'CUG', 'CAG', 'GGA', 'CGA', 'GGA', 'CCG', 'UUG', 'AAA', 'CUG', 'UUC', 'AUG', 'GCC', 'UUG', 'GUA', 'GCA', 'UUC', 'CUU', 'CGU', 'UUC', 'CUA',…
['AUG', 'AAU', 'AAC', 'CAA', 'CGA', 'AAA', 'AAG', 'GCG', 'AGA', 'AAU', 'ACG', 'CCU', 'UUC', 'AAU', 'AUG', 'CUG', 'AAA', 'CGC', 'GAG', 'AGA', 'AAC', 'CGC', 'GUG', 'UCA', 'ACU', 'GUG', 'CAA', 'CAG', 'CUG', 'ACA', 'AAG', 'AGA', 'UUC', 'UCA', 'CUU', 'GGA', 'AUG', 'CUG', 'CAG', 'GGA', 'CGA', 'GGA', 'CCG', 'UUG', 'AAA', 'CUG', 'UUC', 'AUG', 'GCC', 'UUG', 'GUG', 'GCA', 'UUC', 'CUU', 'CGU', 'UUC', 'CUA',…
['AUG', 'AAU', 'AAC', 'CAA', 'CGA', 'AAA', 'AAG', 'GCG', 'AGA', 'AAU', 'ACG', 'CCU', 'UUC', 'AAU', 'AUG', 'CUG', 'AAA', 'CGC', 'GAG', 'AGA', 'AAC', 'CGC', 'GUG', 'UCA', 'ACU', 'GUG', 'CAA', 'CAG', 'CUG', 'ACA', 'AAG', 'AGA', 'UUC', 'UCA', 'CUU', 'GGA', 'AUG', 'CUG', 'CAG', 'GGA', 'CGA', 'GGA', 'CCG', 'UUG', 'AAA', 'CUG', 'UUC', 'AUG', 'GCC', 'UUG', 'GUG', 'GCA', 'UUC', 'CUU', 'CGU', 'UUC', 'CUA',…
['AUG', 'AAU', 'AAC', 'CAA', 'CGA', 'AAA', 'AAG', 'GCG', 'AGA', 'AAU', 'ACG', 'CCU', 'UUC', 'AAU', 'AUG', 'CUG', 'AAA', 'CGC', 'GAG', 'AGA', 'AAC', 'CGC', 'GUG', 'UCA', 'ACU', 'GUG', 'CAA', 'CAG', 'CUG', 'ACA', 'AAG', 'AGA', 'UUC', 'UCA', 'CUU', 'GGA', 'AUG', 'CUG', 'CAG', 'GGA', 'CGA', 'GGA', 'CCG', 'UUG', 'AAA', 'CUG', 'UUC', 'AUG', 'GCC', 'UUG', 'GUG', 'GCA', 'UUC', 'CUU', 'CGU', 'UUC', 'CUA',…
['AUG', 'AAU', 'AAC', 'CAA', 'CGA', 'AAA', 'AAG', 'GCG', 'AGA', 'AAU', 'ACG', 'CCU', 'UUC', 'AAU', 'AUG', 'CUG', 'AAA', 'CGC', 'GAG', 'AGA', 'AAC', 'CGC', 'GUG', 'UCA', 'ACU', 'GUG', 'CAA', 'CAG', 'CUG', 'ACA', 'AAG', 'AGA', 'UUC', 'UCA', 'CUU', 'GGA', 'AUG', 'CUG', 'CAG', 'GGA', 'CGA', 'GGA', 'CCG', 'UUG', 'AAA', 'CUG', 'UUC', 'AUG', 'GCC', 'UUG', 'GUG', 'GCA', 'UUC', 'CUU', 'CGU', 'UUC', 'CUA',…
['AUG', 'AAU', 'AAC', 'CAA', 'CGA', 'AAA', 'AAG', 'GCG', 'AGA', 'AAU', 'ACG', 'CCU', 'UUC', 'AAU', 'AUG', 'CUG', 'AAA', 'CGC', 'GAG', 'AGA', 'AAC', 'CGC', 'GUG', 'UCA', 'ACU', 'GUG', 'CAG', 'CAG', 'CUG', 'ACA', 'AAG', 'AGA', 'UUC', 'UCA', 'CUU', 'GGA', 'AUG', 'CUG', 'CAG', 'GGA', 'CGA', 'GGA', 'CCA', 'UUG', 'AAA', 'CUG', 'UUC', 'AUG', 'GCC', 'CUG', 'GUG', 'GCA', 'UUC', 'CUU', 'CGU', 'UUC', 'CUA',…
['AUG', 'AAU', 'AAC', 'CAA', 'CGA', 'AAA', 'AAG', 'GCG', 'AGA', 'AAU', 'ACG', 'CCU', 'UUC', 'AAU', 'AUG', 'CUG', 'AAA', 'CGC', 'GAG', 'AGA', 'AAC', 'CGC', 'GUG', 'UCA', 'ACU', 'GUG', 'CAG', 'CAG', 'CUG', 'ACA', 'AAG', 'AGA', 'UUC', 'UCA', 'CUU', 'GGA', 'AUG', 'CUG', 'CAG', 'GGA', 'CGA', 'GGA', 'CCA', 'UUG', 'AAA', 'CUG', 'UUC', 'AUG', 'GCC', 'CUG', 'GUG', 'GCA', 'UUC', 'CUU', 'CGU', 'UUC', 'CUA',…
['AUG', 'AAU', 'AAC', 'CAA', 'CGA', 'AAA', 'AAG', 'GCG', 'AGA', 'AAU', 'ACG', 'CCU', 'UUC', 'AAU', 'AUG', 'CUG', 'AAA', 'CGC', 'GAG', 'AGA', 'AAC', 'CGC', 'GUG', 'UCA', 'ACU', 'GUG', 'CAG', 'CAG', 'CUG', 'ACA', 'AAG', 'AGA', 'UUC', 'UCA', 'CUU', 'GGA', 'AUG', 'CUG', 'CAG', 'GGA', 'CGA', 'GGA', 'CCA', 'UUG', 'AAA', 'CUG', 'UUC', 'AUG', 'GCC', 'CUG', 'GUG', 'GCA', 'UUC', 'CUU', 'CGU', 'UUC', 'CUA',…
['AUG', 'AAU', 'AAC', 'CAA', 'CGA', 'AAA', 'AAG', 'GCG', 'AGA', 'AAU', 'ACG', 'CCU', 'UUC', 'AAU', 'AUG', 'CUG', 'AAA', 'CGC', 'GAG', 'AGA', 'AAC', 'CGC', 'GUG', 'UCG', 'ACU', 'GUA', 'CAA', 'CAG', 'CUG', 'ACA', 'AAG', 'AGA', 'UUC', 'UCA', 'CUU', 'GGA', 'AUG', 'CUG', 'CAG', 'GGA', 'CGA', 'GGA', 'CCA', 'UUA', 'AAA', 'CUG', 'UUC', 'ACG', 'GCC', 'CUG', 'GUG', 'GCG', 'UUC', 'CUU', 'CGU', 'UUC', 'CUA',…
['AUG', 'AAU', 'AAC', 'CAA', 'CGA', 'AAA', 'AAG', 'GCG', 'AGA', 'AAU', 'ACG', 'CCU', 'UUC', 'AAU', 'AUG', 'CUG', 'AAA', 'CGC', 'GAG', 'AGA', 'AAC', 'CGC', 'GUG', 'UCG', 'ACU', 'GUA', 'CAA', 'CAG', 'CUG', 'ACA', 'AAG', 'AGA', 'UUC', 'UCA', 'CUU', 'GGA', 'AUG', 'CUG', 'CAG', 'GGA', 'CGA', 'GGA', 'CCA', 'UUA', 'AAA', 'CUG', 'UUC', 'AUG', 'GCC', 'CUG', 'GUG', 'GCG', 'UUC', 'CUU', 'CGU', 'UUC', 'CUA',…
['AUG', 'AAU', 'AAC', 'CAA', 'CGA', 'AAA', 'AAG', 'GCG', 'AGA', 'AAU', 'ACG', 'CCU', 'UUC', 'AAU', 'AUG', 'CUG', 'AAA', 'CGC', 'GAG', 'AGA', 'AAC', 'CGC', 'GUG', 'UCG', 'ACU', 'GUG', 'CAA', 'CAG', 'CUG', 'ACA', 'AAG', 'AGA', 'UUC', 'UCA', 'CUU', 'GGA', 'AUG', 'CUG', 'CAG', 'GGA', 'CGA', 'GGA', 'CCG', 'UUG', 'AAA', 'CUG', 'UUC', 'AUG', 'GCC', 'CUG', 'GUA', 'GCA', 'UUC', 'CUU', 'CGU', 'UUC', 'CUA',…
['AUG', 'AAU', 'AAC', 'CAA', 'CGA', 'AAA', 'AAG', 'GCG', 'AGA', 'AGU', 'ACG', 'CCU', 'UUC', 'AAU', 'AUG', 'CUG', 'AAA', 'CGC', 'GAG', 'AGA', 'AAC', 'CGC', 'GUG', 'UCA', 'ACU', 'GUG', 'CAA', 'CAG', 'CUG', 'ACA', 'AAG', 'AGA', 'UUC', 'UCA', 'CUU', 'GGA', 'AUG', 'CUG', 'CAA', 'GGA', 'CGC', 'GGA', 'CCA', 'UUA', 'AAA', 'CUG', 'UUC', 'AUG', 'GCC', 'CUU', 'GUG', 'GCG', 'UUC', 'CUU', 'CGU', 'UUC', 'CUA',…
['AUG', 'AAU', 'AAC', 'CAA', 'CGA', 'AAA', 'AAG', 'GCG', 'AGA', 'AGU', 'ACG', 'CCU', 'UUC', 'AAU', 'AUG', 'CUG', 'AAA', 'CGC', 'GAG', 'AGA', 'AAC', 'CGC', 'GUG', 'UCA', 'ACU', 'GUG', 'CAA', 'CAG', 'CUG', 'ACA', 'AAG', 'AGA', 'UUC', 'UCA', 'CUU', 'GGA', 'AUG', 'CUG', 'CAA', 'GGA', 'CGC', 'GGA', 'CCA', 'UUA', 'AAA', 'CUG', 'UUC', 'AUG', 'GCC', 'CUU', 'GUG', 'GCG', 'UUC', 'CUU', 'CGU', 'UUC', 'CUA',…
['AUG', 'AAU', 'AAC', 'CAA', 'CGA', 'AAA', 'AAG', 'GCG', 'AGA', 'AGU', 'ACG', 'CCU', 'UUC', 'AAU', 'AUG', 'CUG', 'AAA', 'CGC', 'GAG', 'AGA', 'AAC', 'CGC', 'GUG', 'UCA', 'ACU', 'GUG', 'CAA', 'CAG', 'CUG', 'ACA', 'AAG', 'AGA', 'UUC', 'UCA', 'CUU', 'GGA', 'AUG', 'CUG', 'CAA', 'GGA', 'CGC', 'GGA', 'CCA', 'UUA', 'AAA', 'CUG', 'UUC', 'AUG', 'GCC', 'CUU', 'GUG', 'GCG', 'UUC', 'CUU', 'CGU', 'UUC', 'CUG',…
['AUG', 'AAU', 'AAC', 'CAA', 'CGA', 'AAA', 'AAG', 'GCG', 'AGA', 'AGU', 'ACG', 'CCU', 'UUC', 'AAU', 'AUG', 'CUG', 'AAA', 'CGC', 'GAG', 'AGA', 'AAC', 'CGC', 'GUG', 'UCA', 'ACU', 'GUG', 'CAA', 'CAG', 'CUG', 'ACA', 'AAG', 'AGA', 'UUC', 'UCA', 'CUU', 'GGA', 'AUG', 'CUG', 'CAA', 'GGA', 'CGC', 'GGA', 'CCA', 'UUA', 'AAA', 'CUG', 'UUC', 'AUG', 'GCC', 'CUU', 'GUG', 'GCG', 'UUC', 'CUU', 'CGU', 'UUC', 'CUG',…
['AUG', 'AAU', 'AAC', 'CAA', 'CGA', 'AAA', 'AAG', 'GCG', 'AGA', 'AGU', 'ACG', 'CCU', 'UUC', 'AAU', 'AUG', 'CUG', 'AAA', 'CGC', 'GAG', 'AGA', 'AAC', 'CGC', 'GUG', 'UCA', 'ACU', 'GUG', 'CAA', 'CAG', 'CUG', 'ACA', 'AAG', 'AGA', 'UUC', 'UCA', 'CUU', 'GGA', 'AUG', 'CUG', 'CAA', 'GGA', 'CGC', 'GGA', 'CCA', 'UUA', 'AAA', 'CUG', 'UUC', 'AUG', 'GCC', 'CUU', 'GUG', 'GCG', 'UUC', 'CUU', 'CGU', 'UUC', 'CUG',…
['AUG', 'AAU', 'AAC', 'CAA', 'CGA', 'AAA', 'AAG', 'GCG', 'AGA', 'AGU', 'ACG', 'CCU', 'UUC', 'AAU', 'AUG', 'CUG', 'AAA', 'CGC', 'GAG', 'AGA', 'AAC', 'CGC', 'GUG', 'UCA', 'ACU', 'GUG', 'CAA', 'CAG', 'CUG', 'ACA', 'AAG', 'AGA', 'UUC', 'UCA', 'CUU', 'GGA', 'AUG', 'CUG', 'CAA', 'GGA', 'CGC', 'GGA', 'CCA', 'UUG', 'AAA', 'CUG', 'UUC', 'AUG', 'GCC', 'CUU', 'GUG', 'GCG', 'UUC', 'CUU', 'CGU', 'UUC', 'CUA',…
['AUG', 'AAU', 'AAC', 'CAA', 'CGA', 'AAA', 'AAG', 'GCG', 'AGA', 'AGU', 'ACG', 'CCU', 'UUC', 'AAU', 'AUG', 'CUG', 'AAA', 'CGC', 'GAG', 'AGA', 'AAC', 'CGC', 'GUG', 'UCA', 'ACU', 'GUG', 'CAA', 'CAG', 'CUG', 'ACA', 'AAG', 'AGA', 'UUC', 'UCA', 'CUU', 'GGA', 'AUG', 'CUG', 'CAA', 'GGG', 'CGC', 'GGA', 'CCA', 'UUA', 'AAA', 'CUG', 'UUC', 'AUG', 'GCC', 'CUU', 'GUG', 'GCG', 'UUC', 'CUU', 'CGU', 'UUC', 'CUG',…
['AUG', 'AAU', 'AAC', 'CAA', 'CGA', 'AAA', 'AAG', 'GCG', 'AGA', 'AGU', 'ACG', 'CCU', 'UUC', 'AAU', 'AUG', 'CUG', 'AAA', 'CGC', 'GAG', 'AGA', 'AAC', 'CGC', 'GUG', 'UCA', 'ACU', 'GUG', 'CAA', 'CAG', 'CUG', 'ACA', 'AAG', 'AGA', 'UUC', 'UCA', 'CUU', 'GGA', 'AUG', 'CUG', 'CAA', 'GGG', 'CGC', 'GGA', 'CCA', 'UUG', 'AAA', 'CUG', 'UUC', 'AUG', 'GCC', 'CUU', 'GUG', 'GCG', 'UUC', 'CUU', 'CGU', 'UUC', 'CUG',…
['AUG', 'AAU', 'AAC', 'CAA', 'CGA', 'AAA', 'AAG', 'GCG', 'AGA', 'AGU', 'ACG', 'CCU', 'UUC', 'AAU', 'AUG', 'CUG', 'AAA', 'CGC', 'GAG', 'AGA', 'AAC', 'CGC', 'GUG', 'UCA', 'ACU', 'GUG', 'CAA', 'CAG', 'CUG', 'ACA', 'AAG', 'AGA', 'UUC', 'UCA', 'CUU', 'GGA', 'AUG', 'CUG', 'CAA', 'GGG', 'CGC', 'GGA', 'CCA', 'UUG', 'AAG', 'CUG', 'UUC', 'AUG', 'GCC', 'CUU', 'GUG', 'GCG', 'UUC', 'CUU', 'CGU', 'UUC', 'CUG',…
['AUG', 'AAU', 'AAC', 'CAA', 'CGA', 'AAA', 'AAU', 'GCG', 'AGA', 'AAA', 'ACG', 'CCU', 'UUC', 'AAU', 'AUG', 'CUG', 'AAG', 'CGC', 'GAG', 'AGA', 'AAC', 'CGC', 'GUG', 'UCG', 'ACU', 'GUA', 'CAA', 'CAG', 'CUG', 'ACA', 'AAG', 'AGA', 'UUC', 'UCC', 'CUU', 'GGA', 'AUG', 'CUG', 'CAA', 'GGG', 'CGA', 'GGA', 'CCC', 'UUU', 'AAA', 'CUG', 'UUC', 'AUG', 'GCG', 'CUU', 'GUG', 'GCG', 'UUC', 'CUU', 'CGU', 'UUC', 'CUA',…
['AUG', 'AAU', 'AAC', 'CAA', 'CGG', 'AAA', 'AAG', 'GCG', 'AAA', 'AAC', 'ACG', 'CCU', 'UUC', 'AAU', 'AUG', 'CUG', 'AAA', 'CGC', 'GAG', 'AGA', 'AAC', 'CGC', 'GUG', 'UCG', 'ACU', 'GUG', 'CAA', 'CAG', 'CUG', 'ACA', 'AAG', 'AGA', 'UUC', 'UCA', 'CUU', 'GGA', 'AUG', 'CUG', 'CAG', 'GGA', 'CGA', 'GGA', 'CCA', 'UUA', 'AAA', 'CUG', 'UUC', 'AUG', 'GCC', 'CUG', 'GUG', 'GCG', 'UUC', 'CUU', 'CGU', 'UUC', 'CUA',…
['AUG', 'AAU', 'AAC', 'CAA', 'CGG', 'AAA', 'AAG', 'GCG', 'AAA', 'AAC', 'ACG', 'CCU', 'UUC', 'AAU', 'AUG', 'CUG', 'AAA', 'CGC', 'GAG', 'AGA', 'AAC', 'CGC', 'GUG', 'UCG', 'ACU', 'GUG', 'CAA', 'CAG', 'CUG', 'ACA', 'AAG', 'AGA', 'UUC', 'UCA', 'CUU', 'GGA', 'AUG', 'CUG', 'CAG', 'GGA', 'CGA', 'GGA', 'CCA', 'UUA', 'AAA', 'CUG', 'UUC', 'AUG', 'GCC', 'CUG', 'GUG', 'GCG', 'UUC', 'CUU', 'CGU', 'UUC', 'CUA',…
['AUG', 'AAU', 'AAC', 'CAA', 'CGG', 'AAA', 'AAG', 'GCG', 'AAA', 'AAC', 'ACG', 'CCU', 'UUC', 'AAU', 'AUG', 'CUG', 'AAA', 'CGC', 'GAG', 'AGA', 'AAC', 'CGC', 'GUG', 'UCG', 'ACU', 'GUG', 'CAA', 'CAG', 'CUG', 'ACA', 'AAG', 'AGA', 'UUC', 'UCA', 'CUU', 'GGA', 'AUG', 'CUG', 'CAG', 'GGA', 'CGA', 'GGA', 'CCA', 'UUA', 'AAA', 'CUG', 'UUC', 'AUG', 'GCC', 'CUG', 'GUG', 'GCG', 'UUC', 'CUU', 'CGU', 'UUC', 'CUA',…
['AUG', 'AAU', 'AAC', 'CAA', 'CGG', 'AAA', 'AAG', 'GCG', 'AAA', 'AAC', 'ACG', 'CCU', 'UUC', 'AAU', 'AUG', 'CUG', 'AAA', 'CGC', 'GAG', 'AGA', 'AAC', 'CGC', 'GUG', 'UCG', 'ACU', 'GUG', 'CAA', 'CAG', 'CUG', 'ACA', 'AAG', 'AGA', 'UUC', 'UCA', 'CUU', 'GGA', 'AUG', 'CUG', 'CAG', 'GGA', 'CGA', 'GGA', 'CCA', 'UUA', 'AAA', 'CUG', 'UUC', 'AUG', 'GCC', 'CUG', 'GUG', 'GCU', 'UUC', 'CUU', 'CGU', 'UUC', 'CUA',…
['AUG', 'AAU', 'AAC', 'CAA', 'CGG', 'AAA', 'AAG', 'GCG', 'AAA', 'AAC', 'ACG', 'CCU', 'UUC', 'AAU', 'AUG', 'CUG', 'AAA', 'CGC', 'GAG', 'AGA', 'AAC', 'CGC', 'GUG', 'UCG', 'ACU', 'GUG', 'CAA', 'CAG', 'CUG', 'ACA', 'AAG', 'AGA', 'UUC', 'UCA', 'CUU', 'GGA', 'AUG', 'CUG', 'CAG', 'GGA', 'CGA', 'GGA', 'CCA', 'UUG', 'AAA', 'CUG', 'UUC', 'AUG', 'GCC', 'CUG', 'GUG', 'GCG', 'UUC', 'CUU', 'CGU', 'UUC', 'CUA',…
['AUG', 'AAU', 'AAC', 'CAA', 'CGG', 'AAA', 'AAG', 'GCG', 'AAA', 'AAC', 'ACG', 'CCU', 'UUC', 'AAU', 'AUG', 'CUG', 'AAA', 'CGC', 'GAG', 'AGA', 'AAC', 'CGC', 'GUG', 'UCG', 'ACU', 'GUG', 'CAA', 'CAG', 'CUG', 'ACA', 'AAG', 'AGA', 'UUC', 'UCA', 'CUU', 'GGA', 'AUG', 'CUG', 'CAG', 'GGG', 'CGA', 'GGA', 'CCA', 'UUA', 'AAA', 'CUG', 'UUC', 'AUG', 'GCC', 'CUG', 'GUG', 'GCG', 'UUC', 'CUU', 'CGU', 'UUC', 'CUA',…
['AUG', 'AAU', 'AAC', 'CAA', 'CGG', 'AAA', 'AAG', 'GCG', 'AAA', 'AAC', 'ACG', 'CCU', 'UUC', 'AAU', 'AUG', 'CUG', 'AAA', 'CGC', 'GAG', 'AGA', 'AAC', 'CGC', 'GUG', 'UCG', 'ACU', 'GUG', 'CAA', 'CAG', 'CUG', 'ACA', 'AAG', 'AGA', 'UUC', 'UCA', 'CUU', 'GGA', 'AUG', 'UUG', 'CAG', 'GGA', 'CGA', 'GGA', 'CCG', 'UUA', 'AAA', 'CUG', 'UUC', 'AUG', 'GCC', 'CUG', 'GUG', 'ACG', 'UUC', 'CUU', 'CGU', 'UUC', 'CUA',…
['AUG', 'AAU', 'AAC', 'CAA', 'CGG', 'AAA', 'AAG', 'GCG', 'AAA', 'AAC', 'ACG', 'CCU', 'UUC', 'AAU', 'AUG', 'CUG', 'AAA', 'CGC', 'GAG', 'AGA', 'AAC', 'CGC', 'GUG', 'UCG', 'ACU', 'GUG', 'CAA', 'CAG', 'CUG', 'ACG', 'AAG', 'AGA', 'UUC', 'UCA', 'CUU', 'GGA', 'AUG', 'CUG', 'CAG', 'GGA', 'CGA', 'GGA', 'CCA', 'UUA', 'AAA', 'CUG', 'UUC', 'AUG', 'GCC', 'CUG', 'GUG', 'GCG', 'UUC', 'CUU', 'CGU', 'UUC', 'CUA',…
['AUG', 'AAU', 'AAC', 'CAA', 'CGG', 'AAA', 'AAG', 'GCG', 'AAA', 'AAC', 'GCG', 'CCU', 'UUC', 'AAU', 'AUG', 'CUG', 'AAA', 'CGC', 'GAG', 'AGA', 'AAC', 'CGC', 'GUG', 'UCG', 'ACU', 'GUG', 'CAA', 'CAG', 'CUG', 'ACA', 'AAG', 'AGA', 'UUC', 'UCA', 'CUU', 'GGA', 'AUG', 'CUG', 'CAG', 'GGA', 'CGA', 'GGA', 'CCA', 'UUA', 'AAA', 'CUG', 'UUC', 'AUG', 'GCC', 'CUG', 'GUG', 'GCG', 'UUC', 'CUU', 'CGU', 'UUC', 'CUA',…
['AUG', 'AAU', 'AAC', 'CAA', 'CGG', 'AAA', 'AAG', 'GCG', 'AAA', 'ACC', 'ACG', 'CCU', 'UUC', 'AAU', 'AUG', 'CUG', 'AAA', 'CGC', 'GAG', 'AGA', 'AAC', 'CGC', 'GUG', 'UCG', 'ACU', 'GUG', 'CAA', 'CAG', 'CUG', 'ACA', 'AAG', 'AGA', 'UUC', 'UCA', 'CUU', 'GGA', 'AUG', 'CUG', 'CAG', 'GGA', 'CGA', 'GGA', 'CCA', 'UUA', 'AAA', 'CUG', 'UUC', 'AUG', 'GCC', 'UUG', 'GUG', 'GCG', 'UUC', 'CUU', 'CGU', 'UUC', 'CUA',…
['AUG', 'AAU', 'AAC', 'CAA', 'CGG', 'AAA', 'AAG', 'GCG', 'AAA', 'ACC', 'ACG', 'CCU', 'UUC', 'AAU', 'AUG', 'CUG', 'AAA', 'CGC', 'GAG', 'AGA', 'AAC', 'CGC', 'GUG', 'UCG', 'ACU', 'GUG', 'CAA', 'CAG', 'CUG', 'ACA', 'AAG', 'AGA', 'UUC', 'UCA', 'CUU', 'GGA', 'AUG', 'CUG', 'CAG', 'GGA', 'CGA', 'GGA', 'CCA', 'UUA', 'AAA', 'CUG', 'UUC', 'AUG', 'GCC', 'UUG', 'GUG', 'GCG', 'UUC', 'CUU', 'CGU', 'UUC', 'CUA',…
['AUG', 'AAU', 'AAC', 'CAA', 'CGG', 'AAA', 'AAG', 'GCG', 'AGA', 'AAC', 'ACG', 'CCU', 'UUC', 'AAU', 'AUG', 'CUG', 'AAA', 'CGC', 'GAG', 'AGA', 'AAC', 'CGC', 'GUG', 'UCA', 'ACA', 'AUA', 'CAA', 'CAG', 'UUG', 'ACG', 'AAG', 'AGA', 'UUC', 'UCA', 'CUU', 'GGA', 'AUG', 'CUG', 'CAA', 'GGG', 'AGA', 'GGG', 'CCA', 'UUA', 'AAA', 'CUA', 'UUU', 'AUG', 'GCC', 'CUA', 'GUG', 'GCG', 'UUC', 'CUU', 'CGU', 'UUC', 'CUA',…
['AUG', 'AAU', 'AAC', 'CAA', 'CGG', 'AAA', 'AAG', 'GCG', 'AGA', 'AAC', 'ACG', 'CCU', 'UUC', 'AAU', 'AUG', 'CUG', 'AAA', 'CGC', 'GAG', 'AGA', 'AAC', 'CGC', 'GUG', 'UCA', 'ACU', 'GUA', 'CAA', 'CAG', 'UUG', 'ACA', 'AAG', 'AGA', 'UUC', 'UCA', 'CUU', 'GGA', 'AUG', 'CUG', 'CAG', 'GGA', 'CGA', 'GGA', 'CCA', 'CUA', 'AAA', 'UUG', 'UUC', 'AUG', 'GCC', 'CUG', 'GUG', 'GCA', 'UUC', 'CUU', 'CGU', 'UUC', 'CUA',…
['AUG', 'AAU', 'AAC', 'CAA', 'CGG', 'AAA', 'AAG', 'GCG', 'AGA', 'AAC', 'ACG', 'CCU', 'UUC', 'AAU', 'AUG', 'CUG', 'AAA', 'CGC', 'GAG', 'AGA', 'AAC', 'CGC', 'GUG', 'UCA', 'ACU', 'GUA', 'CAA', 'CAG', 'UUG', 'ACA', 'AAG', 'AGA', 'UUC', 'UCA', 'CUU', 'GGA', 'AUG', 'CUG', 'CAG', 'GGA', 'CGA', 'GGA', 'CCA', 'CUA', 'AAA', 'UUG', 'UUC', 'AUG', 'GCC', 'CUG', 'GUG', 'GCA', 'UUC', 'CUU', 'CGU', 'UUC', 'CUA',…
['AUG', 'AAU', 'AAC', 'CAA', 'CGG', 'AAA', 'AAG', 'GCG', 'AGA', 'AAC', 'ACG', 'CCU', 'UUC', 'AAU', 'AUG', 'CUG', 'AAA', 'CGC', 'GAG', 'AGA', 'AAC', 'CGC', 'GUG', 'UCA', 'ACU', 'GUA', 'CAA', 'CAG', 'UUG', 'ACA', 'AAG', 'AGA', 'UUC', 'UCA', 'CUU', 'GGA', 'AUG', 'CUG', 'CAG', 'GGA', 'CGA', 'GGA', 'CCA', 'CUA', 'AAA', 'UUG', 'UUC', 'AUG', 'GCC', 'CUG', 'GUG', 'GCA', 'UUC', 'CUU', 'CGU', 'UUC', 'CUA',…
['AUG', 'AAU', 'AAC', 'CAA', 'CGG', 'AAA', 'AAG', 'GCG', 'AGA', 'AAC', 'ACG', 'CCU', 'UUC', 'AAU', 'AUG', 'CUG', 'AAA', 'CGC', 'GAG', 'AGA', 'AAC', 'CGC', 'GUG', 'UCA', 'ACU', 'GUA', 'CAA', 'CAG', 'UUG', 'ACA', 'AAG', 'AGA', 'UUC', 'UCA', 'CUU', 'GGA', 'AUG', 'CUG', 'CAG', 'GGA', 'CGA', 'GGA', 'CCA', 'CUA', 'AAA', 'UUG', 'UUC', 'AUG', 'GCC', 'CUG', 'GUG', 'GCA', 'UUC', 'CUU', 'CGU', 'UUC', 'CUA',…
['AUG', 'AAU', 'AAC', 'CAA', 'CGG', 'AAA', 'AAG', 'GCG', 'AGA', 'AAC', 'ACG', 'CCU', 'UUC', 'AAU', 'AUG', 'CUG', 'AAA', 'CGC', 'GAG', 'AGA', 'AAC', 'CGC', 'GUG', 'UCA', 'ACU', 'GUA', 'CAA', 'CAG', 'UUG', 'ACA', 'AAG', 'AGA', 'UUC', 'UCA', 'CUU', 'GGA', 'AUG', 'CUG', 'CAG', 'GGA', 'CGA', 'GGA', 'CCA', 'CUA', 'AAA', 'UUG', 'UUC', 'AUG', 'GCC', 'CUG', 'GUG', 'GCA', 'UUC', 'CUU', 'CGU', 'UUC', 'CUA',…
['AUG', 'AAU', 'AAC', 'CAA', 'CGG', 'AAA', 'AAG', 'GCG', 'AGA', 'AAU', 'ACG', 'CCU', 'UUC', 'AAU', 'AUG', 'CUG', 'AAA', 'CGC', 'GAG', 'AGA', 'AAC', 'CGC', 'GUG', 'UCA', 'ACG', 'AUU', 'CAA', 'CAG', 'UUG', 'ACG', 'AAG', 'AGA', 'UUC', 'UCA', 'CUU', 'GGA', 'AUG', 'CUA', 'CAA', 'GGG', 'AAA', 'GGG', 'CCA', 'UUA', 'AAG', 'UUG', 'UUU', 'AUG', 'GCC', 'CUA', 'GUG', 'GCC', 'UUC', 'CUU', 'CGU', 'UUC', 'CUA',…
['AUG', 'AAU', 'AAC', 'CAA', 'CGG', 'AAA', 'AAG', 'GCG', 'AGA', 'AAU', 'ACG', 'CCU', 'UUC', 'AAU', 'AUG', 'CUG', 'AAA', 'CGC', 'GAG', 'AGA', 'AAC', 'CGC', 'GUG', 'UCA', 'ACU', 'GUA', 'CAA', 'CAG', 'UUG', 'ACA', 'AAG', 'AGA', 'UUC', 'UCA', 'CUU', 'GGA', 'AUG', 'CUG', 'CAG', 'GGA', 'CGA', 'GGA', 'CCA', 'CUA', 'AAA', 'UUG', 'UUC', 'AUG', 'GCC', 'CUG', 'GUG', 'GCA', 'UUC', 'CUU', 'CGU', 'UUC', 'CUA',…
['AUG', 'AAU', 'AAC', 'CAA', 'CGG', 'AAA', 'AAG', 'GCG', 'AGA', 'AAU', 'ACG', 'CCU', 'UUC', 'AAU', 'AUG', 'CUG', 'AAA', 'CGC', 'GAG', 'AGA', 'AAC', 'CGC', 'GUG', 'UCA', 'ACU', 'GUG', 'CAA', 'CAG', 'CUG', 'ACA', 'AAG', 'AGA', 'UUC', 'UCA', 'CUU', 'GGA', 'AUG', 'CUA', 'CAG', 'GGA', 'CGA', 'GGA', 'ACA', 'UUA', 'AAA', 'CUG', 'UUC', 'AUG', 'GCC', 'CUA', 'GUG', 'GCU', 'UUC', 'CUU', 'CGU', 'UUC', 'CUA',…
['AUG', 'AAU', 'AAC', 'CAA', 'CGG', 'AAA', 'AAG', 'GCG', 'AGA', 'AAU', 'ACG', 'CCU', 'UUC', 'AAU', 'AUG', 'CUG', 'AAA', 'CGC', 'GAG', 'AGA', 'AAC', 'CGC', 'GUG', 'UCA', 'ACU', 'GUG', 'CAA', 'CAG', 'CUG', 'ACA', 'AAG', 'AGA', 'UUC', 'UCA', 'CUU', 'GGA', 'AUG', 'CUA', 'CAG', 'GGA', 'CGA', 'GGA', 'CCA', 'UUA', 'AAA', 'CUG', 'UUC', 'AUG', 'GCC', 'CUA', 'GUG', 'GCU', 'UUC', 'CUU', 'CGU', 'UUC', 'CUA',…
['AUG', 'AAU', 'AAC', 'CAA', 'CGG', 'AAA', 'AAG', 'GCG', 'AGA', 'AAU', 'ACG', 'CCU', 'UUC', 'AAU', 'AUG', 'CUG', 'AAA', 'CGC', 'GAG', 'AGA', 'AAC', 'CGC', 'GUG', 'UCA', 'ACU', 'GUG', 'CAA', 'CAG', 'CUG', 'ACA', 'AAG', 'AGA', 'UUC', 'UCA', 'CUU', 'GGA', 'AUG', 'CUA', 'CAG', 'GGA', 'CGA', 'GGA', 'CCA', 'UUG', 'AAA', 'CUG', 'UUC', 'AUG', 'GCC', 'CUA', 'GUG', 'GCU', 'UUC', 'CUU', 'CGU', 'UUC', 'CUA',…
['AUG', 'AAU', 'AAC', 'CAA', 'CGG', 'AAA', 'AAG', 'GCG', 'AGA', 'AAU', 'ACG', 'CCU', 'UUC', 'AAU', 'AUG', 'CUG', 'AAA', 'CGC', 'GAG', 'AGA', 'AAC', 'CGC', 'GUG', 'UCA', 'ACU', 'GUG', 'CAG', 'CAG', 'CUG', 'ACA', 'AAG', 'AGA', 'UUC', 'UCA', 'CUU', 'GGA', 'AUG', 'CUA', 'CAG', 'GGA', 'CGA', 'GGA', 'CCA', 'UUG', 'AAA', 'CUG', 'UUC', 'AUG', 'GCC', 'CUG', 'GUG', 'GCA', 'UUC', 'CUU', 'CGU', 'UUC', 'CUA',…
['AUG', 'AAU', 'AAC', 'CAA', 'CGG', 'AAA', 'AAG', 'GCG', 'AGA', 'AAU', 'ACG', 'CCU', 'UUC', 'AAU', 'AUG', 'CUG', 'AAA', 'CGC', 'GAG', 'AGA', 'AAC', 'CGC', 'GUG', 'UCA', 'ACU', 'GUG', 'CAG', 'CAG', 'CUG', 'ACA', 'AAG', 'AGA', 'UUC', 'UCA', 'CUU', 'GGA', 'AUG', 'CUG', 'CAG', 'GGA', 'CGA', 'GGA', 'CCA', 'CUA', 'AAA', 'CUG', 'UUC', 'AUG', 'GCC', 'CUG', 'GUG', 'GCA', 'UUC', 'CUU', 'CGU', 'UUC', 'CUA',…
['AUG', 'AAU', 'AAC', 'CAA', 'CGG', 'AAA', 'AAG', 'GCG', 'AGA', 'AAU', 'ACG', 'CCU', 'UUC', 'AAU', 'AUG', 'CUG', 'AAA', 'CGC', 'GAG', 'AGA', 'AAC', 'CGC', 'GUG', 'UCG', 'ACU', 'GUG', 'CAA', 'CAG', 'CUG', 'ACA', 'AAG', 'AGA', 'UUC', 'UCA', 'CUU', 'GGA', 'AUG', 'CUG', 'CAG', 'GGA', 'CGA', 'GGA', 'CCG', 'UUG', 'AAA', 'CUG', 'UUC', 'AUG', 'GCC', 'UUG', 'GUG', 'GCA', 'UUC', 'CUU', 'CGU', 'UUC', 'CUA',…
['AUG', 'AAU', 'AAC', 'CAA', 'CGG', 'AAA', 'AAG', 'GCG', 'AGA', 'AAU', 'ACG', 'CCU', 'UUC', 'AAU', 'AUG', 'CUG', 'AAA', 'CGC', 'GAG', 'AGA', 'AAC', 'CGC', 'GUG', 'UCG', 'ACU', 'GUG', 'CAA', 'CAG', 'UUG', 'ACA', 'AAG', 'AGA', 'UUC', 'UCA', 'CUU', 'GGA', 'AUG', 'CUG', 'CAG', 'GGA', 'CGA', 'GGA', 'CCA', 'UUG', 'AAA', 'CUG', 'UUC', 'AUG', 'GCC', 'CUG', 'GUG', 'GCA', 'UUC', 'CUU', 'CGU', 'UUC', 'CUA',…
['AUG', 'AAU', 'AAC', 'CAA', 'CGG', 'AAA', 'AAG', 'GCG', 'AGA', 'AGU', 'ACG', 'CCU', 'UUC', 'AAU', 'AUG', 'CUG', 'AAA', 'CGC', 'GAG', 'AGA', 'AAC', 'CGC', 'GUG', 'UCA', 'ACU', 'GUG', 'CAA', 'CAG', 'CUG', 'ACA', 'AAG', 'AGA', 'UUC', 'UCA', 'CUU', 'GGA', 'AUG', 'CUG', 'CAA', 'GGA', 'CGC', 'GGA', 'CCA', 'UUA', 'AAA', 'CUG', 'UUC', 'AUG', 'GCC', 'CUU', 'GUG', 'GCG', 'UUC', 'CUU', 'CGU', 'UUC', 'CUG',…
['AUG', 'AAU', 'AAC', 'CAA', 'CGG', 'AAA', 'AAG', 'GCG', 'AGA', 'AGU', 'ACG', 'CCU', 'UUC', 'AAU', 'AUG', 'CUG', 'AAA', 'CGC', 'GAG', 'AGA', 'AAC', 'CGC', 'GUG', 'UCG', 'ACU', 'GUG', 'CAA', 'CAG', 'CUG', 'ACA', 'AAG', 'AGA', 'UUC', 'UCA', 'CUU', 'GGA', 'AUG', 'CUG', 'CAA', 'GGA', 'CGA', 'GGA', 'CCA', 'UUA', 'AAA', 'CUG', 'UUC', 'AUG', 'GCC', 'CUU', 'GUG', 'GCG', 'UUC', 'CUU', 'CGU', 'UUC', 'CUA',…
['AUG', 'AAU', 'AAC', 'CAA', 'CGG', 'AAA', 'AAG', 'GCG', 'AGA', 'AGU', 'ACG', 'CCU', 'UUC', 'AAU', 'AUG', 'CUG', 'AAA', 'CGC', 'GAG', 'AGA', 'AAC', 'CGC', 'GUG', 'UCG', 'ACU', 'GUG', 'CAA', 'CAG', 'CUG', 'ACA', 'AAG', 'AGA', 'UUC', 'UCA', 'CUU', 'GGA', 'AUG', 'CUG', 'CAA', 'GGA', 'CGA', 'GGA', 'CCA', 'UUA', 'AAA', 'CUG', 'UUC', 'AUG', 'GCC', 'CUU', 'GUG', 'GCG', 'UUC', 'CUU', 'CGU', 'UUC', 'CUA',…
['AUG', 'AAU', 'AAC', 'CAA', 'CGG', 'AAA', 'AAG', 'GCG', 'AGA', 'AGU', 'ACG', 'CCU', 'UUC', 'AAU', 'AUG', 'CUG', 'AAA', 'CGC', 'GAG', 'AGA', 'AAC', 'CGC', 'GUG', 'UCG', 'ACU', 'GUG', 'CAA', 'CAG', 'CUG', 'ACA', 'AAG', 'AGA', 'UUC', 'UCA', 'CUU', 'GGA', 'AUG', 'CUG', 'CAA', 'GGA', 'CGA', 'GGA', 'CCA', 'UUA', 'AAA', 'CUG', 'UUC', 'AUG', 'GCC', 'CUU', 'GUG', 'GCG', 'UUC', 'CUU', 'CGU', 'UUC', 'CUA',…
['AUG', 'AAU', 'AAC', 'CAA', 'CGG', 'AAA', 'AAG', 'GCG', 'CGA', 'AAU', 'ACG', 'CCU', 'UUC', 'AAU', 'AUG', 'CUG', 'AAA', 'CGC', 'GAG', 'AGA', 'AAC', 'CGC', 'GUG', 'UCA', 'ACU', 'GUG', 'CAA', 'CAG', 'CUG', 'ACA', 'AAG', 'AGA', 'UUC', 'UCA', 'CUU', 'GGA', 'AUG', 'CUG', 'CAG', 'GGA', 'CGA', 'GGA', 'CCG', 'UUG', 'AAA', 'CUG', 'UUC', 'AUG', 'GCC', 'UUA', 'GUG', 'GCA', 'UUC', 'CUU', 'CGU', 'UUC', 'CUA',…
['AUG', 'AAU', 'GAC', 'CAA', 'CGA', 'AAA', 'AAG', 'GCG', 'AGA', 'AGU', 'ACG', 'CCU', 'UUC', 'AAU', 'AUG', 'CUG', 'AAA', 'CGC', 'GAG', 'AGA', 'AAC', 'CGC', 'GUG', 'UCA', 'ACU', 'GUG', 'CAA', 'CAG', 'UUG', 'ACA', 'AAG', 'AGA', 'UUC', 'UCA', 'CUU', 'GGA', 'AUG', 'CUG', 'CAA', 'GGA', 'CGA', 'GGA', 'CCA', 'UUA', 'AAA', 'CUG', 'UUC', 'AUG', 'GCC', 'CUU', 'GUG', 'GCG', 'UUC', 'CUU', 'CGU', 'UUC', 'CUA',…
['AUG', 'AAU', 'GAC', 'CAA', 'CGA', 'AAA', 'AAG', 'GCG', 'AGA', 'AGU', 'ACG', 'CCU', 'UUC', 'AAU', 'AUG', 'CUG', 'AAG', 'CGC', 'GAG', 'AGA', 'AAC', 'CGC', 'GUG', 'UCA', 'ACU', 'GUA', 'CAA', 'CAG', 'CUG', 'ACA', 'AAG', 'AGA', 'UUC', 'UCC', 'CUU', 'GGA', 'AUG', 'CUG', 'CAA', 'GGG', 'CGA', 'GGA', 'CCA', 'UUA', 'AAA', 'CUG', 'UUC', 'AUG', 'GCG', 'CUU', 'GUG', 'GCG', 'UUC', 'CUU', 'CGU', 'UUC', 'CUA',…
