# Supplementary material for: Using amino acids co-occurrence matrices and explainability model to investigate patterns in dengue virus proteins
Source: BMC Bioinformatics. 2022 Feb 19;23:80. doi: 10.1186/s12859-022-04597-y (PMC8858567; doi:10.1186/s12859-022-04597-y)
Supplement: Supplementary file 2 — Additional file 2. M protein: A list of sequences belonging to Dengue virus protein M in csvformat. Each row is a sample of the amino acid chain labeledaccording to dengue severity. [file 12859_2022_4597_MOESM2_ESM.zip › Additional_File_2_M_protein/data.csv]

sequences,serotype,outcome,outcome_bin
['UUC', 'CAC', 'UUG', 'ACC', 'ACA', 'CGC', 'AAU', 'GGG', 'GAG', 'CCA', 'CAC', 'AUG', 'AUU', 'GUC', 'AGC', 'AAG', 'CAC', 'GAG', 'AAA', 'GGA', 'AAG', 'AGC', 'CUC', 'CUC', 'UUC', 'AAA', 'ACG', 'GAA', 'GAU', 'GGA', 'AUG', 'AAC', 'AUG', 'UGC', 'ACC', 'CUC', 'AUG', 'GCC', 'AUG', 'GAU', 'CUG', 'GGC', 'GAG', 'CUG', 'UGU', 'GAG', 'GAC', 'ACC', 'AUU', 'ACA', 'UAC', 'AAG', 'UGU', '-CC', 'UUU', 'CCU', 'CAA',…
['UUC', 'CAC', 'UUG', 'ACU', 'UCA', 'CGA', 'AAU', 'GGA', 'GAG', 'CCG', 'CGC', 'AUG', 'AUU', 'GUG', 'GGG', 'AAG', 'AAU', 'GAA', 'AGA', 'GGA', 'AAA', 'UCC', 'CUA', 'CUU', 'UUU', 'AAG', 'ACA', 'GCC', 'UCU', 'GGA', 'AUC', 'AAC', 'AUG', 'UGC', 'ACA', 'CUC', 'AUA', 'GCC', 'AUG', 'GAC', 'UUG', 'GGA', 'GAG', 'AUG', 'UGU', 'GAU', 'GAC', 'ACG', 'GUC', 'ACU', 'UAC', 'AAA', 'UGC', 'CCC', 'CAC', 'AUU', 'ACC',…
['UUC', 'CAC', 'UUG', 'ACU', 'UCA', 'CGA', 'GAU', 'GGA', 'GAG', 'CCG', 'CGC', 'AUG', 'AUU', 'GUG', 'GGG', 'AAA', 'AAU', 'GAA', 'AGA', 'GGA', 'AAA', 'UCC', 'CUA', 'CUU', 'UUU', 'AAG', 'ACA', 'GCC', 'UCU', 'GGA', 'AUC', 'AAC', 'AUG', 'UGC', 'ACA', 'CUC', 'AUA', 'GCC', 'AUG', 'GAC', 'UUG', 'GGA', 'GAG', 'AUG', 'UGU', 'GAU', 'GAC', 'ACG', 'GUC', 'ACU', 'UAC', 'AAA', 'UGC', 'CCC', 'CAU', 'AUU', 'ACC',…
['UUC', 'CAC', 'UUG', 'ACU', 'UCA', 'CGA', 'GAU', 'GGA', 'GAG', 'CCG', 'CGC', 'AUG', 'AUU', 'GUG', 'GGG', 'AAG', 'AAU', 'GAA', 'AGA', 'GGA', 'AAA', 'UCC', 'CUA', 'CUU', 'UUC', 'AAG', 'ACA', 'GCC', 'UCU', 'GGA', 'AUU', 'AAC', 'AUG', 'UGC', 'ACA', 'CUU', 'AUA', 'GCC', 'AUG', 'GAU', 'UUG', 'GGA', 'GAG', 'AUG', 'UGU', 'GAU', 'GAC', 'ACG', 'GUC', 'ACU', 'UAC', 'AAA', 'UGC', 'CCC', 'CUC', 'AUU', 'ACU',…
['UUC', 'CAC', 'UUG', 'ACU', 'UCA', 'CGA', 'GAU', 'GGA', 'GAG', 'CCG', 'CGC', 'AUG', 'AUU', 'GUG', 'GGG', 'AAG', 'AAU', 'GAA', 'AGA', 'GGA', 'AAA', 'UCC', 'CUA', 'CUU', 'UUU', 'AAA', 'ACA', 'GCC', 'UCU', 'GGA', 'AUU', 'AAC', 'AUG', 'UGC', 'ACA', 'CUC', 'AUA', 'GCC', 'AUG', 'GAC', 'UUG', 'GGA', 'GAG', 'AUG', 'UGU', 'GAU', 'GAC', 'ACG', 'GUC', 'ACU', 'UAC', 'AAA', 'UGC', 'CCC', 'CAC', 'AUU', 'ACC',…
['UUC', 'CAC', 'UUG', 'ACU', 'UCA', 'CGA', 'GAU', 'GGA', 'GAG', 'CCG', 'CGC', 'AUG', 'AUU', 'GUG', 'GGG', 'AAG', 'AAU', 'GAA', 'AGA', 'GGA', 'AAA', 'UCC', 'CUA', 'CUU', 'UUU', 'AAG', 'ACA', 'GCC', 'UCU', 'GGA', 'ACC', 'AAC', 'AUG', 'UGC', 'ACA', 'CUC', 'AUA', 'GCC', 'AUG', 'GAC', 'UUG', 'GGA', 'GAG', 'AUG', 'UGU', 'GAU', 'GAC', 'ACG', 'GUC', 'ACU', 'UAC', 'AAA', 'UGC', 'CCC', 'CAC', 'AUU', 'ACC',…
['UUC', 'CAC', 'UUG', 'ACU', 'UCA', 'CGA', 'GAU', 'GGA', 'GAG', 'CCG', 'CGC', 'AUG', 'AUU', 'GUG', 'GGG', 'AAG', 'AAU', 'GAA', 'AGA', 'GGA', 'AAA', 'UCC', 'CUA', 'CUU', 'UUU', 'AAG', 'ACA', 'GCC', 'UCU', 'GGA', 'AUC', 'AAC', 'AUG', 'UGC', 'ACA', 'CUC', 'AUA', 'GCC', 'AUG', 'GAC', 'UUG', 'GGA', 'GAG', 'AUG', 'UGU', 'GAU', 'GAC', 'ACA', 'GUC', 'ACU', 'UAC', 'AAA', 'UGC', 'CCC', 'CAC', 'AUU', 'ACU',…
['UUC', 'CAC', 'UUG', 'ACU', 'UCA', 'CGA', 'GAU', 'GGA', 'GAG', 'CCG', 'CGC', 'AUG', 'AUU', 'GUG', 'GGG', 'AAG', 'AAU', 'GAA', 'AGA', 'GGA', 'AAA', 'UCC', 'CUA', 'CUU', 'UUU', 'AAG', 'ACA', 'GCC', 'UCU', 'GGA', 'AUC', 'AAC', 'AUG', 'UGC', 'ACA', 'CUC', 'AUA', 'GCC', 'AUG', 'GAC', 'UUG', 'GGA', 'GAG', 'AUG', 'UGU', 'GAU', 'GAC', 'ACG', 'GUC', 'ACU', 'UAC', 'AAA', 'UGC', 'CCC', 'CAC', 'AUU', 'AAC',…
['UUC', 'CAC', 'UUG', 'ACU', 'UCA', 'CGA', 'GAU', 'GGA', 'GAG', 'CCG', 'CGC', 'AUG', 'AUU', 'GUG', 'GGG', 'AAG', 'AAU', 'GAA', 'AGA', 'GGA', 'AAA', 'UCC', 'CUA', 'CUU', 'UUU', 'AAG', 'ACA', 'GCC', 'UCU', 'GGA', 'AUC', 'AAC', 'AUG', 'UGC', 'ACA', 'CUC', 'AUA', 'GCC', 'AUG', 'GAC', 'UUG', 'GGA', 'GAG', 'AUG', 'UGU', 'GAU', 'GAC', 'ACG', 'GUC', 'ACU', 'UAC', 'AAA', 'UGC', 'CCC', 'CAC', 'AUU', 'ACC',…
['UUC', 'CAC', 'UUG', 'ACU', 'UCA', 'CGA', 'GAU', 'GGA', 'GAG', 'CCG', 'CGC', 'AUG', 'AUU', 'GUG', 'GGG', 'AAG', 'AAU', 'GAA', 'AGA', 'GGA', 'AAA', 'UCC', 'CUA', 'CUU', 'UUU', 'AAG', 'ACA', 'GCC', 'UCU', 'GGA', 'AUC', 'AAC', 'AUG', 'UGC', 'ACA', 'CUC', 'AUA', 'GCC', 'AUG', 'GAC', 'UUG', 'GGA', 'GAG', 'AUG', 'UGU', 'GAU', 'GAC', 'ACG', 'GUC', 'ACU', 'UAC', 'AAA', 'UGC', 'CCC', 'CAC', 'AUU', 'ACC',…
['UUC', 'CAC', 'UUG', 'ACU', 'UCA', 'CGA', 'GAU', 'GGA', 'GAG', 'CCG', 'CGC', 'AUG', 'AUU', 'GUG', 'GGG', 'AAG', 'AAU', 'GAA', 'AGA', 'GGA', 'AAA', 'UCC', 'CUA', 'CUU', 'UUU', 'AAG', 'ACA', 'GCC', 'UCU', 'GGA', 'AUC', 'AAC', 'AUG', 'UGC', 'ACA', 'CUC', 'AUA', 'GCC', 'AUG', 'GAC', 'UUG', 'GGA', 'GAG', 'AUG', 'UGU', 'GAU', 'GAC', 'ACG', 'GUC', 'ACU', 'UAC', 'AAA', 'UGC', 'CCC', 'CAC', 'AUU', 'ACC',…
['UUC', 'CAC', 'UUG', 'ACU', 'UCA', 'CGA', 'GAU', 'GGA', 'GAG', 'CCG', 'CGC', 'AUG', 'AUU', 'GUG', 'GGG', 'AAG', 'AAU', 'GAA', 'AGA', 'GGA', 'AAA', 'UCC', 'CUA', 'CUU', 'UUU', 'AAG', 'ACA', 'GCC', 'UCU', 'GGA', 'AUC', 'AAC', 'AUG', 'UGC', 'ACA', 'CUC', 'AUA', 'GCC', 'AUG', 'GAC', 'UUG', 'GGA', 'GAG', 'AUG', 'UGU', 'GAU', 'GAC', 'ACG', 'GUC', 'ACU', 'UAC', 'AAA', 'UGC', 'CCC', 'CAC', 'AUU', 'ACC',…
['UUC', 'CAC', 'UUG', 'ACU', 'UCA', 'CGA', 'GAU', 'GGA', 'GAG', 'CCG', 'CGC', 'AUG', 'AUU', 'GUG', 'GGG', 'AAG', 'AAU', 'GAA', 'AGA', 'GGA', 'AAA', 'UCC', 'CUA', 'CUU', 'UUU', 'AAG', 'ACA', 'GCC', 'UCU', 'GGA', 'AUC', 'AAC', 'AUG', 'UGC', 'ACA', 'CUC', 'AUA', 'GCC', 'AUG', 'GAC', 'UUG', 'GGA', 'GAG', 'AUG', 'UGU', 'GAU', 'GAC', 'ACG', 'GUC', 'ACU', 'UAC', 'AAG', 'UGC', 'CCC', 'CAC', 'AUC', 'ACC',…
['UUC', 'CAC', 'UUG', 'ACU', 'UCA', 'CGA', 'GAU', 'GGA', 'GAG', 'CCG', 'CGC', 'AUG', 'AUU', 'GUG', 'GGG', 'AAG', 'AAU', 'GAA', 'AGA', 'GGA', 'AAA', 'UCC', 'CUA', 'CUU', 'UUU', 'AAG', 'ACA', 'GCC', 'UCU', 'GGA', 'AUC', 'AAC', 'AUG', 'UGC', 'ACA', 'CUC', 'AUA', 'GCC', 'AUG', 'GAC', 'UUG', 'GGA', 'GAG', 'AUG', 'UGU', 'GAU', 'GAC', 'ACG', 'GUC', 'ACU', 'UAC', 'AAG', 'UGC', 'CCC', 'CAC', 'AUC', 'ACC',…
['UUC', 'CAC', 'UUG', 'ACU', 'UCA', 'CGA', 'GAU', 'GGA', 'GAG', 'CCG', 'CGC', 'AUG', 'AUU', 'GUG', 'GGG', 'AAG', 'AAU', 'GAA', 'AGA', 'GGA', 'AAA', 'UCC', 'CUA', 'CUU', 'UUU', 'AAG', 'ACA', 'GCC', 'UCU', 'GGA', 'AUC', 'AAC', 'AUG', 'UGC', 'ACA', 'CUC', 'AUA', 'GCC', 'AUG', 'GAU', 'UUG', 'GGA', 'GAA', 'AGG', 'UGU', 'GAU', 'GAC', 'ACG', 'GUC', 'ACU', 'UAC', 'AAA', 'UGC', 'CCC', 'CUC', 'AUU', 'ACU',…
['UUC', 'CAC', 'UUG', 'ACU', 'UCA', 'CGA', 'GAU', 'GGA', 'GAG', 'CCG', 'CGC', 'AUG', 'AUU', 'GUG', 'GGG', 'AAG', 'AAU', 'GAA', 'AGA', 'GGA', 'AAA', 'UCC', 'CUA', 'CUU', 'UUU', 'AAG', 'ACA', 'GCC', 'UCU', 'GGA', 'AUC', 'AAC', 'AUG', 'UGC', 'ACA', 'CUC', 'AUA', 'GCC', 'AUG', 'GAU', 'UUG', 'GGA', 'GAA', 'AUG', 'UGU', 'GAU', 'GAC', 'ACG', 'GUC', 'ACU', 'UAC', 'AAA', 'UGC', 'CCC', 'CUC', 'AUU', 'ACU',…
['UUC', 'CAC', 'UUG', 'ACU', 'UCA', 'CGA', 'GAU', 'GGA', 'GAG', 'CCG', 'CGC', 'AUG', 'AUU', 'GUG', 'GGG', 'AAG', 'AAU', 'GAA', 'AGA', 'GGA', 'AAA', 'UCC', 'CUA', 'CUU', 'UUU', 'AAG', 'ACA', 'GCC', 'UCU', 'GGA', 'AUC', 'AAC', 'AUG', 'UGC', 'ACA', 'CUC', 'AUA', 'GCC', 'AUG', 'GAU', 'UUG', 'GGA', 'GAA', 'AUG', 'UGU', 'GAU', 'GAC', 'ACG', 'GUC', 'ACU', 'UAC', 'AAA', 'UGC', 'CCC', 'CUC', 'AUU', 'ACU',…
['UUC', 'CAC', 'UUG', 'ACU', 'UCA', 'CGA', 'GAU', 'GGA', 'GAG', 'CCG', 'CGC', 'AUG', 'AUU', 'GUG', 'GGG', 'AAG', 'AAU', 'GAA', 'AGA', 'GGA', 'AAA', 'UCC', 'CUA', 'CUU', 'UUU', 'AAG', 'ACA', 'GCC', 'UCU', 'GGA', 'AUC', 'AAC', 'AUG', 'UGC', 'ACA', 'CUC', 'AUA', 'GCC', 'AUG', 'GAU', 'UUG', 'GGA', 'GAA', 'AUG', 'UGU', 'GAU', 'GAC', 'ACG', 'GUC', 'ACU', 'UAC', 'AAG', 'UGC', 'CCC', 'CUC', 'AUU', 'ACU',…
['UUC', 'CAC', 'UUG', 'ACU', 'UCA', 'CGA', 'GAU', 'GGA', 'GAG', 'CCG', 'CGC', 'AUG', 'AUU', 'GUG', 'GGG', 'AAG', 'AAU', 'GAA', 'AGA', 'GGA', 'AAA', 'UCC', 'CUA', 'CUU', 'UUU', 'AAG', 'ACA', 'GCC', 'UCU', 'GGA', 'AUC', 'AAC', 'AUG', 'UGC', 'ACA', 'CUC', 'AUA', 'GCC', 'AUG', 'GAU', 'UUG', 'GGA', 'GAA', 'AUG', 'UGU', 'GAU', 'GAC', 'ACG', 'GUC', 'ACU', 'UAU', 'AAA', 'UGC', 'CCC', 'CUC', 'AUU', 'ACU',…
['UUC', 'CAC', 'UUG', 'ACU', 'UCA', 'CGA', 'GAU', 'GGA', 'GAG', 'CCG', 'CGC', 'AUG', 'AUU', 'GUG', 'GGG', 'AAG', 'AAU', 'GAA', 'AGA', 'GGA', 'AAA', 'UCC', 'CUA', 'CUU', 'UUU', 'AAG', 'ACA', 'GCC', 'UCU', 'GGA', 'AUC', 'AAC', 'AUG', 'UGC', 'ACA', 'CUC', 'AUA', 'GCC', 'AUG', 'GAU', 'UUG', 'GGA', 'GAG', 'AUG', 'UGU', 'GAU', 'GAC', 'ACG', 'GUC', 'ACU', 'UAC', 'AAA', 'UGC', 'CCC', 'CAC', 'AUU', 'ACC',…
['UUC', 'CAC', 'UUG', 'ACU', 'UCA', 'CGA', 'GAU', 'GGA', 'GAG', 'CCG', 'CGC', 'AUG', 'AUU', 'GUG', 'GGG', 'AAG', 'AAU', 'GAA', 'AGA', 'GGA', 'AAA', 'UCC', 'CUA', 'CUU', 'UUU', 'AAG', 'ACA', 'GCC', 'UCU', 'GGA', 'AUC', 'AAC', 'AUG', 'UGC', 'ACA', 'CUC', 'AUA', 'GCC', 'AUG', 'GAU', 'UUG', 'GGA', 'GAG', 'AUG', 'UGU', 'GAU', 'GAC', 'ACG', 'GUC', 'ACU', 'UAC', 'AAA', 'UGC', 'CCC', 'CUC', 'AUU', 'ACU',…
['UUC', 'CAC', 'UUG', 'ACU', 'UCA', 'CGA', 'GAU', 'GGA', 'GAG', 'CCG', 'CGC', 'AUG', 'AUU', 'GUG', 'GGG', 'AAG', 'AAU', 'GAA', 'AGA', 'GGA', 'AAA', 'UCC', 'CUA', 'CUU', 'UUU', 'AAG', 'ACA', 'GCC', 'UCU', 'GGA', 'AUC', 'AAC', 'AUG', 'UGC', 'ACA', 'CUC', 'AUA', 'GCU', 'AUG', 'GAC', 'UUG', 'GGA', 'GAG', 'AUG', 'UGU', 'GAU', 'GAC', 'ACG', 'GUC', 'ACU', 'UAC', 'AAA', 'UGC', 'CCC', 'CAC', 'AUU', 'ACC',…
['UUC', 'CAC', 'UUG', 'ACU', 'UCA', 'CGA', 'GAU', 'GGA', 'GAG', 'CCG', 'CGC', 'AUG', 'AUU', 'GUG', 'GGG', 'AAG', 'AAU', 'GAA', 'AGA', 'GGA', 'AAA', 'UCC', 'CUA', 'CUU', 'UUU', 'AAG', 'ACA', 'GCC', 'UCU', 'GGA', 'AUC', 'AAC', 'AUG', 'UGC', 'ACA', 'CUC', 'AUA', 'GCU', 'AUG', 'GAC', 'UUG', 'GGA', 'GAG', 'AUG', 'UGU', 'GAU', 'GAC', 'ACG', 'GUC', 'ACU', 'UAC', 'AAA', 'UGC', 'CCC', 'CAC', 'AUU', 'ACC',…
['UUC', 'CAC', 'UUG', 'ACU', 'UCA', 'CGA', 'GAU', 'GGA', 'GAG', 'CCG', 'CGC', 'AUG', 'AUU', 'GUG', 'GGG', 'AAG', 'AAU', 'GAA', 'AGA', 'GGA', 'AAA', 'UCC', 'CUA', 'CUU', 'UUU', 'AAG', 'ACA', 'GCC', 'UCU', 'GGA', 'AUC', 'AAC', 'AUG', 'UGC', 'ACA', 'CUC', 'AUA', 'GCU', 'AUG', 'GAC', 'UUG', 'GGA', 'GAG', 'AUG', 'UGU', 'GAU', 'GAC', 'ACG', 'GUC', 'ACU', 'UAC', 'AAA', 'UGC', 'CCC', 'CAC', 'AUU', 'ACC',…
['UUC', 'CAC', 'UUG', 'ACU', 'UCA', 'CGA', 'GAU', 'GGA', 'GAG', 'CCG', 'CGC', 'AUG', 'AUU', 'GUG', 'GGG', 'AAG', 'AAU', 'GAA', 'AGA', 'GGA', 'AAA', 'UCC', 'CUA', 'CUU', 'UUU', 'AAG', 'ACA', 'GCC', 'UCU', 'GGA', 'AUC', 'AUC', 'AAG', 'UGC', 'ACA', 'CUC', 'AUA', 'GCC', 'AUG', 'GAC', 'UUG', 'GGA', 'GAG', 'AUG', 'UGU', 'GAU', 'GAC', 'ACG', 'GUC', 'ACU', 'UAC', 'AAA', 'UGC', 'CCC', 'CAC', 'AUU', 'ACC',…
['UUC', 'CAC', 'UUG', 'ACU', 'UCA', 'CGA', 'GAU', 'GGA', 'GAG', 'CCG', 'CGC', 'AUG', 'AUU', 'GUG', 'GGG', 'AAG', 'AAU', 'GAA', 'AGA', 'GGA', 'AAA', 'UCC', 'CUA', 'CUU', 'UUU', 'AAG', 'ACA', 'GCC', 'UCU', 'GGA', 'AUU', 'AAC', 'AUG', 'UGC', 'ACA', 'CUC', 'AUA', 'GCC', 'AUG', 'GAC', 'UUG', 'GGA', 'GAG', 'AUG', 'UGU', 'GAU', 'GAC', 'ACG', 'GUC', 'ACU', 'UAC', 'AAA', 'UGC', 'CCC', 'CAC', 'AUU', 'ACC',…
['UUC', 'CAC', 'UUG', 'ACU', 'UCA', 'CGA', 'GAU', 'GGA', 'GAG', 'CCG', 'CGC', 'AUG', 'AUU', 'GUG', 'GGG', 'AAG', 'AAU', 'GAA', 'AGA', 'GGA', 'AAA', 'UCC', 'CUA', 'CUU', 'UUU', 'AAG', 'ACA', 'GCC', 'UCU', 'GGA', 'AUU', 'AAC', 'AUG', 'UGC', 'ACA', 'CUC', 'AUA', 'GCC', 'AUG', 'GAC', 'UUG', 'GGA', 'GAG', 'AUG', 'UGU', 'GAU', 'GAC', 'ACG', 'GUC', 'ACU', 'UAC', 'AAA', 'UGC', 'CCC', 'CAC', 'AUU', 'ACC',…
['UUC', 'CAC', 'UUG', 'ACU', 'UCA', 'CGA', 'GAU', 'GGA', 'GAG', 'CCG', 'CGC', 'AUG', 'AUU', 'GUG', 'GGG', 'AAG', 'AAU', 'GAA', 'AGA', 'GGA', 'AAA', 'UCC', 'CUA', 'CUU', 'UUU', 'AAG', 'ACA', 'GCC', 'UCU', 'GGA', 'AUU', 'AAC', 'AUG', 'UGC', 'ACA', 'CUC', 'AUA', 'GCC', 'AUG', 'GAC', 'UUG', 'GGA', 'GAG', 'AUG', 'UGU', 'GAU', 'GAC', 'ACG', 'GUC', 'ACU', 'UAC', 'AAA', 'UGC', 'CCC', 'CAC', 'AUU', 'ACC',…
['UUC', 'CAC', 'UUG', 'ACU', 'UCA', 'CGA', 'GAU', 'GGA', 'GAG', 'CCG', 'CGC', 'AUG', 'AUU', 'GUG', 'GGG', 'AAG', 'AAU', 'GAA', 'AGA', 'GGA', 'AAA', 'UCC', 'CUA', 'CUU', 'UUU', 'AAG', 'ACA', 'GCC', 'UCU', 'GGA', 'AUU', 'AAC', 'AUG', 'UGC', 'ACA', 'CUC', 'AUA', 'GCC', 'AUG', 'GAC', 'UUG', 'GGA', 'GAG', 'AUG', 'UGU', 'GAU', 'GAC', 'ACG', 'GUC', 'ACU', 'UAC', 'AAA', 'UGC', 'CCC', 'CAU', 'AUU', 'ACC',…
['UUC', 'CAC', 'UUG', 'ACU', 'UCA', 'CGA', 'GAU', 'GGA', 'GAG', 'CCG', 'CGC', 'AUG', 'AUU', 'GUG', 'GGG', 'AAG', 'AAU', 'GAA', 'AGA', 'GGG', 'AAA', 'UCC', 'CUA', 'CUU', 'UUU', 'AAG', 'ACA', 'GCC', 'UCU', 'GGA', 'AUC', 'AAC', 'AUG', 'UGC', 'ACA', 'CUC', 'AUA', 'GCC', 'AUG', 'GAC', 'UUG', 'GGA', 'GAG', 'AUG', 'UGU', 'GAU', 'GAC', 'ACG', 'GUC', 'ACU', 'UAC', 'AAA', 'UGC', 'CCC', 'CAC', 'AUU', 'ACC',…
['UUC', 'CAC', 'UUG', 'ACU', 'UCA', 'CGA', 'GAU', 'GGA', 'GAG', 'CCG', 'CGC', 'AUG', 'AUU', 'GUG', 'GGG', 'GAG', 'AAU', 'GAA', 'AGA', 'GGA', 'AAA', 'UCC', 'CUA', 'CUU', 'UUU', 'AAG', 'ACA', 'GCC', 'UCU', 'GGA', 'AUC', 'AAC', 'AGG', 'AGA', 'ACG', 'CUC', 'AUA', 'GCC', 'AUG', 'GAC', 'UUG', 'GGA', 'GAG', 'AUG', 'UGU', 'GAA', 'GAA', 'ACG', 'GAA', 'ACU', 'UAC', 'AAA', 'UGC', 'CCC', 'CAC', 'AUU', 'ACC',…
['UUC', 'CAC', 'UUG', 'ACU', 'UCA', 'CGC', 'GAU', 'GGA', 'GAG', 'CCG', 'CGC', 'AUG', 'AUU', 'GUA', 'GGA', 'AAG', 'AAU', 'GAA', 'AGA', 'GGG', 'AAA', 'UCC', 'CUA', 'CUU', 'UUU', 'AAG', 'ACA', 'GCU', 'UCU', 'GGA', 'AUU', 'AAC', 'AUG', 'UGC', 'ACA', 'CUC', 'AUA', 'GCC', 'AUG', 'GAC', 'CUA', 'GGA', 'GAG', 'AUG', 'UGU', 'GAU', 'GAC', 'ACG', 'GUC', 'ACU', 'UAC', 'AAA', 'UGC', 'CCC', 'CUC', 'AUU', 'GCC',…
['UUC', 'CAC', 'UUG', 'ACU', 'UCA', 'CGC', 'GAU', 'GGA', 'GAG', 'CCG', 'CGC', 'AUG', 'AUU', 'GUG', 'GGG', 'AAG', 'AAU', 'GAA', 'AGA', 'GGG', 'AAA', 'UCC', 'CUA', 'CUU', 'UUU', 'AAG', 'ACA', 'GCU', 'UCU', 'GGA', 'AUC', 'AAC', 'AUG', 'UGC', 'ACA', 'CUC', 'AUA', 'GCC', 'AUG', 'GAC', 'UUG', 'GGA', 'GAG', 'AUG', 'UGU', 'GAU', 'GAC', 'ACG', 'GUC', 'ACU', 'UAU', 'AAA', 'UGC', 'CCC', 'CUC', 'AUU', 'GCC',…
['UUC', 'CAC', 'UUG', 'ACU', 'UCA', 'CGC', 'GAU', 'GGA', 'GAG', 'CCG', 'CGC', 'AUG', 'AUU', 'GUG', 'GGG', 'AAG', 'AAU', 'GAA', 'AGA', 'GGG', 'AAA', 'UCC', 'CUA', 'CUU', 'UUU', 'AAG', 'ACA', 'GCU', 'UCU', 'GGA', 'AUC', 'AAC', 'AUG', 'UGC', 'ACA', 'CUC', 'AUA', 'GCU', 'AUG', 'GAC', 'UUG', 'GGA', 'GAG', 'AUG', 'UGU', 'GAU', 'GAC', 'ACG', 'GUC', 'ACU', 'UAU', 'AAA', 'UGC', 'CCC', 'CUC', 'AUU', 'GCC',…
['UUC', 'CAC', 'UUG', 'ACU', 'UCA', 'CGC', 'GAU', 'GGA', 'GAG', 'CCG', 'CGC', 'AUG', 'AUU', 'GUG', 'GGG', 'AAG', 'AAU', 'GAA', 'AGA', 'GGG', 'AAA', 'UCC', 'CUA', 'CUU', 'UUU', 'AAG', 'ACA', 'GCU', 'UCU', 'GGA', 'AUC', 'AAC', 'AUG', 'UGC', 'ACA', 'CUC', 'AUA', 'GCU', 'AUG', 'GAC', 'UUG', 'GGA', 'GAG', 'AUG', 'UGU', 'GAU', 'GAC', 'ACG', 'GUC', 'ACU', 'UAU', 'AAA', 'UGC', 'CCC', 'CUC', 'AUU', 'GCC',…
['UUC', 'CAC', 'UUG', 'ACU', 'UCA', 'CGC', 'GAU', 'GGA', 'GAG', 'CCG', 'CGC', 'AUG', 'AUU', 'GUG', 'GGG', 'AAG', 'AAU', 'GAA', 'AGA', 'GGG', 'AAA', 'UCC', 'CUA', 'CUU', 'UUU', 'AAG', 'ACA', 'GCU', 'UCU', 'GGA', 'AUC', 'AAC', 'AUG', 'UGC', 'ACA', 'CUC', 'AUA', 'GCU', 'AUG', 'GAC', 'UUG', 'GGA', 'GAG', 'AUG', 'UGU', 'GAU', 'GAC', 'ACG', 'GUC', 'ACU', 'UAU', 'AAA', 'UGC', 'CCC', 'CUC', 'AUU', 'GCC',…
['UUC', 'CAC', 'UUG', 'ACU', 'UCA', 'CGU', 'GAU', 'GGA', 'GAG', 'CCG', 'CGC', 'AUG', 'AUU', 'GUG', 'GCG', 'AAG', 'AAU', 'GAA', 'AGA', 'GGG', 'AAA', 'UCC', 'CUA', 'CUU', 'UUU', 'AAG', 'ACA', 'GCU', 'UCU', 'GGA', 'AUC', 'AAC', 'AUG', 'UGC', 'ACA', 'CUC', 'AUA', 'GCC', 'AUG', 'GAC', 'UUG', 'GGA', 'GAG', 'AUG', 'UGU', 'GAU', 'GAC', 'ACG', 'GUC', 'ACU', 'UAC', 'AAA', 'UGC', 'CCC', 'CUC', 'AUU', 'GCC',…
['UUC', 'CAC', 'UUG', 'UCA', 'ACA', 'AGA', 'GAC', 'GGC', 'GAA', 'CCC', 'CUC', 'AUG', 'AUA', 'GUG', 'GCA', 'AAA', 'CAC', 'GAA', 'AGG', 'GGG', 'AGA', 'CCU', 'CUC', 'UUG', 'UUU', 'AAG', 'ACA', 'ACA', 'GAA', 'GGA', 'AUC', 'AAC', 'AAA', 'UGC', 'ACC', 'CUC', 'AUU', 'GCC', 'AUG', 'GAC', 'CUA', 'GGU', 'GAA', 'AUG', 'UGU', 'GAA', 'GAC', 'ACU', 'GUC', 'ACG', 'UAU', 'AAA', 'UGU', 'CCU', 'CUA', 'CUG', 'GUU',…
['UUC', 'CAU', 'CUA', 'ACC', 'ACA', 'CGC', 'AAC', 'GGA', 'GAA', 'CCA', 'CAC', 'AUG', 'AUC', 'GUC', 'AGU', 'AUA', 'CAA', 'GAG', 'AAA', 'GGG', 'AAA', 'AGU', 'CUU', 'CUG', 'UUU', 'AAG', 'ACU', 'GAG', 'GAU', 'GGC', 'GUG', 'AAC', 'AUG', 'UGC', 'ACC', 'CUC', 'AUG', 'GCC', 'AUG', 'GAC', 'CUU', 'GGU', 'GAA', 'UUG', 'UGU', 'GAA', 'GAC', 'ACA', 'AUC', 'ACG', 'UAC', 'AAG', 'UGU', '-CC', 'CCU', 'UCU', 'AAG',…
['UUC', 'CAU', 'CUA', 'ACC', 'ACA', 'CGC', 'AAC', 'GGA', 'GAA', 'CCA', 'CAC', 'AUG', 'AUC', 'GUC', 'AGU', 'AUA', 'CAA', 'GAG', 'AAA', 'GGG', 'AAA', 'AGU', 'CUU', 'CUG', 'UUU', 'AAG', 'ACU', 'GAG', 'GAU', 'GGC', 'GUG', 'AAC', 'AUG', 'UGC', 'ACC', 'CUC', 'AUG', 'GCC', 'AUG', 'GAC', 'CUU', 'GGU', 'GAA', 'UUG', 'UGU', 'GAA', 'GAC', 'ACA', 'AUC', 'ACG', 'UAC', 'AAG', 'UGU', '-CC', 'CCU', 'UCU', 'AAG',…
['UUC', 'CAU', 'CUA', 'ACC', 'ACA', 'CGC', 'AAC', 'GGA', 'GAA', 'CCA', 'CAC', 'AUG', 'AUC', 'GUC', 'GGU', 'AUA', 'CAG', 'GAG', 'AAA', 'GGG', 'AAA', 'AGU', 'CUU', 'CUG', 'UUC', 'AAA', 'ACA', 'GAG', 'GAU', 'GGU', 'GUG', 'AAC', 'AUG', 'UGC', 'ACC', 'CUC', 'AUG', 'GCU', 'AUG', 'GAC', 'CUU', 'GGU', 'GAA', 'UUG', 'UGU', 'GAA', 'GAC', 'ACA', 'AUC', 'ACG', 'UAC', 'AAG', 'UGU', '-CC', 'UCU', 'UCU', 'CAG',…
['UUC', 'CAU', 'CUA', 'ACC', 'ACA', 'CGC', 'AAC', 'GGA', 'GAA', 'CCA', 'CAC', 'AUG', 'AUC', 'GUC', 'GGU', 'AUA', 'CAG', 'GAG', 'AAA', 'GGG', 'AAA', 'AGU', 'CUU', 'CUG', 'UUC', 'AAA', 'ACA', 'GAG', 'GAU', 'GGU', 'GUG', 'AAC', 'AUG', 'UGC', 'ACC', 'CUC', 'AUG', 'GCU', 'AUG', 'GAC', 'CUU', 'GGU', 'GAA', 'UUG', 'UGU', 'GAA', 'GAC', 'ACA', 'AUC', 'ACG', 'UAC', 'AAG', 'UGU', '-CC', 'UCU', 'UCU', 'CAG',…
['UUC', 'CAU', 'CUA', 'ACC', 'ACA', 'CGU', 'AAC', 'GGA', 'GAA', 'CCA', 'CAC', 'AUG', 'AUC', 'GUC', 'AGU', 'AGA', 'CAA', 'GAG', 'AAA', 'GGG', 'AAA', 'AGU', 'CUU', 'CUG', 'UUU', 'AAA', 'ACA', 'GAG', 'GAU', 'GGC', 'GUG', 'AAC', 'AUG', 'UGC', 'ACC', 'CUC', 'AUG', 'GCC', 'AUG', 'GAC', 'CUU', 'GGU', 'GAA', 'CUG', 'UGU', 'GAA', 'GAC', 'ACA', 'AUC', 'ACU', 'UAC', 'AAG', 'UGU', '-CC', 'CUU', 'UCU', 'CAG',…
['UUC', 'CAU', 'CUA', 'ACC', 'ACA', 'CGU', 'AAC', 'GGA', 'GAA', 'CCA', 'CAC', 'AUG', 'AUC', 'GUC', 'AGU', 'AGA', 'CAA', 'GAG', 'AAA', 'GGG', 'AAA', 'AGU', 'CUU', 'CUG', 'UUU', 'AAA', 'ACA', 'GAG', 'GAU', 'GGU', 'GUG', 'AAC', 'AUG', 'UGC', 'ACC', 'CUC', 'AUG', 'GCC', 'AUG', 'GAC', 'CUU', 'GGU', 'GAA', 'UUG', 'UGU', 'GAA', 'GAC', 'ACA', 'AUC', 'ACG', 'UAC', 'AAG', 'UGU', '-CC', 'CCU', 'UCU', 'CAG',…
['UUC', 'CAU', 'CUA', 'ACC', 'ACA', 'CGU', 'AAC', 'GGA', 'GAA', 'CCA', 'CAC', 'AUG', 'AUC', 'GUC', 'AGU', 'AGA', 'CAG', 'GAG', 'AAA', 'GGG', 'AAA', 'AGU', 'CUU', 'CUG', 'UUU', 'AAA', 'ACA', 'GAG', 'GAU', 'GGC', 'GUG', 'AAC', 'AUG', 'UGC', 'ACC', 'CUC', 'AUG', 'GCC', 'AUG', 'GAC', 'CUU', 'GGC', 'GAA', 'UUG', 'UGU', 'GAA', 'GAC', 'ACA', 'AUC', 'ACG', 'UAC', 'AAG', 'UGU', '-CC', 'CCU', 'UCU', 'CAG',…
['UUC', 'CAU', 'CUA', 'ACC', 'ACA', 'CGU', 'AAC', 'GGA', 'GAA', 'CCA', 'CAC', 'AUG', 'AUC', 'GUC', 'AGU', 'AUA', 'CAA', 'GAG', 'AAA', 'GGG', 'AAA', 'AGU', 'CUU', 'CUG', 'UUU', 'AAA', 'ACA', 'GAG', 'GAU', 'GGC', 'GUG', 'AAC', 'AUG', 'UGC', 'ACC', 'CUC', 'AUG', 'GCC', 'AUG', 'GAC', 'CUU', 'GGU', 'GAA', 'UUG', 'UGU', 'GAA', 'GAC', 'ACA', 'AUC', 'ACG', 'UAC', 'AAG', 'UGU', '-CC', 'CCU', 'UCU', 'CAG',…
['UUC', 'CAU', 'CUA', 'ACC', 'ACA', 'CGU', 'AAC', 'GGA', 'GAA', 'CCA', 'CAC', 'AUG', 'AUC', 'GUC', 'AGU', 'AUG', 'CAA', 'GAG', 'AAA', 'GGG', 'AAA', 'AGU', 'CUU', 'CUG', 'UUU', 'AAA', 'ACA', 'GAG', 'GAU', 'GGC', 'GUG', 'AAC', 'AUG', 'UGC', 'ACC', 'CUC', 'AUG', 'GCC', 'AUG', 'GAC', 'CUA', 'GGU', 'GAA', 'UUG', 'UGU', 'GAA', 'GAC', 'ACA', 'AUC', 'ACG', 'UAC', 'AAG', 'UGU', '-CC', 'CCU', 'UCU', 'CAG',…
['UUC', 'CAU', 'CUA', 'ACC', 'ACA', 'CGU', 'AAC', 'GGA', 'GAG', 'CCA', 'CAC', 'AUG', 'AUC', 'GUU', 'AGC', 'AGA', 'CAA', 'GAG', 'AAA', 'GGG', 'AAA', 'AGU', 'CUC', 'CUG', 'UUU', 'AAA', 'ACA', 'GAG', 'GAU', 'GGC', 'GUG', 'AAC', 'AUG', 'UGC', 'ACC', 'CUC', 'AUG', 'GCC', 'AUG', 'GAC', 'CUU', 'GGU', 'GAA', 'UUG', 'UGU', 'GAA', 'GAC', 'ACA', 'AUC', 'ACG', 'UAC', 'AAG', 'UGU', '-CC', 'CCU', 'UCU', 'CAG',…
['UUC', 'CAU', 'CUG', 'ACC', 'ACA', 'CGC', 'AAC', 'GGA', 'GAA', 'CCA', 'CAC', 'AUG', 'AUC', 'GUC', 'AGC', 'AGA', 'CAA', 'GAG', 'AAA', 'GGG', 'AAA', 'AGU', 'CUC', 'UUG', 'UUC', 'AAA', 'ACA', 'GAG', 'GAU', 'GGC', 'GUG', 'AAC', 'AUG', 'UGU', 'ACC', 'CUC', 'AUG', 'GCC', 'AUG', 'GAC', 'CUU', 'GGU', 'GAA', 'CUG', 'UGU', 'GAA', 'GAC', 'ACA', 'AUC', 'ACU', 'UAU', 'AAC', 'UGU', '-CC', 'UCU', 'UCU', 'CAG',…
['UUC', 'CAU', 'CUG', 'ACC', 'ACA', 'CGC', 'AAC', 'GGA', 'GAA', 'CCA', 'CAU', 'AUG', 'AUC', 'GUC', 'AGU', 'AUA', 'CAA', 'GAG', 'AAA', 'GGG', 'AAA', 'AGU', 'CUC', 'CUG', 'UUU', 'AAA', 'ACA', 'GAG', 'GAU', 'GGC', 'GUG', 'AAC', 'AUG', 'UGC', 'ACC', 'CUC', 'AUG', 'GCC', 'AUG', 'GAC', 'CUU', 'GGU', 'GAA', 'UUG', 'UGU', 'GAA', 'GAC', 'ACA', 'AUC', 'ACG', 'UAC', 'AAG', 'UGU', '-CC', 'CCU', 'UCU', 'CAG',…
['UUC', 'CAU', 'CUG', 'ACC', 'ACC', 'CGA', 'GGG', 'GGA', 'GAG', 'CCG', 'CAC', 'AUG', 'AUA', 'GUU', 'AGC', 'AAG', 'CAG', 'GAA', 'AGA', 'GGA', 'AAG', 'UCA', 'CUU', 'UUG', 'UUU', 'AAG', 'ACC', 'UCU', 'GCA', 'GGU', 'GUC', 'AAC', 'AUG', 'UGU', 'ACC', 'CUU', 'AUU', 'GCA', 'AUG', 'GAU', 'UUG', 'GGA', 'GAG', 'UUG', 'UGU', 'GAG', 'GAC', 'ACA', 'AUG', 'ACC', 'UAC', 'AAA', 'UGC', 'CCC', 'CGG', 'AUC', 'ACU',…
['UUC', 'CAU', 'CUG', 'ACC', 'ACC', 'CUA', 'GGG', 'GGA', 'GAG', 'CCG', 'CAC', 'AUG', 'AUA', 'GUC', 'AGC', 'AAG', 'CAG', 'GAA', 'AGA', 'GGA', 'AAG', 'UCA', 'CUU', 'UUG', 'UUU', 'AAG', 'ACC', 'UCU', 'GCA', 'GGU', 'GUC', 'AAC', 'AUG', 'UGU', 'ACC', 'CUU', 'AUU', 'GCA', 'AUG', 'GAU', 'UUG', 'GGA', 'GAG', 'UUG', 'UGU', 'GAG', 'GAC', 'ACA', 'AUG', 'ACC', 'UAC', 'AAA', 'UGC', 'CCC', 'CGG', 'AUC', 'ACU',…
['UUC', 'CAU', 'UUA', 'ACC', 'ACA', 'CGC', 'AAC', 'GGA', 'GAA', 'CCA', 'CAC', 'AUG', 'AUC', 'GUC', 'AGC', 'AAA', 'CAG', 'GAG', 'AAA', 'GGG', 'AAA', 'AGU', 'CUC', 'UUG', 'UUU', 'AAA', 'ACA', 'GAG', 'GAU', 'GGU', 'GUG', 'AAC', 'AUG', 'UGC', 'ACC', 'CUC', 'AUG', 'GCC', 'AUG', 'GAC', 'CUU', 'GGU', 'GAA', 'CUG', 'UGU', 'GAA', 'GAC', 'ACA', 'AUC', 'ACU', 'UAU', 'AAC', 'UGU', '-CC', 'UCU', 'UCU', 'CAG',…
['UUC', 'CAU', 'UUA', 'ACC', 'ACA', 'CGC', 'AAC', 'GGA', 'GAA', 'CCA', 'CAC', 'AUG', 'AUC', 'GUC', 'AGU', 'AGA', 'CAA', 'GAG', 'AAA', 'GGG', 'AAA', 'AGU', 'CUU', 'CUG', 'UUU', 'AAA', 'ACA', 'GAG', 'AAC', 'GGU', 'GUG', 'AAC', 'AUG', 'UGC', 'ACC', 'CUU', 'AUG', 'GCC', 'AUG', 'GAC', 'CUU', 'GGU', 'GAA', 'UUG', 'UGU', 'GAA', 'GAC', 'ACA', 'AUU', 'ACU', 'UAU', 'AAU', 'UGU', '-CC', 'UCU', 'UCU', 'CAG',…
['UUC', 'CAU', 'UUA', 'ACC', 'ACA', 'CGC', 'AAC', 'GGA', 'GAA', 'CCA', 'CAC', 'AUG', 'AUC', 'GUC', 'AGU', 'AGA', 'CAA', 'GAG', 'AAA', 'GGG', 'AAA', 'AGU', 'CUU', 'CUG', 'UUU', 'AAA', 'ACA', 'GAG', 'AAC', 'GGU', 'GUG', 'AAC', 'AUG', 'UGU', 'ACC', 'CUC', 'AUG', 'GCC', 'AUG', 'GAC', 'CUU', 'GGU', 'GAA', 'CUG', 'UGU', 'GAA', 'GAC', 'ACA', 'AUC', 'ACU', 'UAU', 'AAU', 'UGU', '-CC', 'UCU', 'UCU', 'CAG',…
['UUC', 'CAU', 'UUA', 'ACC', 'ACA', 'CGC', 'AAC', 'GGA', 'GAA', 'CCA', 'CAC', 'AUG', 'AUC', 'GUC', 'AGU', 'AGA', 'CAA', 'GAG', 'AAA', 'GGG', 'AAA', 'AGU', 'CUU', 'CUG', 'UUU', 'AAA', 'ACA', 'GAG', 'AAC', 'GGU', 'GUG', 'AAC', 'AUG', 'UGU', 'ACC', 'CUC', 'AUG', 'GCC', 'AUG', 'GAC', 'CUU', 'GGU', 'GAA', 'UUG', 'UGU', 'GAA', 'GAC', 'ACA', 'AUC', 'ACU', 'UAU', 'AAU', 'UGU', '-CC', 'UCU', 'UCU', 'CAG',…
['UUC', 'CAU', 'UUA', 'ACC', 'ACA', 'CGC', 'AAC', 'GGA', 'GAA', 'CCA', 'CAC', 'AUG', 'AUC', 'GUC', 'AGU', 'AGA', 'CAA', 'GAG', 'AAA', 'GGG', 'AAA', 'AGU', 'CUU', 'CUG', 'UUU', 'AAA', 'ACA', 'GAG', 'AAC', 'GGU', 'GUG', 'AAC', 'AUG', 'UGU', 'ACC', 'CUC', 'AUG', 'GCC', 'AUG', 'GAC', 'CUU', 'GGU', 'GAA', 'UUG', 'UGU', 'GAA', 'GAC', 'ACA', 'AUC', 'ACU', 'UAU', 'AAU', 'UGU', '-CC', 'UCU', 'UCU', 'CAG',…
['UUC', 'CAU', 'UUA', 'ACC', 'ACA', 'CGC', 'AAC', 'GGA', 'GAA', 'CCA', 'CAC', 'AUG', 'AUC', 'GUU', 'AGU', 'AGA', 'CAA', 'GAG', 'AAA', 'GGG', 'AAA', 'AGU', 'CUC', 'CUG', 'UUU', 'AAA', 'ACA', 'GAG', 'AAC', 'GGU', 'GUG', 'AAC', 'AUG', 'UGU', 'ACC', 'CUC', 'AUG', 'GCC', 'AUG', 'GAC', 'CUU', 'GGU', 'GAA', 'CUG', 'UGU', 'GAA', 'GAC', 'ACA', 'AUC', 'ACU', 'UAU', 'AAU', 'UGU', '-CC', 'UCU', 'UCU', 'CAG',…
['UUC', 'CAU', 'UUA', 'ACC', 'ACA', 'CGC', 'AAC', 'GGA', 'GAA', 'CCA', 'CAC', 'AUG', 'AUC', 'GUU', 'AGU', 'AGA', 'CAA', 'GAG', 'AAA', 'GGG', 'AAA', 'AGU', 'CUC', 'CUG', 'UUU', 'AAA', 'ACA', 'GAG', 'AAC', 'GGU', 'GUG', 'AAC', 'AUG', 'UGU', 'ACC', 'CUC', 'AUG', 'GCC', 'AUG', 'GAC', 'CUU', 'GGU', 'GAA', 'CUG', 'UGU', 'GAA', 'GAC', 'ACA', 'AUC', 'ACU', 'UAU', 'AAU', 'UGU', '-CC', 'UCU', 'UCU', 'CAG',…
['UUC', 'CAU', 'UUA', 'ACC', 'ACA', 'CGC', 'AAC', 'GGA', 'GAA', 'CCA', 'CAC', 'AUG', 'AUC', 'GUU', 'AGU', 'AGA', 'CAA', 'GAG', 'AAA', 'GGG', 'AAA', 'AGU', 'CUC', 'UUG', 'UUU', 'AAA', 'ACA', 'GAG', 'AAC', 'GGU', 'GUG', 'AAC', 'AUG', 'UGU', 'ACC', 'CUC', 'AUG', 'GCC', 'AUG', 'GAC', 'CUU', 'GGU', 'GAA', 'CUG', 'UGU', 'GAA', 'GAC', 'ACA', 'AUC', 'ACU', 'UAU', 'AAU', 'UGU', '-CC', 'UCU', 'UCU', 'CAG',…
['UUC', 'CAU', 'UUA', 'ACC', 'ACA', 'CGC', 'AAC', 'GGA', 'GAA', 'CCA', 'CAC', 'AUG', 'AUC', 'GUU', 'AGU', 'AGA', 'CAA', 'GAG', 'AAG', 'GGG', 'AAA', 'AGU', 'CUC', 'CUG', 'UUU', 'AAA', 'ACA', 'GAG', 'AAC', 'GGU', 'GUG', 'AAC', 'AUG', 'UGU', 'ACC', 'CUC', 'AUG', 'GCC', 'AUG', 'GAC', 'CUU', 'GGU', 'GAA', 'CUG', 'UGU', 'GAA', 'GAC', 'ACA', 'AUC', 'ACU', 'UAU', 'AAU', 'UGU', '-CC', 'UCU', 'UCU', 'CAG',…
['UUC', 'CAU', 'UUA', 'ACC', 'ACA', 'CGC', 'AAC', 'GGA', 'GAA', 'CCA', 'CAC', 'AUG', 'AUU', 'GUU', 'AGU', 'AGA', 'CAA', 'GAG', 'AAA', 'GGG', 'AAA', 'AGU', 'CUC', 'CUG', 'UUU', 'AAA', 'ACA', 'GAG', 'AAC', 'GGU', 'GUG', 'AAC', 'AUG', 'UGU', 'ACC', 'CUC', 'AUG', 'GCC', 'AUG', 'GAC', 'CUU', 'GGU', 'GAA', 'CUG', 'UGU', 'GAA', 'GAC', 'ACA', 'AUC', 'ACU', 'UAU', 'AAU', 'UGU', '-CC', 'UCU', 'UCU', 'CAG',…
['UUC', 'CAU', 'UUA', 'ACC', 'ACA', 'CGC', 'AAU', 'GGA', 'GAA', 'CCA', 'CAC', 'AUG', 'AUC', 'GUC', 'AGC', 'AGA', 'CAA', 'GAG', 'AAA', 'GGG', 'AAA', 'AGU', 'CUC', 'UUG', 'UUU', 'AAA', 'ACA', 'GAG', 'GAU', 'GGU', 'GUG', 'AAC', 'AUG', 'UGU', 'ACC', 'CUC', 'AUG', 'GCC', 'AUG', 'GAC', 'CUU', 'GGU', 'GAA', 'CUG', 'UGU', 'GAA', 'GAC', 'ACA', 'GUC', 'ACU', 'UAU', 'AAC', 'UGU', '-CC', 'UCU', 'UCU', 'CAG',…
['UUC', 'CAU', 'UUA', 'ACC', 'ACA', 'CGC', 'AAU', 'GGA', 'GAA', 'CCA', 'CAC', 'AUG', 'AUC', 'GUC', 'AGU', 'AGA', 'CAA', 'GAG', 'AAA', 'GGG', 'AAA', 'AGU', 'CUU', 'CUG', 'UUU', 'AAA', 'ACA', 'GAG', 'AAC', 'GGU', 'GUG', 'AAC', 'AUG', 'UGC', 'ACC', 'CUC', 'AUG', 'GCC', 'AUG', 'GAC', 'CUU', 'GGU', 'GAA', 'CUG', 'UGU', 'GAA', 'GAC', 'ACA', 'AUC', 'ACU', 'UAC', 'AAU', 'UGU', '-CC', 'UCU', 'UCU', 'CAG',…
['UUC', 'CAU', 'UUA', 'ACC', 'ACA', 'CGC', 'AAU', 'GGA', 'GAA', 'CCA', 'CAC', 'AUG', 'AUC', 'GUC', 'GGC', 'AGG', 'CAG', 'GAG', 'AAA', 'GGG', 'AAA', 'AGU', 'CUU', 'CUG', 'UUC', 'AAA', 'ACA', 'GAG', 'GAU', 'GGU', 'GUU', 'AAC', 'AUG', 'UGU', 'ACC', 'CUC', 'AUG', 'GCC', 'AUA', 'GAC', 'CUU', 'GGU', 'GAA', 'UUG', 'UGU', 'GAA', 'GAU', 'ACA', 'AUC', 'ACG', 'UAC', 'AAG', 'UGU', '-CC', 'UCU', 'CCU', 'CAG',…
['UUC', 'CAU', 'UUA', 'ACC', 'ACA', 'CGC', 'AAU', 'GGA', 'GAA', 'CCA', 'CAC', 'AUG', 'AUC', 'GUU', 'GGC', 'AGG', 'CAG', 'GAG', 'AAA', 'GGG', 'AAA', 'AGU', 'CUU', 'CUG', 'UUC', 'AAA', 'ACA', 'GAG', 'GAU', 'GGU', 'GUU', 'AAC', 'AUG', 'UGU', 'ACC', 'CUC', 'AUG', 'GCC', 'AUA', 'GAC', 'CUU', 'GGU', 'GAA', 'UUG', 'UGU', 'GAA', 'GAC', 'ACA', 'AUC', 'ACG', 'UAC', 'AAG', 'UGU', '-CC', 'UCU', 'CCU', 'CAG',…
['UUC', 'CAU', 'UUA', 'ACC', 'ACA', 'CGC', 'AAU', 'GGA', 'GAA', 'CCA', 'CAC', 'AUG', 'AUC', 'GUU', 'GGU', 'AGG', 'CAG', 'GAA', 'AAA', 'GGG', 'AAA', 'AGU', 'CUU', 'CUG', 'UUC', 'AAA', 'ACA', 'GAG', 'GAU', 'GGU', 'GUU', 'AAC', 'AUG', 'UGU', 'ACC', 'CUC', 'AUG', 'GCC', 'AUA', 'GAC', 'CUU', 'GGU', 'GAA', 'UUG', 'UGU', 'GAA', 'GAU', 'ACA', 'AUC', 'ACG', 'UAC', 'AAG', 'UGU', '-CC', 'UCU', 'CCU', 'CAG',…
['UUC', 'CAU', 'UUA', 'ACC', 'ACA', 'CGC', 'AAU', 'GGA', 'GAA', 'CCA', 'CAC', 'AUG', 'AUC', 'GUU', 'GGU', 'AGG', 'CAG', 'GAA', 'AAA', 'GGG', 'AAA', 'AGU', 'CUU', 'CUG', 'UUC', 'AAA', 'ACA', 'GAG', 'GAU', 'GGU', 'GUU', 'AAC', 'AUG', 'UGU', 'ACC', 'CUC', 'AUG', 'GCC', 'AUA', 'GAC', 'CUU', 'GGU', 'GAA', 'UUG', 'UGU', 'GAA', 'GAU', 'ACA', 'AUC', 'ACG', 'UAC', 'AAG', 'UGU', '-CC', 'UUU', 'CCU', 'CAG',…
['UUC', 'CAU', 'UUA', 'ACC', 'ACA', 'CGC', 'AAU', 'GGA', 'GAA', 'CCA', 'CAC', 'AUG', 'AUC', 'GUU', 'GGU', 'AGG', 'CAG', 'GAA', 'AAA', 'GGG', 'AAA', 'AGU', 'CUU', 'CUG', 'UUC', 'AAA', 'ACA', 'GAG', 'GAU', 'GGU', 'GUU', 'AAC', 'AUG', 'UGU', 'ACC', 'CUC', 'AUG', 'GCC', 'AUA', 'GAC', 'CUU', 'GGU', 'GAA', 'UUG', 'UGU', 'GAA', 'GAU', 'ACA', 'AUC', 'ACG', 'UAC', 'AAG', 'UGU', '-CC', 'UUU', 'CCU', 'CAG',…
['UUC', 'CAU', 'UUA', 'ACC', 'ACA', 'CGC', 'AAU', 'GGA', 'GAA', 'CCA', 'CAC', 'AUG', 'AUC', 'GUU', 'GGU', 'AGG', 'CAG', 'GAG', 'AAA', 'GGG', 'AAA', 'AGU', 'CUU', 'CUG', 'UUC', 'AAA', 'ACA', 'GAG', 'GAU', 'GGC', 'GUU', 'AAC', 'AUG', 'UGU', 'ACC', 'CUC', 'AUG', 'GCC', 'AUA', 'GAU', 'CUU', 'GGU', 'GAA', 'UUG', 'UGU', 'GAA', 'GAU', 'ACA', 'AUC', 'ACG', 'UAC', 'AAG', 'UGU', '-CC', 'UCU', 'CCU', 'CAG',…
['UUC', 'CAU', 'UUA', 'ACC', 'ACA', 'CGC', 'AAU', 'GGA', 'GAA', 'CCA', 'CAC', 'AUG', 'AUC', 'GUU', 'GGU', 'AGG', 'CAG', 'GAG', 'AAA', 'GGG', 'AAA', 'AGU', 'CUU', 'CUG', 'UUC', 'AAA', 'ACA', 'GAG', 'GAU', 'GGU', 'AUU', 'AAC', 'AUG', 'UGU', 'ACC', 'CUC', 'AUG', 'GCC', 'AUA', 'GAC', 'CUU', 'GGU', 'GAG', 'UUG', 'UGU', 'GAA', 'GAU', 'ACA', 'AUC', 'ACG', 'UAC', 'AAG', 'UGU', '-CC', 'CCU', 'CCU', 'CAG',…
['UUC', 'CAU', 'UUA', 'ACC', 'ACA', 'CGC', 'AAU', 'GGA', 'GAA', 'CCA', 'CAC', 'AUG', 'AUC', 'GUU', 'GGU', 'AGG', 'CAG', 'GAG', 'AAA', 'GGG', 'AAA', 'AGU', 'CUU', 'CUG', 'UUC', 'AAA', 'ACA', 'GAG', 'GAU', 'GGU', 'GUU', 'AAC', 'AUG', 'UGU', 'ACC', 'CUC', 'AUG', 'GCC', 'AUA', 'GAC', 'CUU', 'GGU', 'GAA', 'UUG', 'UGU', 'GAA', 'GAC', 'ACA', 'AUC', 'ACG', 'UAC', 'AAG', 'UGU', '-CC', 'UCU', 'CCU', 'CAG',…
['UUC', 'CAU', 'UUA', 'ACC', 'ACA', 'CGC', 'AAU', 'GGA', 'GAA', 'CCA', 'CAC', 'AUG', 'AUC', 'GUU', 'GGU', 'AGG', 'CAG', 'GAG', 'AAA', 'GGG', 'AAA', 'AGU', 'CUU', 'CUG', 'UUC', 'AAA', 'ACA', 'GAG', 'GAU', 'GGU', 'GUU', 'AAC', 'AUG', 'UGU', 'ACC', 'CUC', 'AUG', 'GCC', 'AUA', 'GAC', 'CUU', 'GGU', 'GAA', 'UUG', 'UGU', 'GAA', 'GAU', 'ACA', 'AUC', 'ACG', 'UAC', 'AAG', 'UGU', '-CC', 'UCU', 'CCU', 'CAG',…
['UUC', 'CAU', 'UUA', 'ACC', 'ACA', 'CGC', 'AAU', 'GGA', 'GAA', 'CCA', 'CAC', 'AUG', 'AUC', 'GUU', 'GGU', 'AGG', 'CAG', 'GAG', 'AAA', 'GGG', 'AAA', 'AGU', 'CUU', 'CUG', 'UUC', 'AAA', 'ACA', 'GAG', 'GAU', 'GGU', 'GUU', 'AAC', 'AUG', 'UGU', 'ACC', 'CUC', 'AUG', 'GCC', 'AUA', 'GAC', 'CUU', 'GGU', 'GAA', 'UUG', 'UGU', 'GAA', 'GAU', 'ACA', 'AUC', 'ACG', 'UAC', 'AAG', 'UGU', '-CC', 'UCU', 'CCU', 'CAG',…
['UUC', 'CAU', 'UUA', 'ACC', 'ACA', 'CGC', 'AAU', 'GGA', 'GAA', 'CCA', 'CAC', 'AUG', 'AUC', 'GUU', 'GGU', 'AGG', 'CAG', 'GAG', 'AAA', 'GGG', 'AAA', 'AGU', 'CUU', 'CUG', 'UUC', 'AAA', 'ACA', 'GAG', 'GAU', 'GGU', 'GUU', 'AAC', 'AUG', 'UGU', 'ACC', 'CUC', 'AUG', 'GCC', 'AUA', 'GAC', 'CUU', 'GGU', 'GAA', 'UUG', 'UGU', 'GAA', 'GAU', 'ACA', 'AUC', 'ACG', 'UAC', 'AAG', 'UGU', '-CC', 'UCU', 'CCU', 'CAG',…
['UUC', 'CAU', 'UUA', 'ACC', 'ACA', 'CGC', 'AAU', 'GGA', 'GAA', 'CCA', 'CAC', 'AUG', 'AUC', 'GUU', 'GGU', 'AGG', 'CAG', 'GAG', 'AAA', 'GGG', 'AAA', 'AGU', 'CUU', 'CUG', 'UUC', 'AAA', 'ACA', 'GAG', 'GAU', 'GGU', 'GUU', 'AAC', 'AUG', 'UGU', 'ACC', 'CUC', 'AUG', 'GCC', 'AUA', 'GAC', 'CUU', 'GGU', 'GAA', 'UUG', 'UGU', 'GAA', 'GAU', 'ACA', 'AUC', 'ACG', 'UAC', 'AAG', 'UGU', '-CC', 'UCU', 'CCU', 'CAG',…
['UUC', 'CAU', 'UUA', 'ACC', 'ACA', 'CGC', 'AAU', 'GGA', 'GAA', 'CCA', 'CAC', 'AUG', 'AUC', 'GUU', 'GGU', 'AGG', 'CAG', 'GAG', 'AAA', 'GGG', 'AAA', 'AGU', 'CUU', 'CUG', 'UUC', 'AAA', 'ACA', 'GAG', 'GAU', 'GGU', 'GUU', 'AAC', 'AUG', 'UGU', 'ACC', 'CUC', 'AUG', 'GCC', 'AUA', 'GAC', 'CUU', 'GGU', 'GAA', 'UUG', 'UGU', 'GAA', 'GAU', 'ACA', 'AUC', 'ACG', 'UAC', 'AAG', 'UGU', '-CC', 'UCU', 'CCU', 'CAG',…
['UUC', 'CAU', 'UUA', 'ACC', 'ACA', 'CGC', 'AAU', 'GGA', 'GAA', 'CCA', 'CAC', 'AUG', 'AUC', 'GUU', 'GGU', 'AGG', 'CAG', 'GAG', 'AAA', 'GGG', 'AAA', 'AGU', 'CUU', 'CUG', 'UUC', 'AAA', 'ACA', 'GAG', 'GAU', 'GGU', 'GUU', 'AAC', 'AUG', 'UGU', 'ACC', 'CUC', 'AUG', 'GCC', 'AUA', 'GAC', 'CUU', 'GGU', 'GAG', 'UUG', 'UGU', 'GAA', 'GAU', 'ACA', 'AUC', 'ACG', 'UAC', 'AAG', 'UGU', '-CC', 'CCU', 'CCU', 'CAG',…
['UUC', 'CAU', 'UUA', 'ACC', 'ACA', 'CGC', 'AAU', 'GGA', 'GAA', 'CCA', 'CAC', 'AUG', 'AUC', 'GUU', 'GGU', 'AGG', 'CAG', 'GAG', 'AAA', 'GGG', 'AAA', 'AGU', 'CUU', 'CUG', 'UUC', 'AAA', 'ACA', 'GAG', 'GAU', 'GGU', 'GUU', 'AAC', 'AUG', 'UGU', 'ACC', 'CUC', 'AUG', 'GCC', 'AUA', 'GAC', 'CUU', 'GGU', 'GAG', 'UUG', 'UGU', 'GAA', 'GAU', 'ACA', 'AUC', 'ACG', 'UAC', 'AAG', 'UGU', '-CC', 'CCU', 'CCU', 'CAG',…
['UUC', 'CAU', 'UUA', 'ACC', 'ACA', 'CGC', 'AAU', 'GGA', 'GAA', 'CCA', 'CAC', 'AUG', 'AUC', 'GUU', 'GGU', 'AGG', 'CAG', 'GAG', 'AAA', 'GGG', 'AAA', 'AGU', 'CUU', 'CUG', 'UUC', 'AAA', 'ACA', 'GAG', 'GAU', 'GGU', 'GUU', 'AAC', 'AUG', 'UGU', 'ACC', 'CUC', 'AUG', 'GCC', 'AUA', 'GAC', 'CUU', 'GGU', 'GAG', 'UUG', 'UGU', 'GAA', 'GAU', 'ACA', 'AUC', 'ACG', 'UAC', 'AAG', 'UGU', '-CC', 'CCU', 'CCU', 'CAG',…
['UUC', 'CAU', 'UUA', 'ACC', 'ACA', 'CGC', 'AAU', 'GGA', 'GAA', 'CCA', 'CAC', 'AUG', 'AUC', 'GUU', 'GGU', 'AGG', 'CAG', 'GAG', 'AAA', 'GGG', 'AAA', 'AGU', 'CUU', 'CUG', 'UUC', 'AAA', 'ACA', 'GAG', 'GAU', 'GGU', 'GUU', 'AAC', 'AUG', 'UGU', 'ACC', 'CUC', 'AUG', 'GCC', 'AUA', 'GAC', 'CUU', 'GGU', 'GAG', 'UUG', 'UGU', 'GAA', 'GAU', 'ACA', 'AUC', 'ACG', 'UAC', 'AAG', 'UGU', '-CC', 'CCU', 'CCU', 'CAG',…
['UUC', 'CAU', 'UUA', 'ACC', 'ACA', 'CGC', 'AAU', 'GGA', 'GAA', 'CCA', 'CAC', 'AUG', 'AUC', 'GUU', 'GGU', 'AGG', 'CAG', 'GAG', 'AAA', 'GGG', 'AAA', 'AGU', 'CUU', 'CUG', 'UUC', 'AAA', 'ACA', 'GAG', 'GAU', 'GGU', 'GUU', 'AAC', 'AUG', 'UGU', 'ACC', 'CUC', 'AUG', 'GCC', 'AUA', 'GAC', 'CUU', 'GGU', 'GAG', 'UUG', 'UGU', 'GAA', 'GAU', 'ACA', 'AUC', 'ACG', 'UAC', 'AAG', 'UGU', '-CC', 'CCU', 'CCU', 'UAG',…
['UUC', 'CAU', 'UUA', 'ACC', 'ACA', 'CGU', 'AAC', 'GGA', 'GAA', 'CCA', 'CAC', 'AUG', 'AUC', 'GUC', 'AGC', 'AGA', 'CAA', 'GAG', 'AAA', 'GGG', 'AAA', 'AGU', 'CUU', 'CUG', 'UUU', 'AAA', 'ACA', 'GGG', 'GAU', 'GGU', 'GUG', 'AAC', 'AUG', 'UGU', 'ACC', 'CUC', 'AUG', 'GCC', 'AUG', 'GAC', 'CCU', 'GGU', 'GAA', 'UUG', 'UGU', 'GAA', 'GAU', 'ACA', 'AUC', 'ACG', 'UAC', 'AAG', 'UGU', '-CC', 'UCU', 'UCU', 'CAA',…
['UUC', 'CAU', 'UUA', 'ACC', 'ACA', 'CGU', 'AAC', 'GGA', 'GAA', 'CCA', 'CAC', 'AUG', 'AUC', 'GUC', 'AGU', 'AGA', 'CAA', 'GAG', 'AAA', 'GGG', 'AAA', 'AGU', 'CUU', 'CUG', 'UUU', 'AAA', 'ACA', 'GAG', 'GAU', 'GGU', 'GUG', 'AAC', 'AUG', 'UGU', 'ACC', 'CUC', 'AUG', 'GCC', 'AUG', 'GAC', 'CUU', 'GGU', 'GAA', 'UUG', 'UGU', 'GAA', 'GAU', 'ACA', 'AUC', 'ACG', 'UAU', 'AAG', 'UGU', '-CC', 'UCU', 'UCU', 'CAG',…
['UUC', 'CAU', 'UUA', 'ACC', 'ACA', 'CGU', 'AAC', 'GGA', 'GAA', 'CCA', 'CAC', 'AUG', 'AUC', 'GUC', 'AGU', 'AGA', 'CAA', 'GAG', 'AAA', 'GGG', 'AAA', 'AGU', 'CUU', 'CUG', 'UUU', 'AAA', 'ACA', 'GGG', 'GAU', 'GGU', 'GUG', 'AAC', 'AUG', 'UGU', 'ACC', 'CUC', 'AUG', 'GCC', 'AUG', 'GAC', 'CUU', 'GGU', 'GAA', 'UUG', 'UGU', 'GAA', 'GAU', 'ACA', 'AUC', 'ACG', 'UAC', 'AAG', 'UGU', '-CC', 'UCU', 'UCU', 'CAG',…
['UUC', 'CAU', 'UUA', 'ACC', 'ACA', 'CGU', 'AAU', 'GGA', 'GAA', 'CCA', 'CAC', 'AUG', 'AUC', 'GUU', 'GGC', 'AGA', 'CAA', 'GAG', 'AAA', 'GGG', 'AAA', 'AGU', 'CUU', 'CUG', 'UUU', 'AAA', 'ACA', 'GAG', 'GAU', 'GGU', 'GUG', 'AAC', 'AUG', 'UGU', 'ACC', 'CUC', 'AUG', 'GCC', 'AUU', 'GAU', 'CUU', 'GGU', 'GAA', 'UUG', 'UGU', 'GAA', 'GAU', 'ACA', 'AUC', 'ACG', 'UAC', 'AAG', 'UGC', '-CC', 'CCU', 'CCU', 'CAG',…
['UUC', 'CAU', 'UUA', 'ACC', 'ACA', 'CGU', 'AAU', 'GGA', 'GAA', 'CCA', 'CAC', 'AUG', 'AUC', 'GUU', 'GGU', 'AGA', 'CAA', 'GAG', 'AAA', 'GGG', 'AAA', 'AGU', 'CUU', 'CUG', 'UUC', 'AAA', 'ACA', 'GAG', 'GAU', 'GGU', 'GUG', 'AAC', 'AUG', 'UGU', 'ACC', 'CUC', 'AUG', 'GCC', 'AUA', 'GAU', 'CUU', 'GGU', 'GAA', 'UUG', 'UGU', 'GAA', 'GAU', 'ACA', 'AUC', 'ACG', 'UAC', 'AAG', 'UGC', '-CC', 'CCU', 'CCU', 'CAG',…
['UUC', 'CAU', 'UUA', 'ACC', 'ACA', 'CGU', 'GAU', 'GGA', 'GAA', 'CCA', 'CAC', 'AUG', 'AUC', 'GUU', 'GGU', 'AGA', 'CAA', 'GAG', 'AAA', 'GGG', 'AAA', 'AGU', 'CUU', 'CUG', 'UUC', 'AAA', 'ACA', 'GAG', 'GAU', 'GGU', 'GUG', 'AAC', 'AUG', 'UGU', 'ACC', 'CUC', 'AUG', 'GCC', 'AUA', 'GAU', 'CUU', 'GGU', 'GAA', 'UUG', 'UGU', 'GAA', 'GAU', 'ACA', 'AUC', 'ACG', 'UAC', 'AAG', 'UGC', '-CC', 'CCU', 'CCU', 'CAG',…
['UUC', 'CAU', 'UUA', 'ACU', 'ACA', 'CGC', 'AAC', 'GGA', 'GAA', 'CCA', 'CAC', 'AUG', 'AUC', 'GUC', 'AGC', 'AGA', 'CAA', 'GAG', 'AAA', 'GGG', 'AAA', 'AGU', 'CUC', 'UUG', 'UUC', 'AAA', 'ACA', 'GAG', 'GAU', 'GGU', 'GUG', 'AAC', 'AUG', 'UGU', 'ACC', 'CUC', 'AUG', 'GCC', 'AUG', 'GAC', 'CUU', 'GGU', 'GAA', 'CUG', 'UGU', 'GAA', 'GAC', 'ACA', 'AUC', 'ACU', 'UAU', 'AAC', 'UGU', '-CC', 'UCU', 'UCU', 'CAG',…
['UUC', 'CAU', 'UUA', 'ACU', 'ACA', 'CGC', 'AAC', 'GGA', 'GAA', 'CCA', 'CAC', 'AUG', 'AUC', 'GUC', 'AGC', 'AGA', 'CAA', 'GAG', 'AAA', 'GGG', 'AAA', 'AGU', 'CUC', 'UUG', 'UUU', 'AAA', 'ACA', 'GAG', 'GAU', 'GGU', 'GUG', 'AAC', 'AUG', 'UGU', 'ACC', 'CUC', 'AUG', 'GCC', 'AUG', 'GAC', 'CUU', 'GGU', 'GAA', 'CUG', 'UGU', 'GAA', 'GAC', 'ACG', 'AUC', 'ACU', 'UAU', 'AAC', 'UGC', '-CC', 'UCU', 'UCU', 'CAG',…
['UUC', 'CAU', 'UUG', 'ACC', 'ACA', 'CGA', 'GGG', 'GGA', 'GAG', 'CCA', 'CAC', 'AUG', 'AUA', 'AUU', 'AGU', 'AAG', 'CAG', 'GAA', 'AGA', 'GGA', 'AAG', 'UCA', 'CUC', 'UUG', 'UUU', 'AAG', 'ACC', 'UCU', 'GCA', 'GGU', 'GUC', 'AAU', 'AUG', 'UGC', 'ACU', 'CUC', 'AUU', 'GCG', 'AUG', 'GAC', 'UUG', 'GGA', 'GAG', 'UUA', 'UGU', 'GAG', 'GAC', 'ACA', 'AUG', 'ACC', 'UAC', 'AAA', 'UGC', 'CCC', 'CGG', 'AUU', 'ACU',…
['UUC', 'CAU', 'UUG', 'ACC', 'ACA', 'CGA', 'GGG', 'GGA', 'GAG', 'CCA', 'CAC', 'AUG', 'AUA', 'GUC', 'AGU', 'AAG', 'CAG', 'GAA', 'AGA', 'GGA', 'AAG', 'UCA', 'CUC', 'UUG', 'UUC', 'AAG', 'ACC', 'UCU', 'GCA', 'GGU', 'GUC', 'AAU', 'AUG', 'UGC', 'ACU', 'CUC', 'AUU', 'GCG', 'AUG', 'GAC', 'UUG', 'GGA', 'GAG', 'UUG', 'UGU', 'GAG', 'GAC', 'ACA', 'AUG', 'ACC', 'UAC', 'AAA', 'UGC', 'CCC', 'CGG', 'AUC', 'ACU',…
['UUC', 'CAU', 'UUG', 'ACC', 'ACA', 'CGA', 'GGG', 'GGA', 'GAG', 'CCA', 'CAC', 'AUG', 'AUA', 'GUU', 'AGC', 'AAG', 'CAG', 'GAA', 'AGA', 'GGA', 'AAG', 'UCA', 'CUC', 'UUG', 'UUU', 'AAG', 'ACC', 'UCU', 'GCA', 'GGU', 'GUC', 'AAC', 'AUG', 'UGC', 'ACC', 'CUC', 'AUU', 'GCA', 'AUG', 'GAU', 'UUG', 'GGA', 'GAG', 'UUA', 'UGU', 'GAG', 'GAU', 'ACA', 'AUG', 'ACC', 'UAC', 'AAA', 'UGC', 'CCC', 'CGG', 'AUC', 'ACU',…
['UUC', 'CAU', 'UUG', 'ACC', 'ACA', 'CGA', 'GGG', 'GGA', 'GAG', 'CCA', 'CAC', 'AUG', 'AUA', 'GUU', 'AGU', 'AAG', 'CAG', 'GAA', 'AGA', 'GGA', 'AAG', 'UCA', 'CUC', 'UUG', 'UUU', 'AAG', 'ACC', 'UCU', 'GCA', 'GGU', 'GUC', 'AAC', 'AUG', 'UGC', 'ACU', 'CUC', 'AUU', 'GCG', 'AUG', 'GAC', 'UUG', 'GGA', 'GAG', 'UUA', 'UGU', 'GAG', 'GAC', 'ACA', 'AUG', 'ACC', 'UAC', 'AAA', 'UGU', 'CCC', 'CGG', 'AUC', 'ACU',…
['UUC', 'CAU', 'UUG', 'ACC', 'ACA', 'CGA', 'GGG', 'GGA', 'GAG', 'CCA', 'CAC', 'AUG', 'AUA', 'GUU', 'AGU', 'AAG', 'CAG', 'GAA', 'AGA', 'GGA', 'AAG', 'UCA', 'CUC', 'UUG', 'UUU', 'AAG', 'ACC', 'UCU', 'GCA', 'GGU', 'GUC', 'AAU', 'AUG', 'UGC', 'ACU', 'CUC', 'AUU', 'GCG', 'AUG', 'GAC', 'UUG', 'GGA', 'GAG', 'UUA', 'UGU', 'GAG', 'GAC', 'ACA', 'AUG', 'ACC', 'UAC', 'AAA', 'UGC', 'CCC', 'CGG', 'AUC', 'ACU',…
['UUC', 'CAU', 'UUG', 'ACC', 'ACA', 'CGA', 'GGG', 'GGA', 'GAG', 'CCA', 'CAC', 'AUG', 'AUA', 'GUU', 'AGU', 'AAG', 'CAG', 'GAA', 'AGA', 'GGA', 'AAG', 'UCA', 'CUC', 'UUG', 'UUU', 'AAG', 'ACC', 'UCU', 'GCA', 'GGU', 'GUC', 'AAU', 'AUG', 'UGC', 'ACU', 'CUC', 'AUU', 'GCG', 'AUG', 'GAC', 'UUG', 'GGA', 'GAG', 'UUA', 'UGU', 'GAG', 'GAC', 'ACA', 'AUG', 'ACC', 'UAC', 'AAA', 'UGC', 'CCC', 'CGG', 'AUC', 'ACU',…
['UUC', 'CAU', 'UUG', 'ACC', 'ACA', 'CGC', 'AAC', 'GGG', 'GAG', 'CCA', 'CAC', 'AUG', 'AUU', 'GUC', 'AGC', 'AAG', 'AAU', 'GAG', 'AAA', 'GGA', 'AAG', 'GGC', 'CUC', 'CUU', 'UUU', 'AAA', 'ACA', 'GAG', 'AAU', 'GGA', 'AUA', 'AAC', 'AUG', 'UGC', 'ACC', 'CUU', 'AUG', 'GCC', 'AUG', 'GAC', 'UUA', 'GGC', 'GAG', 'UUG', 'UGU', 'GAG', 'GAC', 'ACC', 'GUC', 'ACA', 'UAC', 'AAG', 'UGC', '-CC', 'CUU', 'CCU', 'CAA',…
['UUC', 'CAU', 'UUG', 'ACC', 'ACA', 'CGC', 'AAU', 'GGA', 'GAA', 'CCA', 'CAC', 'AUG', 'AUC', 'GUU', 'GGU', 'AGG', 'CAG', 'GAG', 'AAA', 'GGG', 'AAA', 'AGU', 'CUU', 'CUG', 'UUC', 'AAA', 'ACA', 'GAG', 'GAU', 'GGU', 'GUU', 'AAC', 'AUG', 'UGU', 'ACC', 'CUC', 'AUG', 'GCC', 'AUA', 'GAC', 'CUU', 'GGU', 'GAA', 'UUG', 'UGU', 'GAA', 'GAU', 'ACA', 'AUC', 'ACG', 'UAC', 'AAG', 'UGU', '-CC', 'UCU', 'CCU', 'CAG',…
['UUC', 'CAU', 'UUG', 'ACC', 'ACC', 'CGA', 'GGG', 'GGA', 'GAG', 'CCU', 'CAC', 'AUG', 'AUA', 'GUU', 'AGC', 'AAA', 'CAG', 'GAA', 'AGA', 'GGA', 'AAG', 'UCA', 'CUU', 'UUG', 'UUC', 'AAG', 'ACC', 'UCU', 'GCA', 'GGU', 'GUC', 'AAC', 'AUG', 'UGC', 'ACC', 'CUU', 'AUU', 'GCA', 'AUG', 'GAC', 'CUG', 'GGA', 'GAG', 'UUA', 'UGU', 'GAU', 'GAC', 'ACG', 'AUG', 'ACC', 'UAC', 'AAA', 'UGU', 'CCC', 'CGG', 'AUC', 'ACU',…
['UUC', 'CAU', 'UUG', 'ACC', 'ACC', 'CGA', 'GGG', 'GGA', 'GAG', 'CCU', 'CAC', 'AUG', 'AUA', 'GUU', 'AGC', 'AAA', 'CAG', 'GAA', 'AGA', 'GGA', 'AAG', 'UCA', 'CUU', 'UUG', 'UUC', 'AAG', 'ACC', 'UCU', 'GCA', 'GGU', 'GUC', 'AAC', 'AUG', 'UGC', 'ACC', 'CUU', 'AUU', 'GCA', 'AUG', 'GAC', 'CUG', 'GGA', 'GAG', 'UUA', 'UGU', 'GAU', 'GAC', 'ACG', 'AUG', 'ACC', 'UAC', 'AAA', 'UGU', 'CCC', 'CGG', 'AUC', 'ACU',…
['UUC', 'CAU', 'UUG', 'ACC', 'ACC', 'CGA', 'GGG', 'GGA', 'GAG', 'CCU', 'CAC', 'AUG', 'AUA', 'GUU', 'AGC', 'AAA', 'CAG', 'GAA', 'AGA', 'GGA', 'AAG', 'UCA', 'CUU', 'UUG', 'UUC', 'AAG', 'ACC', 'UCU', 'GCA', 'GGU', 'GUC', 'AAC', 'AUG', 'UGC', 'ACC', 'CUU', 'AUU', 'GCA', 'AUG', 'GAC', 'CUG', 'GGA', 'GAG', 'UUA', 'UGU', 'GAU', 'GAC', 'ACG', 'AUG', 'ACC', 'UAC', 'AAA', 'UGU', 'CCC', 'CGG', 'AUC', 'ACU',…
['UUC', 'CAU', 'UUG', 'ACC', 'ACC', 'CGA', 'GGG', 'GGA', 'GAG', 'CCU', 'CAC', 'AUG', 'AUA', 'GUU', 'AGC', 'AAA', 'CAG', 'GAA', 'AGA', 'GGA', 'AAG', 'UCA', 'CUU', 'UUG', 'UUU', 'AAG', 'ACC', 'CCU', 'GCA', 'GGU', 'GUC', 'AAC', 'AUG', 'UGC', 'ACC', 'CUU', 'AUU', 'GCA', 'AUG', 'GAC', 'CUG', 'GGA', 'GAG', 'UUA', 'UGU', 'GAU', 'GAC', 'ACG', 'AUG', 'ACC', 'UAC', 'AAA', 'UGU', 'CCC', 'CGG', 'AUC', 'ACU',…
['UUC', 'CAU', 'UUG', 'ACC', 'ACC', 'CGA', 'GGG', 'GGA', 'GAG', 'CCU', 'CAC', 'AUG', 'AUA', 'GUU', 'AGC', 'AAA', 'CAG', 'GAA', 'AGA', 'GGA', 'AAG', 'UCA', 'CUU', 'UUG', 'UUU', 'AAG', 'ACC', 'UCU', 'GCA', 'GGU', 'GUC', 'AAC', 'AUG', 'UGC', 'ACC', 'CUU', 'AUU', 'GCA', 'AUG', 'GAC', 'CUG', 'GGA', 'GAG', 'UUA', 'UGU', 'GAU', 'GAC', 'ACG', 'AUG', 'ACC', 'UAC', 'AAA', 'UGU', 'CCC', 'CGG', 'AUC', 'ACU',…
['UUC', 'CAU', 'UUG', 'ACC', 'ACC', 'CGA', 'GGG', 'GGA', 'GAG', 'CCU', 'CAC', 'AUG', 'AUA', 'GUU', 'AGC', 'AAA', 'CAG', 'GAA', 'AGA', 'GGA', 'AAG', 'UCA', 'CUU', 'UUG', 'UUU', 'AAG', 'ACC', 'UCU', 'GCA', 'GGU', 'GUC', 'AAC', 'AUG', 'UGC', 'ACC', 'CUU', 'AUU', 'GCA', 'AUG', 'GAC', 'CUG', 'GGA', 'GAG', 'UUA', 'UGU', 'GAU', 'GAC', 'ACG', 'AUG', 'ACC', 'UAC', 'AAA', 'UGU', 'CCC', 'CGG', 'AUC', 'ACU',…
['UUC', 'CAU', 'UUG', 'ACU', 'UCA', 'CGG', 'GAU', 'GGA', 'GAG', 'CCG', 'CGC', 'AUG', 'AUU', 'GUG', 'GGG', 'AAG', 'AAU', 'GAA', 'AGA', 'GGA', 'AAA', 'UCC', 'CUA', 'CUU', 'UUC', 'AAG', 'ACA', 'GCC', 'UCU', 'GGA', 'AUC', 'AAC', 'AUG', 'UGC', 'ACA', 'CUC', 'AUA', 'GCC', 'AUG', 'GAU', 'UUG', 'GGA', 'GAG', 'AUG', 'UGU', 'GAU', 'GAC', 'ACG', 'GUC', 'ACU', 'UAC', 'AAA', 'UGC', 'CCC', 'CUC', 'AUC', 'ACU',…
['UUC', 'CAU', 'UUG', 'ACU', 'UCA', 'CGG', 'GAU', 'GGA', 'GAG', 'CCG', 'CGC', 'AUG', 'AUU', 'GUG', 'GGG', 'AAG', 'AAU', 'GAA', 'AGA', 'GGA', 'AAA', 'UCC', 'CUA', 'CUU', 'UUC', 'AAG', 'ACA', 'GCC', 'UCU', 'GGA', 'AUC', 'AAC', 'AUG', 'UGC', 'ACA', 'CUC', 'AUA', 'GCC', 'AUG', 'GAU', 'UUG', 'GGA', 'GAG', 'AUG', 'UGU', 'GAU', 'GAC', 'ACG', 'GUC', 'ACU', 'UAC', 'AAA', 'UGC', 'CCC', 'CUC', 'AUC', 'ACU',…
['UUC', 'CAU', 'UUG', 'ACU', 'UCA', 'CGG', 'GAU', 'GGA', 'GAG', 'CCG', 'CGC', 'AUG', 'AUU', 'GUG', 'GGG', 'AAG', 'AAU', 'GAA', 'AGA', 'GGA', 'AAA', 'UCC', 'CUA', 'CUU', 'UUC', 'AAG', 'ACA', 'GCC', 'UCU', 'GGA', 'AUC', 'AAC', 'AUG', 'UGC', 'ACA', 'CUC', 'AUA', 'GCC', 'AUG', 'GAU', 'UUG', 'GGA', 'GAG', 'AUG', 'UGU', 'GAU', 'GAC', 'ACG', 'GUC', 'ACU', 'UAC', 'AAA', 'UGC', 'CCC', 'CUC', 'AUU', 'ACU',…
['UUG', 'CAU', 'CUA', 'ACC', 'ACA', 'CGU', 'AAC', 'GGA', 'GAA', 'CCA', 'CAC', 'AUC', 'AUC', 'GUC', 'GGU', 'AGG', 'CAA', 'GAG', 'AAA', 'GGG', 'AAA', 'AGU', 'CUU', 'CUG', 'UUC', 'AAA', 'ACA', 'GAG', 'CAU', 'GGU', 'GUU', 'AAC', 'AUG', 'UGU', 'ACC', 'CUA', 'AUG', 'GCC', 'AUA', 'GAC', 'CUU', 'GGU', 'GAA', 'UUG', 'UGU', 'GAA', 'GAC', 'ACA', 'AUC', 'ACG', 'UAC', 'AAG', 'UGC', '-CC', 'CCU', 'CCU', 'CAG',…
['UUG', 'CAU', 'CUA', 'ACC', 'ACA', 'CGU', 'AAU', 'GGA', 'GAA', 'CCA', 'CAC', 'AUC', 'AUC', 'GUC', 'GGU', 'AGG', 'CAA', 'GAG', 'AAA', 'GGG', 'AAA', 'AGU', 'CUU', 'CUG', 'UUC', 'AAA', 'ACA', 'GAG', 'CAU', 'GGU', 'GUU', 'AAC', 'AUG', 'UGU', 'ACC', 'CUA', 'AUG', 'GCC', 'AUA', 'GAC', 'CUU', 'GGU', 'GAA', 'UUG', 'UGU', 'GAA', 'GAC', 'ACA', 'AUC', 'ACG', 'UAC', 'AAG', 'UGC', '-CC', 'CCU', 'CCU', 'CAC',…
['UUU', 'CAC', 'CUG', 'ACU', 'UCA', 'CGA', 'GAU', 'GGA', 'GAG', 'CCG', 'CGC', 'AUG', 'AUU', 'GUG', 'GGG', 'AAG', 'AAU', 'GAA', 'AGA', 'GGA', 'AAA', 'UCC', 'CUA', 'CUU', 'UUU', 'AAG', 'ACA', 'GCC', 'UCU', 'GGA', 'AUC', 'AAC', 'AUG', 'UGC', 'ACA', 'CUA', 'AUA', 'GCC', 'AUG', 'GAU', 'UUG', 'GGA', 'GAG', 'AUG', 'UGU', 'GAU', 'GAC', 'ACG', 'GUC', 'ACU', 'UAC', 'AAA', 'UGC', 'CCC', 'CUC', 'AUU', 'ACU',…
['UUU', 'CAC', 'CUG', 'UCA', 'ACA', 'AGA', 'GAU', 'GGC', 'GAA', 'CCC', 'CUC', 'AUG', 'AUA', 'GUG', 'GCA', 'AAA', 'CAC', 'GAA', 'AGG', 'GGG', 'AGA', 'CCU', 'CUC', 'UUG', 'UUC', 'AAG', 'ACA', 'ACA', 'GAA', 'GGA', 'AUC', 'AAC', 'AAA', 'UGC', 'ACC', 'CUC', 'AUU', 'GCC', 'AUG', 'GAC', 'CUG', 'GGU', 'GAA', 'AUG', 'UGU', 'GAA', 'GAC', 'ACU', 'GUC', 'ACG', 'UAU', 'AAA', 'UGU', 'CCU', 'CUA', 'CUG', 'GUC',…
['UUU', 'CAC', 'CUG', 'UCA', 'ACA', 'AGA', 'GAU', 'GGC', 'GAA', 'CCC', 'CUC', 'AUG', 'AUA', 'GUG', 'GCA', 'AAA', 'CAC', 'GAA', 'AGG', 'GGG', 'AGA', 'CCU', 'CUC', 'UUG', 'UUU', 'AAG', 'ACA', 'ACA', 'GAA', 'GGG', 'AUC', 'AAC', 'AAA', 'UGU', 'ACC', 'CUU', 'AUU', 'GCU', 'AUG', 'GAC', 'CUG', 'GGU', 'GAA', 'AUG', 'UGC', 'GAA', 'GAC', 'ACU', 'GUC', 'ACG', 'UAU', 'AAG', 'UGU', 'CCU', 'CUA', 'CUG', 'GUU',…
['UUU', 'CAC', 'UUG', 'UCA', 'ACA', 'AGA', 'GAU', 'GGC', 'GAA', 'CCC', 'CUC', 'AUG', 'AUA', 'GUG', 'GCA', 'AAA', 'CAU', 'GAA', 'AGG', 'GGG', 'AGA', 'CCU', 'CUC', 'UUG', 'UUU', 'AAG', 'ACA', 'ACA', 'GAG', 'GGG', 'AUC', 'AAC', 'AAA', 'UGC', 'ACU', 'CUC', 'AUU', 'GCC', 'AUG', 'GAC', 'UUG', 'GGU', 'GAA', 'AUG', 'UGU', 'GAG', 'GAC', 'ACU', 'GUC', 'ACG', 'UAC', 'AAA', 'UGC', 'CCC', 'CUA', 'CUG', 'GUC',…
['UUU', 'CAC', 'UUG', 'UCA', 'ACA', 'AGA', 'GAU', 'GGC', 'GAA', 'CCC', 'CUC', 'AUG', 'AUA', 'GUG', 'GCA', 'AAA', 'CAU', 'GAA', 'AGG', 'GGG', 'AGA', 'CCU', 'CUC', 'UUG', 'UUU', 'AAG', 'ACA', 'ACA', 'GAG', 'GGG', 'AUC', 'AAC', 'AAA', 'UGC', 'ACU', 'CUC', 'AUU', 'GCC', 'AUG', 'GAC', 'UUG', 'GGU', 'GAA', 'AUG', 'UGU', 'GAG', 'GAC', 'ACU', 'GUC', 'ACG', 'UAU', 'AAA', 'UGC', 'CCC', 'CUA', 'CUG', 'GUC',…
['UUU', 'CAC', 'UUG', 'UCA', 'ACA', 'AGA', 'GAU', 'GGC', 'GAA', 'CCC', 'CUC', 'AUG', 'AUA', 'GUG', 'GCA', 'AAA', 'CAU', 'GAA', 'AGG', 'GGG', 'AGA', 'CCU', 'CUC', 'UUG', 'UUU', 'AAG', 'ACA', 'ACA', 'GAG', 'GGG', 'AUC', 'AAC', 'AAA', 'UGC', 'ACU', 'CUC', 'AUU', 'GCC', 'AUG', 'GAC', 'UUG', 'GGU', 'GAA', 'AUG', 'UGU', 'GAG', 'GAC', 'ACU', 'GUC', 'ACG', 'UAU', 'AAA', 'UGC', 'CCC', 'CUA', 'CUG', 'GUC',…
['UUU', 'CAC', 'UUG', 'UCA', 'ACA', 'AGA', 'GAU', 'GGC', 'GAA', 'CCC', 'CUC', 'AUG', 'AUA', 'GUG', 'GCA', 'AAA', 'CAU', 'GAA', 'AGG', 'GGG', 'AGA', 'CCU', 'CUC', 'UUG', 'UUU', 'AAG', 'ACA', 'ACA', 'GAG', 'GGG', 'AUC', 'AAC', 'AAA', 'UGC', 'ACU', 'CUC', 'AUU', 'GCC', 'AUG', 'GAC', 'UUG', 'GGU', 'GAA', 'AUG', 'UGU', 'GAG', 'GAC', 'ACU', 'GUC', 'ACG', 'UAU', 'AAA', 'UGC', 'CCC', 'CUA', 'CUG', 'GUC',…
['UUU', 'CAC', 'UUG', 'UCA', 'ACA', 'AGA', 'GAU', 'GGC', 'GAA', 'CCC', 'CUC', 'AUG', 'AUA', 'GUG', 'GCA', 'AAA', 'CAU', 'GAA', 'AGG', 'GGG', 'AGA', 'CCU', 'CUC', 'UUG', 'UUU', 'AAG', 'ACA', 'ACA', 'GAG', 'GGG', 'AUC', 'AAC', 'AAA', 'UGC', 'ACU', 'CUC', 'AUU', 'GCC', 'AUG', 'GAC', 'UUG', 'GGU', 'GAA', 'AUG', 'UGU', 'GAG', 'GAC', 'ACU', 'GUC', 'ACG', 'UAU', 'AAA', 'UGC', 'CCC', 'CUA', 'CUG', 'GUC',…
['UUU', 'CAC', 'UUG', 'UCA', 'ACA', 'AGA', 'GAU', 'GGC', 'GAA', 'CCC', 'CUC', 'AUG', 'AUA', 'GUG', 'GCA', 'AGA', 'CAU', 'GAA', 'AGG', 'GGG', 'AGA', 'CCU', 'CUC', 'UUG', 'UUU', 'AAG', 'ACA', 'ACA', 'GAG', 'GGG', 'AUC', 'AAC', 'AAA', 'UGC', 'ACU', 'CUC', 'AUU', 'GCC', 'AUG', 'GAC', 'UUG', 'GGU', 'GAA', 'AUG', 'UGU', 'GAG', 'GAC', 'ACU', 'GUC', 'ACG', 'UAU', 'AAA', 'UGU', 'CCC', 'CUA', 'CUG', 'GUC',…
['UUU', 'CAC', 'UUG', 'UCA', 'ACG', 'AGA', 'GAU', 'GGC', 'GAA', 'CCC', 'CUU', 'AUG', 'AUA', 'GUG', 'GCG', 'AAA', 'CAC', 'GAA', 'AGG', 'GGG', 'AGA', 'CCU', 'CUC', 'UUG', 'UUU', 'AAG', 'ACA', 'ACA', 'GAA', 'GGA', 'AUC', 'AAC', 'AAG', 'UGC', 'ACU', 'CUC', 'AUU', 'GCU', 'AUG', 'GAC', 'CUG', 'GGU', 'GAA', 'AUG', 'UGC', 'GAG', 'GAC', 'ACC', 'GUU', 'ACG', 'UAU', 'AAA', 'UGC', 'CCU', 'CUG', 'CUG', 'GUU',…
['UUU', 'CAC', 'UUG', 'UCA', 'ACG', 'AGA', 'GAU', 'GGU', 'GAA', 'CCC', 'CUC', 'AUG', 'AUA', 'GUG', 'GCG', 'AAA', 'CAC', 'GAA', 'AGG', 'GGG', 'AGA', 'CCU', 'CUC', 'UUG', 'UUU', 'AAG', 'ACA', 'ACA', 'GAA', 'GGA', 'AUC', 'AAU', 'AAG', 'UGC', 'ACU', 'CUU', 'AUU', 'GCC', 'AUG', 'GAC', 'CUG', 'GGU', 'GAG', 'AUG', 'UGC', 'GAG', 'GAC', 'ACC', 'GUC', 'ACG', 'UAU', 'AAA', 'UGC', 'CCC', 'UUA', 'CUG', 'GUC',…
['UUU', 'CAU', 'CUG', 'ACC', 'ACA', 'CGC', 'AAC', 'GGA', 'GAA', 'CCA', 'CAC', 'AUG', 'AUC', 'GUC', 'AGU', 'AGA', 'CAA', 'GAA', 'AAA', 'GGG', 'AAA', 'AGC', 'CUU', 'CUG', 'UUU', 'AAG', 'ACA', 'AAG', 'GAU', 'GGC', 'ACG', 'AAC', 'AUG', 'UGU', 'ACU', 'CUC', 'AUG', 'GCC', 'AUG', 'GAC', 'CUU', 'GGU', 'GAG', 'UUG', 'UGU', 'GAA', 'GAC', 'ACA', 'AUC', 'ACG', 'UAU', 'AAG', 'UGU', '-CC', 'UUU', 'UCU', 'CAA',…
['UUU', 'CAU', 'CUG', 'ACC', 'ACA', 'CGC', 'AAC', 'GGA', 'GAA', 'CCA', 'CAC', 'AUG', 'AUU', 'GUC', 'AGU', 'AGA', 'CAA', 'GAA', 'AAA', 'GGG', 'AAA', 'AGC', 'CUU', 'CUG', 'UUC', 'AAG', 'ACA', 'AAG', 'GAU', 'GGC', 'ACG', 'AAC', 'AUG', 'UGU', 'ACC', 'CUC', 'AUG', 'GCC', 'AUA', 'GAC', 'CUU', 'GGU', 'GAG', 'UUG', 'UGU', 'GAA', 'GAC', 'ACA', 'AUC', 'ACG', 'UAU', 'AAA', 'UGU', '-CC', 'UUU', 'UCU', 'CAA',…
['UUU', 'CAU', 'CUG', 'ACC', 'ACA', 'CGC', 'AAC', 'GGA', 'GAA', 'CCA', 'CAC', 'AUG', 'AUU', 'GUC', 'AGU', 'AGA', 'CAA', 'GAA', 'AAA', 'GGG', 'AAA', 'AGC', 'CUU', 'CUG', 'UUC', 'AAG', 'ACA', 'AAG', 'GAU', 'GGC', 'ACG', 'AAC', 'AUG', 'UGU', 'ACC', 'CUC', 'AUG', 'GCC', 'AUG', 'GAC', 'CUU', 'GGU', 'GAG', 'UUG', 'UGU', 'GAA', 'GAC', 'ACA', 'AUC', 'ACG', 'UAU', 'AAA', 'UGU', '-CC', 'UUU', 'UCU', 'CAA',…
['UUU', 'CAU', 'CUG', 'ACC', 'ACA', 'CGC', 'AAC', 'GGA', 'GAA', 'CCA', 'CAC', 'AUG', 'AUU', 'GUC', 'AGU', 'AGA', 'CAA', 'GAA', 'AAA', 'GGG', 'AAA', 'AGC', 'CUU', 'CUG', 'UUC', 'AAG', 'ACA', 'AAG', 'GAU', 'GGC', 'ACG', 'AAC', 'AUG', 'UGU', 'ACC', 'CUC', 'AUG', 'GCC', 'AUG', 'GAC', 'CUU', 'GGU', 'GAG', 'UUG', 'UGU', 'GAA', 'GAC', 'ACA', 'AUC', 'ACG', 'UAU', 'AAA', 'UGU', '-CC', 'UUU', 'UCU', 'CAA',…
['UUU', 'CAU', 'CUG', 'ACC', 'ACA', 'CGC', 'AAC', 'GGA', 'GAA', 'CCA', 'CAC', 'AUG', 'AUU', 'GUC', 'AGU', 'AGA', 'CAA', 'GAA', 'AAA', 'GGG', 'AAA', 'AGC', 'CUU', 'CUG', 'UUC', 'AAG', 'ACA', 'AAG', 'GAU', 'GGC', 'ACG', 'AAC', 'AUG', 'UGU', 'ACC', 'CUC', 'AUG', 'GCC', 'AUG', 'GAC', 'CUU', 'GGU', 'GAG', 'UUG', 'UGU', 'GAA', 'GAC', 'ACA', 'AUC', 'ACG', 'UAU', 'AAA', 'UGU', '-CC', 'UUU', 'UCU', 'CAA',…
['UUU', 'CAU', 'CUG', 'ACC', 'ACA', 'CGC', 'AAC', 'GGA', 'GAA', 'CCA', 'CAC', 'AUG', 'AUU', 'GUC', 'AGU', 'AGA', 'CAA', 'GAA', 'AAA', 'GGG', 'AAA', 'AGC', 'CUU', 'CUG', 'UUC', 'AAG', 'ACA', 'AAG', 'GAU', 'GGC', 'ACG', 'AAC', 'AUG', 'UGU', 'ACC', 'CUC', 'AUG', 'GCC', 'AUG', 'GAC', 'CUU', 'GGU', 'GAG', 'UUG', 'UGU', 'GAA', 'GAC', 'ACA', 'AUC', 'ACG', 'UAU', 'AAA', 'UGU', '-CC', 'UUU', 'UCU', 'CAA',…
['UUU', 'CAU', 'CUG', 'ACC', 'ACA', 'CGC', 'AAC', 'GGA', 'GAA', 'CCA', 'CAC', 'AUG', 'AUU', 'GUC', 'AGU', 'AGA', 'CAA', 'GAA', 'AAA', 'GGG', 'AAA', 'AGC', 'CUU', 'CUG', 'UUC', 'AAG', 'ACA', 'AAG', 'GAU', 'GGC', 'ACG', 'AAC', 'AUG', 'UGU', 'ACC', 'CUC', 'AUG', 'GCC', 'AUG', 'GAC', 'CUU', 'GGU', 'GAG', 'UUG', 'UGU', 'GAA', 'GAC', 'ACA', 'AUC', 'ACG', 'UAU', 'AAA', 'UGU', '-CC', 'UUU', 'UCU', 'CAA',…
['UUU', 'CAU', 'CUG', 'ACC', 'ACA', 'CGC', 'AAC', 'GGA', 'GAA', 'CCA', 'CAC', 'AUG', 'AUU', 'GUC', 'AGU', 'AGA', 'CAA', 'GAA', 'AAA', 'GGG', 'AAA', 'AGC', 'CUU', 'CUG', 'UUC', 'AAG', 'ACA', 'AAG', 'GAU', 'GGC', 'ACG', 'AAC', 'AUG', 'UGU', 'ACC', 'CUC', 'AUG', 'GCC', 'AUG', 'GAC', 'CUU', 'GGU', 'GAG', 'UUG', 'UGU', 'GAA', 'GAC', 'ACA', 'AUC', 'ACG', 'UAU', 'AAA', 'UGU', '-CC', 'UUU', 'UCU', 'CAA',…
['UUU', 'CAU', 'CUG', 'ACC', 'ACA', 'CGC', 'AAC', 'GGA', 'GAA', 'CCA', 'CAC', 'AUG', 'AUU', 'GUC', 'AGU', 'AGA', 'CAA', 'GAA', 'AAA', 'GGG', 'AAA', 'AGC', 'CUU', 'CUG', 'UUC', 'AAG', 'ACA', 'AAG', 'GAU', 'GGC', 'ACG', 'AAC', 'GUG', 'UGU', 'ACC', 'CUC', 'AUG', 'GCC', 'AUG', 'GAC', 'CUU', 'GGU', 'GAG', 'UUG', 'UGU', 'GAA', 'GAC', 'ACA', 'AUC', 'ACG', 'UAU', 'AAA', 'UGU', '-CC', 'UUU', 'UCU', 'CAA',…
['UUU', 'CAU', 'CUG', 'ACC', 'ACA', 'CGC', 'AAC', 'GGA', 'GAA', 'CCA', 'CAC', 'AUG', 'AUU', 'GUC', 'AGU', 'AGG', 'CAA', 'GAA', 'AAA', 'GGG', 'AAA', 'AGC', 'CUU', 'CUG', 'UUC', 'AAG', 'ACA', 'AAG', 'GAU', 'GGC', 'ACG', 'AAC', 'AUG', 'UGU', 'ACC', 'CUC', 'AUG', 'GCC', 'AUG', 'GAC', 'CUU', 'GGU', 'GAG', 'UUG', 'UGU', 'GAA', 'GAC', 'ACA', 'AUC', 'ACG', 'UAU', 'AAA', 'UGU', '-CC', 'UUU', 'UCU', 'CAA',…
['UUU', 'CAU', 'CUG', 'ACC', 'ACC', 'CGG', 'GGA', 'GGA', 'GAG', 'CCG', 'CAC', 'AUG', 'AUA', 'GUU', 'AGC', 'AAG', 'CAG', 'GAA', 'AGA', 'GGA', 'AAA', 'UCA', 'CUU', 'UUG', 'UUU', 'AAG', 'ACC', 'UCU', 'GCA', 'GGU', 'GUC', 'AAC', 'AUG', 'UGU', 'ACC', 'CUU', 'AUU', 'GCA', 'AUG', 'GAU', 'UUG', 'GGA', 'GAG', 'UUA', 'UGU', 'GAG', 'GAC', 'ACA', 'AUG', 'ACC', 'UAC', 'AAA', 'UGC', 'CCC', 'AGG', 'AUC', 'ACU',…
['UUU', 'CAU', 'UUG', 'ACC', 'ACA', 'CGA', 'GGG', 'GGA', 'GAG', 'CCA', 'CAC', 'AUG', 'AUA', 'GUU', 'AGU', 'AAG', 'CAG', 'GAA', 'AGA', 'GGA', 'AAG', 'UCA', 'CUU', 'UUG', 'UUU', 'AAG', 'ACC', 'UCU', 'GCG', 'GGC', 'GUC', 'AAU', 'AUG', 'UGC', 'ACC', 'CUC', 'AUU', 'GCG', 'AUG', 'GAC', 'UUG', 'GGA', 'GAG', 'UUA', 'UGU', 'GAG', 'GAC', 'ACA', 'AUG', 'ACC', 'UAC', 'AAA', 'UGC', 'CCC', 'CGG', 'AUC', 'ACU',…
['UUU', 'CAU', 'UUU', 'ACC', 'ACA', 'CGU', 'AAC', 'GGA', 'GAA', 'CCA', 'CAC', 'AUG', 'AUC', 'GUC', 'GGU', 'AGG', 'CAA', 'GAG', 'AAA', 'GGG', 'AAA', 'AGU', 'CUU', 'CUG', 'UUC', 'AAA', 'ACA', 'GAG', 'GAU', 'GGC', 'GUG', 'AAC', 'AUG', 'UGU', 'ACC', 'CUA', 'AUG', 'GCC', 'AUG', 'GAC', 'CUU', 'GGU', 'GAA', 'UUG', 'UGU', 'GAA', 'GAC', 'ACA', 'AUC', 'ACG', 'UAC', 'AAG', 'UGU', '-CC', 'CCU', 'UCU', 'CAG',…
