# Supplementary material for: Using amino acids co-occurrence matrices and explainability model to investigate patterns in dengue virus proteins
Source: BMC Bioinformatics. 2022 Feb 19;23:80. doi: 10.1186/s12859-022-04597-y (PMC8858567; doi:10.1186/s12859-022-04597-y)
Supplement: Supplementary file 3 — Additional file 3. E protein: A list of sequences belonging to Dengue virus protein E in csvformat. Each row is a sample of the amino acid chain labeledaccording to dengue severity. [file 12859_2022_4597_MOESM3_ESM.zip › Additional_File_3_E_protein/data.csv]

sequences,serotype,outcome,outcome_bin
['GUG', 'ACC', 'ACC', 'AUG', 'GCU', 'AAG', 'AAC', 'AAG', 'CCU', 'ACA', 'CUG', 'GAC', 'AUA', 'GAG', 'CUU', 'CAG', 'AAG', 'ACC', 'GAG', 'GCC', 'ACC', 'CAA', 'CUG', 'GCG', 'ACC', 'CUA', 'AGG', 'AAG', 'UUA', 'UGC', 'AUU', 'GAG', 'GGA', 'AAA', 'AUU', 'ACC', 'AAC', 'AUA', 'ACA', 'ACU', 'GAC', 'UCA', 'AGG', 'UGU', 'CCU', 'ACC', 'CAG', 'GGG', 'GAA', 'GCG', 'AUU', 'UUA', 'CCU', 'GAG', 'GAG', 'CAG', 'GAC',…
['GUG', 'ACC', 'ACC', 'AUG', 'GCU', 'AAG', 'AAC', 'AAG', 'CCU', 'ACG', 'CUG', 'GAC', 'AUA', 'GAG', 'CUC', 'CAG', 'AAG', 'ACC', 'GAG', 'GCC', 'ACC', 'CAA', 'CUG', 'GCG', 'ACC', 'CUA', 'AGA', 'AAG', 'UUA', 'UGC', 'AUU', 'GAG', 'GGA', 'AAA', 'AUU', 'ACC', 'AAC', 'AUA', 'ACA', 'ACU', 'GAC', 'UCA', 'AGG', 'UGU', 'CCU', 'ACC', 'CAG', 'GGG', 'GAA', 'GCG', 'AUU', 'UUA', 'CCU', 'GAG', 'GAG', 'CAG', 'GAC',…
['GUG', 'ACC', 'ACC', 'AUG', 'GCU', 'AAG', 'AAC', 'AAG', 'CCU', 'ACG', 'CUG', 'GAC', 'AUA', 'GAG', 'CUC', 'CAG', 'AAG', 'ACC', 'GAG', 'GCC', 'ACC', 'CAA', 'CUG', 'GCG', 'ACC', 'CUA', 'AGA', 'AAG', 'UUA', 'UGC', 'AUU', 'GAG', 'GGA', 'AAA', 'AUU', 'ACC', 'AAC', 'AUA', 'ACA', 'ACU', 'GAC', 'UCA', 'AGG', 'UGU', 'CCU', 'ACC', 'CAG', 'GGG', 'GAA', 'GCG', 'AUU', 'UUA', 'CCU', 'GAG', 'GAG', 'CAG', 'GAC',…
['GUG', 'ACC', 'ACC', 'AUG', 'GCU', 'AAG', 'AAC', 'AAG', 'CCU', 'ACG', 'CUG', 'GAC', 'AUA', 'GAG', 'CUU', 'CAG', 'AAG', 'ACC', 'GAG', 'GCC', 'ACC', 'CAA', 'CUG', 'GCG', 'ACC', 'CUA', 'AGG', 'AAG', 'UUG', 'UGC', 'AUU', 'GAG', 'GGA', 'AAA', 'AUU', 'ACC', 'AAC', 'AUA', 'ACA', 'ACU', 'GAC', 'UCA', 'AGG', 'UGU', 'CCU', 'ACC', 'CAA', 'GGG', 'GAA', 'GCG', 'AUU', 'CUA', 'CCU', 'GAG', 'GAG', 'CAG', 'GAC',…
['GUG', 'ACU', 'ACC', 'AUG', 'GCU', 'AAG', 'AAC', 'AAG', 'CCA', 'ACG', 'UUG', 'GAU', 'AUA', 'GAG', 'CUU', 'CAA', 'AAG', 'ACC', 'GAG', 'GCC', 'ACC', 'CAA', 'UUG', 'GCG', 'ACC', 'CUA', 'AGG', 'AAG', 'CUA', 'UGC', 'AUU', 'GAG', 'GGG', 'AAA', 'AUU', 'ACC', 'AAC', 'AUA', 'ACA', 'ACU', 'GAC', 'UCA', 'AGA', 'UGC', 'CCU', 'ACC', 'CAA', 'GGG', 'GAA', 'GCG', 'GUU', 'UUG', 'CCU', 'GAG', 'GAG', 'CAG', 'GAC',…
['GUG', 'ACU', 'ACC', 'AUG', 'GCU', 'AAG', 'AAC', 'AAG', 'CCA', 'ACG', 'UUG', 'GAU', 'AUA', 'GAG', 'CUU', 'CAG', 'AAG', 'ACC', 'GAG', 'GCC', 'ACC', 'CAA', 'UUG', 'GCG', 'ACC', 'CUA', 'AGG', 'AAA', 'CUA', 'UGC', 'AUU', 'GAG', 'GGG', 'AAA', 'AUU', 'ACC', 'AAC', 'AUA', 'ACA', 'ACU', 'GAC', 'UCA', 'AGA', 'UGU', 'CCU', 'ACC', 'CAA', 'GGG', 'GAA', 'GCG', 'GUU', 'UUG', 'CCU', 'GAG', 'GAG', 'CAG', 'GAC',…
['GUG', 'ACU', 'ACC', 'AUG', 'GCU', 'AAG', 'AAC', 'AAG', 'CCA', 'ACG', 'UUG', 'GAU', 'AUA', 'GAG', 'CUU', 'CAG', 'AAG', 'ACC', 'GAG', 'GCC', 'ACC', 'CAA', 'UUG', 'GCG', 'ACC', 'CUA', 'AGG', 'AAG', 'CUA', 'UGC', 'AUU', 'GAG', 'GGG', 'AAA', 'AUU', 'ACC', 'AAC', 'AUA', 'ACA', 'ACU', 'GAC', 'UCA', 'AGA', 'UGU', 'CCC', 'ACC', 'CAA', 'GGG', 'GAA', 'GCG', 'GUU', 'UUG', 'CCU', 'GAG', 'GAG', 'CAG', 'GAC',…
['GUG', 'ACU', 'ACC', 'AUG', 'GCU', 'AAG', 'AAC', 'AAG', 'CCA', 'ACG', 'UUG', 'GAU', 'AUA', 'GAG', 'CUU', 'CAG', 'AAG', 'ACC', 'GAG', 'GCC', 'ACC', 'CAA', 'UUG', 'GCG', 'ACC', 'CUA', 'AGG', 'AAG', 'CUA', 'UGC', 'AUU', 'GAG', 'GGG', 'AAA', 'AUU', 'ACC', 'AAC', 'AUA', 'ACA', 'ACU', 'GAC', 'UCA', 'AGA', 'UGU', 'CCU', 'ACC', 'CAA', 'GGG', 'GAA', 'GCG', 'GUU', 'UUG', 'CCU', 'GAG', 'GAG', 'CAG', 'GAC',…
['GUG', 'ACU', 'ACC', 'AUG', 'GCU', 'AAG', 'AAC', 'AAG', 'CCA', 'ACG', 'UUG', 'GAU', 'AUA', 'GAG', 'CUU', 'CAG', 'AAG', 'ACC', 'GAG', 'GCC', 'ACC', 'CAA', 'UUG', 'GCG', 'ACC', 'CUA', 'AGG', 'AAG', 'CUA', 'UGC', 'AUU', 'GAG', 'GGG', 'AAA', 'AUU', 'ACC', 'AAC', 'AUA', 'ACA', 'ACU', 'GAC', 'UCA', 'AGA', 'UGU', 'CCU', 'ACC', 'CAA', 'GGG', 'GAA', 'GCG', 'GUU', 'UUG', 'CCU', 'GAG', 'GAG', 'CAG', 'GAC',…
['GUG', 'ACU', 'ACC', 'AUG', 'GCU', 'AAG', 'AAC', 'AAG', 'CCA', 'ACG', 'UUG', 'GAU', 'AUA', 'GAG', 'CUU', 'CAG', 'AAG', 'ACC', 'GAG', 'GCC', 'ACC', 'CAA', 'UUG', 'GCG', 'ACC', 'CUA', 'AGG', 'AAG', 'CUA', 'UGC', 'AUU', 'GAG', 'GGG', 'AAA', 'AUU', 'ACC', 'AAC', 'AUA', 'ACA', 'ACU', 'GAC', 'UCA', 'AGA', 'UGU', 'CCU', 'ACC', 'CAA', 'GGG', 'GAA', 'GCG', 'GUU', 'UUG', 'CCU', 'GAG', 'GAG', 'CAG', 'GAC',…
['GUG', 'ACU', 'ACC', 'AUG', 'GCU', 'AAG', 'AAC', 'AAG', 'CCA', 'ACG', 'UUG', 'GAU', 'AUA', 'GAG', 'CUU', 'CAG', 'AAG', 'ACC', 'GAG', 'GCC', 'ACC', 'CAA', 'UUG', 'GCG', 'ACC', 'CUA', 'AGG', 'AAG', 'CUA', 'UGC', 'AUU', 'GAG', 'GGG', 'AAA', 'AUU', 'ACC', 'AAC', 'AUA', 'ACA', 'ACU', 'GAC', 'UCA', 'AGA', 'UGU', 'CCU', 'ACC', 'CAA', 'GGG', 'GAA', 'GCG', 'GUU', 'UUG', 'CCU', 'GAG', 'GAG', 'CAG', 'GAC',…
['GUG', 'ACU', 'ACC', 'AUG', 'GCU', 'AAG', 'AAC', 'AAG', 'CCA', 'ACG', 'UUG', 'GAU', 'AUA', 'GAG', 'CUU', 'CAG', 'AAG', 'ACC', 'GAG', 'GCC', 'ACC', 'CAA', 'UUG', 'GCG', 'ACC', 'CUA', 'AGG', 'AAG', 'CUA', 'UGC', 'AUU', 'GAG', 'GGG', 'AAA', 'AUU', 'ACC', 'AAC', 'AUA', 'ACA', 'ACU', 'GAC', 'UCA', 'AGA', 'UGU', 'CCU', 'ACC', 'CAA', 'GGG', 'GAA', 'GCG', 'GUU', 'UUG', 'CCU', 'GAG', 'GAG', 'CAG', 'GAC',…
['GUG', 'ACU', 'ACC', 'AUG', 'GCU', 'AAG', 'AAC', 'AAG', 'CCA', 'ACG', 'UUG', 'GAU', 'AUA', 'GAG', 'CUU', 'CAG', 'AAG', 'ACC', 'GAG', 'GCC', 'ACC', 'CAA', 'UUG', 'GCG', 'ACC', 'CUA', 'AGG', 'AAG', 'CUA', 'UGC', 'AUU', 'GAG', 'GGG', 'AAA', 'AUU', 'ACC', 'AAC', 'AUA', 'ACA', 'ACU', 'GAC', 'UCA', 'AGA', 'UGU', 'CCU', 'ACC', 'CAA', 'GGG', 'GAA', 'GCG', 'GUU', 'UUG', 'CCU', 'GAG', 'GAG', 'CAG', 'GAC',…
['GUG', 'ACU', 'ACC', 'AUG', 'GCU', 'AAG', 'AAC', 'AAG', 'CCA', 'ACG', 'UUG', 'GAU', 'AUA', 'GAG', 'CUU', 'CAG', 'AAG', 'ACC', 'GAG', 'GCC', 'ACC', 'CAA', 'UUG', 'GCG', 'ACC', 'CUA', 'AGG', 'AAG', 'CUA', 'UGC', 'AUU', 'GAG', 'GGG', 'AAA', 'AUU', 'ACC', 'AAC', 'AUA', 'ACA', 'ACU', 'GAC', 'UCA', 'AGA', 'UGU', 'CCU', 'ACC', 'CAA', 'GGG', 'GAA', 'GCG', 'GUU', 'UUG', 'CCU', 'GAG', 'GAG', 'CAG', 'GAC',…
['GUG', 'ACU', 'ACC', 'AUG', 'GCU', 'AAG', 'AAC', 'AAG', 'CCA', 'ACG', 'UUG', 'GAU', 'AUA', 'GAG', 'CUU', 'CAG', 'AAG', 'ACC', 'GAG', 'GCC', 'ACC', 'CAA', 'UUG', 'GCG', 'ACC', 'CUA', 'AGG', 'AAG', 'CUA', 'UGC', 'AUU', 'GAG', 'GGG', 'AAA', 'AUU', 'ACC', 'AAC', 'AUA', 'ACA', 'ACU', 'GAC', 'UCA', 'AGA', 'UGU', 'CCU', 'ACC', 'CAA', 'GGG', 'GAA', 'GCG', 'GUU', 'UUG', 'CCU', 'GAG', 'GAG', 'CAG', 'GAC',…
['GUG', 'ACU', 'ACC', 'AUG', 'GCU', 'AAG', 'AAC', 'AAG', 'CCA', 'ACG', 'UUG', 'GAU', 'AUA', 'GAG', 'CUU', 'CAG', 'AAG', 'ACC', 'GAG', 'GCC', 'ACC', 'CAA', 'UUG', 'GCG', 'ACC', 'CUA', 'AGG', 'AAG', 'CUA', 'UGC', 'AUU', 'GAG', 'GGG', 'AAA', 'AUU', 'ACC', 'AAC', 'AUA', 'ACA', 'ACU', 'GAC', 'UCA', 'AGA', 'UGU', 'CCU', 'ACC', 'CAA', 'GGG', 'GAA', 'GCG', 'GUU', 'UUG', 'CCU', 'GAG', 'GAG', 'CAG', 'GAC',…
['GUG', 'ACU', 'ACC', 'AUG', 'GCU', 'AAG', 'AAC', 'AAG', 'CCA', 'ACG', 'UUG', 'GAU', 'AUA', 'GAG', 'CUU', 'CAG', 'AAG', 'ACC', 'GAG', 'GCC', 'ACC', 'CAA', 'UUG', 'GCG', 'ACC', 'CUA', 'AGG', 'AAG', 'CUA', 'UGC', 'AUU', 'GAG', 'GGG', 'AAA', 'AUU', 'ACC', 'AAC', 'AUA', 'ACA', 'ACU', 'GAC', 'UCA', 'AGA', 'UGU', 'CCU', 'ACC', 'CAA', 'GGG', 'GAA', 'GCG', 'GUU', 'UUG', 'CCU', 'GAG', 'GAG', 'CAG', 'GAC',…
['GUG', 'ACU', 'ACC', 'AUG', 'GCU', 'AAG', 'AAC', 'AAG', 'CCA', 'ACG', 'UUG', 'GAU', 'AUA', 'GAG', 'CUU', 'CAG', 'AAG', 'ACC', 'GAG', 'GCC', 'ACC', 'CAA', 'UUG', 'GCG', 'ACC', 'CUA', 'AGG', 'AAG', 'CUA', 'UGC', 'AUU', 'GAG', 'GGG', 'AAA', 'AUU', 'ACC', 'AAC', 'AUA', 'ACA', 'ACU', 'GAC', 'UCA', 'AGA', 'UGU', 'CCU', 'ACC', 'CAA', 'GGG', 'GAA', 'GCG', 'GUU', 'UUG', 'CCU', 'GAG', 'GAG', 'CAG', 'GAC',…
['GUG', 'ACU', 'ACC', 'AUG', 'GCU', 'AAG', 'AAC', 'AAG', 'CCA', 'ACG', 'UUG', 'GAU', 'AUA', 'GAG', 'CUU', 'CAG', 'AAG', 'ACC', 'GAG', 'GCC', 'ACC', 'CAA', 'UUG', 'GCG', 'ACC', 'CUA', 'AGG', 'AAG', 'CUA', 'UGC', 'AUU', 'GAG', 'GGG', 'AAA', 'AUU', 'ACC', 'AAC', 'AUA', 'ACA', 'ACU', 'GAC', 'UCA', 'AGA', 'UGU', 'CCU', 'ACC', 'CAA', 'GGG', 'GAA', 'GCG', 'GUU', 'UUG', 'CCU', 'GAG', 'GAG', 'CAG', 'GAC',…
['GUG', 'ACU', 'ACC', 'AUG', 'GCU', 'AAG', 'AAC', 'AAG', 'CCA', 'ACG', 'UUG', 'GAU', 'AUA', 'GAG', 'CUU', 'CAG', 'AAG', 'ACC', 'GAG', 'GCC', 'ACC', 'CAA', 'UUG', 'GCG', 'ACC', 'CUA', 'AGG', 'AAG', 'CUA', 'UGC', 'AUU', 'GAG', 'GGG', 'AAA', 'AUU', 'ACC', 'AAC', 'AUA', 'ACA', 'ACU', 'GAC', 'UCA', 'AGA', 'UGU', 'CCU', 'ACU', 'CAA', 'GGG', 'GAA', 'GCG', 'GUU', 'UUG', 'CCU', 'GAG', 'GAG', 'CAG', 'GAC',…
['GUG', 'ACU', 'ACC', 'AUG', 'GCU', 'AAG', 'AAC', 'AAG', 'CCA', 'ACG', 'UUG', 'GAU', 'AUA', 'GAG', 'CUU', 'CAG', 'AAG', 'ACC', 'GAG', 'GCC', 'ACC', 'CAA', 'UUG', 'GCG', 'ACC', 'UUA', 'AGG', 'AAG', 'CUA', 'UGC', 'AUU', 'GAG', 'GGG', 'AAA', 'AUU', 'ACC', 'AAC', 'AUA', 'ACA', 'ACU', 'GAC', 'UCA', 'AGA', 'UGU', 'CCU', 'ACC', 'CAA', 'GGG', 'GAA', 'GCG', 'GUU', 'UUG', 'CCU', 'GAG', 'GAG', 'CAG', 'GAC',…
['GUG', 'ACU', 'ACC', 'AUG', 'GCU', 'AAG', 'AAC', 'AAG', 'CCA', 'ACG', 'UUG', 'GAU', 'AUA', 'GAG', 'CUU', 'CAG', 'AAG', 'ACC', 'GAG', 'GCC', 'ACC', 'CAA', 'UUG', 'GCG', 'ACC', 'UUA', 'AGG', 'AAG', 'CUA', 'UGC', 'AUU', 'GAG', 'GGG', 'AAA', 'AUU', 'ACC', 'AAC', 'AUA', 'ACA', 'ACU', 'GAC', 'UCA', 'AGA', 'UGU', 'CCU', 'ACC', 'CAA', 'GGG', 'GAA', 'GCG', 'GUU', 'UUG', 'CCU', 'GAG', 'GAG', 'CAG', 'GAC',…
['GUG', 'ACU', 'ACC', 'AUG', 'GCU', 'AAG', 'AAC', 'AAG', 'CCA', 'ACG', 'UUG', 'GAU', 'AUA', 'GAG', 'CUU', 'CAG', 'AAG', 'ACC', 'GAG', 'GCC', 'ACC', 'CAA', 'UUG', 'GCG', 'AUC', 'CUA', 'AGG', 'AAG', 'CUA', 'UGC', 'AUU', 'GAG', 'GGG', 'AAA', 'AUU', 'ACC', 'AAC', 'AUA', 'ACA', 'ACU', 'GAC', 'UCA', 'AGA', 'UGU', 'CCU', 'ACC', 'CAA', 'GGG', 'GAA', 'GCG', 'GUU', 'UUG', 'CCU', 'GAG', 'GAG', 'CAG', 'GAC',…
['GUG', 'ACU', 'ACC', 'AUG', 'GCU', 'AAG', 'AAC', 'AAG', 'CCA', 'ACG', 'UUG', 'GAU', 'AUA', 'GAG', 'CUU', 'CAG', 'AAG', 'ACC', 'GAG', 'GCC', 'ACC', 'CAC', 'UUG', 'GCG', 'ACC', 'CUA', 'AGG', 'AAG', 'CUA', 'UGC', 'AUU', 'GAG', 'GGG', 'AAA', 'AUU', 'ACC', 'AAC', 'AUA', 'ACA', 'ACU', 'GAC', 'UCA', 'AGA', 'UGU', 'CCU', 'ACC', 'CAA', 'GGG', 'GAA', 'GCG', 'GUU', 'UUG', 'CCU', 'GAG', 'GAG', 'CAG', 'GAC',…
['GUG', 'ACU', 'ACC', 'AUG', 'GCU', 'AAG', 'AAC', 'AAG', 'CCA', 'ACG', 'UUG', 'GAU', 'AUA', 'GAG', 'CUU', 'CAG', 'AAG', 'ACC', 'GAG', 'GCC', 'ACC', 'CAC', 'UUG', 'GCG', 'ACC', 'CUA', 'AGG', 'AAG', 'CUA', 'UGC', 'AUU', 'GAG', 'GGG', 'AAA', 'AUU', 'ACC', 'AAC', 'AUA', 'ACA', 'ACU', 'GAC', 'UCA', 'AGA', 'UGU', 'CCU', 'ACC', 'CAA', 'GGG', 'GAA', 'GCG', 'GUU', 'UUG', 'CCU', 'GAG', 'GAG', 'CAG', 'GAC',…
['GUG', 'ACU', 'ACC', 'AUG', 'GCU', 'AAG', 'AAC', 'AAG', 'CCA', 'ACG', 'UUG', 'GAU', 'AUA', 'GAG', 'CUU', 'CAG', 'AGG', 'ACC', 'GAG', 'GCC', 'ACC', 'CAA', 'UUG', 'GCG', 'ACC', 'CUA', 'AGG', 'AAG', 'CUA', 'UGC', 'AUU', 'GAG', 'GGG', 'AAA', 'AUU', 'ACC', 'AAC', 'AUA', 'ACA', 'ACU', 'GAC', 'UCA', 'AGA', 'UGU', 'CCU', 'ACC', 'CAA', 'GGG', 'GAA', 'GCG', 'GUU', 'UUG', 'CCU', 'GAG', 'GAG', 'CAG', 'GAC',…
['GUG', 'ACU', 'ACC', 'AUG', 'GCU', 'AAG', 'AAC', 'AAG', 'CCA', 'ACG', 'UUG', 'GAU', 'AUA', 'GAG', 'CUU', 'CAG', 'AGG', 'ACC', 'GAG', 'GCC', 'ACC', 'CAA', 'UUG', 'GCG', 'ACC', 'CUA', 'AGG', 'AAG', 'CUA', 'UGC', 'AUU', 'GAG', 'GGG', 'AAA', 'AUU', 'ACC', 'AAC', 'AUA', 'ACA', 'ACU', 'GAC', 'UCA', 'AGA', 'UGU', 'CCU', 'ACC', 'CAA', 'GGG', 'GAA', 'GCG', 'GUU', 'UUG', 'CCU', 'GAG', 'GAG', 'CAG', 'GAC',…
['GUG', 'ACU', 'ACC', 'AUG', 'GCU', 'AAG', 'AAC', 'AAG', 'CCA', 'ACG', 'UUG', 'GAU', 'AUA', 'GAG', 'CUU', 'CAG', 'AGG', 'ACC', 'GAG', 'GCC', 'ACC', 'CAA', 'UUG', 'GCG', 'ACC', 'CUA', 'AGG', 'AAG', 'CUA', 'UGC', 'AUU', 'GAG', 'GGG', 'AAA', 'AUU', 'ACC', 'AAC', 'AUA', 'ACA', 'ACU', 'GAC', 'UCA', 'AGA', 'UGU', 'CCU', 'ACC', 'CAA', 'GGG', 'GAA', 'GCG', 'GUU', 'UUG', 'CCU', 'GAG', 'GAG', 'CAG', 'GAC',…
['ACA', 'UGG', 'AAG', 'CUG', 'UGU', 'GAC', 'GAC', 'GAU', 'GGC', 'GAA', 'AAA', 'UAA', 'ACC', 'AAC', 'AUU', 'GGA', 'UUU', 'UGA', 'ACU', 'GAC', 'AAA', 'AAC', 'GGA', 'AGC', 'CAA', 'ACA', 'UCC', 'AGC', 'CAC', 'UUU', 'AAG', 'GAA', 'GUA', 'UUG', 'UAU', 'AGA', 'GGC', 'AAA', 'GCU', 'GAC', 'CAA', 'CAC', 'AAC', 'AAC', 'AGC', 'AUC', 'UCG', 'CUG', 'CCC', 'AAC', 'ACA', 'AGG', 'AGA', 'ACC', 'CAG', 'CCU', 'AAA',…
['ACA', 'UGG', 'AAG', 'CUG', 'UGU', 'GAC', 'GAC', 'GAU', 'GGC', 'GAA', 'AAA', 'UAA', 'ACC', 'AAC', 'AUU', 'GGA', 'UUU', 'UGA', 'ACU', 'GAU', 'AAA', 'AAC', 'GGA', 'AGC', 'CAA', 'ACA', 'UCC', 'AGC', 'CAC', 'UUU', 'AAG', 'GAA', 'GUA', 'UUG', 'UAU', 'AGA', 'GGC', 'AAA', 'GCU', 'GAC', 'CAA', 'CAC', 'AAC', 'AAC', 'AGC', 'AUC', 'UCG', 'CUG', 'CCC', 'AAC', 'ACA', 'AGG', 'AGA', 'ACC', 'CAG', 'CCU', 'AAA',…
['ACA', 'UGG', 'AAG', 'CUG', 'UGU', 'GAC', 'GAC', 'GAU', 'GGC', 'GAA', 'AAA', 'UAA', 'ACC', 'AAC', 'AUU', 'GGA', 'UUU', 'UGA', 'ACU', 'GAU', 'AAA', 'AAC', 'GGA', 'AGC', 'CAA', 'ACA', 'UCC', 'AGC', 'CAC', 'UUU', 'AAG', 'GAA', 'GUA', 'UUG', 'UAU', 'AGA', 'GGC', 'AAA', 'GCU', 'GAC', 'CAA', 'CAC', 'AAC', 'AAC', 'AGC', 'AUC', 'UCG', 'CUG', 'CCC', 'AAC', 'ACA', 'AGG', 'AGA', 'ACC', 'CAG', 'CCU', 'AAA',…
['ACA', 'UGG', 'AAG', 'CUG', 'UGU', 'GAC', 'GAC', 'GAU', 'GGC', 'GAA', 'AAA', 'UAA', 'ACC', 'AAC', 'AUU', 'GGA', 'UUU', 'UGA', 'ACU', 'GAU', 'AAA', 'AAC', 'GGA', 'AGC', 'CAA', 'ACA', 'UCC', 'AGC', 'CAC', 'UUU', 'AAG', 'GAA', 'GUA', 'UUG', 'UAU', 'AGA', 'GGC', 'AAA', 'GCU', 'GAC', 'CAA', 'CAC', 'AAC', 'AAC', 'AGC', 'AUC', 'UCG', 'CUG', 'CCC', 'AAC', 'ACA', 'AGG', 'AGA', 'ACC', 'CAG', 'CCU', 'AAA',…
['ACA', 'UGG', 'AAG', 'CUG', 'UGU', 'GAC', 'GAC', 'GAU', 'GGC', 'GAA', 'AAA', 'UAA', 'ACC', 'AAC', 'AUU', 'GGA', 'UUU', 'UGA', 'ACU', 'GAU', 'AAA', 'AAC', 'GGA', 'AGC', 'CAA', 'ACA', 'UCC', 'AGC', 'CAC', 'UUU', 'AAG', 'GAA', 'GUA', 'UUG', 'UAU', 'AGA', 'GGC', 'AAA', 'GCU', 'GAC', 'CAA', 'CAC', 'AAC', 'AAC', 'AGC', 'AUC', 'UCG', 'CUG', 'CCC', 'AAC', 'ACA', 'AGG', 'AGA', 'ACC', 'CAG', 'CCU', 'AAA',…
['ACA', 'UGG', 'AAG', 'CUG', 'UGU', 'GAC', 'GAC', 'GAU', 'GGC', 'GAA', 'AAA', 'UAA', 'ACC', 'AAC', 'AUU', 'GGA', 'UUU', 'UGA', 'ACU', 'GAU', 'AAA', 'AAC', 'GGA', 'AGC', 'CAA', 'ACA', 'UCC', 'AGC', 'CAC', 'UUU', 'AAG', 'GAA', 'GUA', 'UUG', 'UAU', 'AGA', 'GGC', 'AAA', 'GCU', 'GAC', 'CAA', 'CAC', 'AAC', 'AAC', 'AGC', 'AUC', 'UCG', 'CUG', 'CCC', 'AAC', 'ACA', 'AGG', 'AGA', 'ACC', 'CAG', 'CCU', 'AAA',…
['GUA', 'GGA', 'AAC', 'AGA', 'GAU', 'UUU', 'GUG', 'GAA', 'GGU', 'CUA', 'UCA', 'GGA', 'GCU', 'ACG', 'UGG', 'GUU', 'GAC', 'GUG', 'GUG', 'CUC', 'GAG', 'CAC', 'GGG', 'GGG', 'UGU', 'GUG', 'ACU', 'ACC', 'AUG', 'GCU', 'AAG', 'AAC', 'AAG', 'CCA', 'ACG', 'UUG', 'GAU', 'AUA', 'GAG', 'CUU', 'CAG', 'AAG', 'ACC', 'GAG', 'GCC', 'ACC', 'CAC', 'UUG', 'GCG', 'ACC', 'CUA', 'AGG', 'AAG', 'CUA', 'UGC', 'AUU', 'GAG',…
['GUA', 'GGA', 'AAC', 'AGA', 'GAU', 'UUU', 'GUG', 'GAA', 'GGU', 'CUA', 'UCA', 'GGA', 'GCU', 'CCA', 'UGG', 'GUU', 'GAC', 'GUG', 'GUG', 'CUC', 'GAG', 'CAC', 'GGG', 'GGG', 'UGU', 'GUG', 'ACU', 'ACC', 'AUG', 'GCU', 'AAG', 'AAC', 'AAG', 'CCA', 'ACG', 'UUG', 'GAU', 'AUA', 'GAG', 'CUC', 'CAG', 'AAG', 'ACC', 'GAG', 'GCC', 'ACC', 'CAA', 'UUG', 'GCG', 'ACC', 'CUA', 'AGG', 'AAG', 'CUA', 'UGC', 'AUU', 'GAG',…
['GUA', 'GGA', 'AAC', 'AGA', 'GAU', 'UUU', 'GUG', 'GAA', 'GGU', 'CUG', 'UCG', 'GGA', 'GCU', 'ACG', 'UGG', 'GUU', 'GAU', 'GUG', 'GUG', 'CUC', 'GAG', 'CAC', 'GGU', 'GGG', 'UGU', 'GUG', 'ACC', 'ACC', 'AUG', 'GCU', 'AAG', 'AAC', 'AAG', 'CCU', 'ACG', 'CUG', 'GAC', 'AUA', 'GAG', 'CUU', 'CAG', 'AAG', 'ACC', 'GAG', 'GCC', 'ACC', 'CAA', 'CUG', 'GCG', 'ACC', 'CUA', 'AGG', 'AAG', 'UUA', 'UGC', 'AUU', 'GAG',…
['-AU', 'GCG', 'AUG', 'CGU', 'GGG', 'AAU', 'AGG', 'CAA', 'CAG', 'AGA', 'CUU', 'CGU', 'UGA', 'AGG', 'ACU', 'GUC', 'AGG', 'AGC', 'AAC', 'GUG', 'GGU', 'GGA', 'CGU', 'GGU', 'AUU', 'GGA', 'GCA', 'UGG', 'AAG', 'CUG', 'CGU', 'CAC', 'CAC', 'CAU', 'GGC', 'AAA', 'AAA', 'UAA', 'ACC', 'AAC', 'AUU', 'GGA', 'CAU', 'UGA', 'ACU', 'CUU', 'GAA', 'GAC', 'GGA', 'GGU', 'CAC', 'GAA', 'CCC', 'UGC', 'CGU', 'CUU', 'GCG',…
['-AU', 'GCG', 'GUG', 'CGU', 'GGG', 'AAU', 'AGG', 'AAA', 'CAG', 'AGA', 'CUU', 'CGU', 'GGA', 'AGG', 'ACU', 'GUC', 'AGG', 'AGC', 'UAC', 'GUG', 'GGU', 'GGA', 'CGU', 'AGU', 'UCU', 'GGA', 'GCA', 'UGG', 'AAG', 'UUG', 'CGU', 'CAC', 'UAC', 'CAU', 'GGC', 'AAA', 'AGA', 'CAA', 'ACC', 'AAC', 'ACU', 'GGA', 'CAU', 'UGA', 'ACU', 'CCU', 'GAA', 'GAC', 'GGA', 'GGU', 'CAC', 'AAA', 'CCC', 'UGC', 'CGU', 'CCU', 'GCG',…
['-AU', 'GCG', 'GUG', 'CGU', 'GGG', 'AAU', 'AGG', 'AAA', 'CAG', 'AGA', 'CUU', 'CGU', 'GGA', 'AGG', 'ACU', 'GUC', 'AGG', 'AGC', 'UAC', 'GUG', 'GGU', 'GGA', 'UGU', 'AGU', 'UCU', 'GGA', 'GCA', 'UGG', 'AAG', 'UUG', 'CGU', 'CAC', 'UAC', 'CAU', 'GGC', 'AAA', 'AGA', 'CAA', 'ACC', 'AAC', 'ACU', 'GGA', 'CAU', 'UGA', 'ACU', 'CCU', 'GAA', 'GAC', 'GGA', 'GGU', 'CAC', 'AAA', 'CCC', 'UGC', 'CGU', 'CCU', 'GCG',…
['-AU', 'GCG', 'GUG', 'CGU', 'GGG', 'AAU', 'AGG', 'AAA', 'CAG', 'AGA', 'CUU', 'CGU', 'GGA', 'AGG', 'ACU', 'GUC', 'AGG', 'AGC', 'UAC', 'GUG', 'GGU', 'GGA', 'UGU', 'AGU', 'UCU', 'GGA', 'GCA', 'UGG', 'AAG', 'UUG', 'CGU', 'CAC', 'UAC', 'CAU', 'GGC', 'AAA', 'AGA', 'CAA', 'ACC', 'AAC', 'ACU', 'GGA', 'CAU', 'UGA', 'ACU', 'CCU', 'GAA', 'GAC', 'GGA', 'GGU', 'CAC', 'AAA', 'CCC', 'UGC', 'CGU', 'CCU', 'GCG',…
['-AU', 'GCG', 'GUG', 'CGU', 'GGG', 'AAU', 'AGG', 'AAA', 'CAG', 'AGA', 'CUU', 'CGU', 'GGA', 'AGG', 'ACU', 'GUC', 'AGG', 'AGC', 'UAC', 'GUG', 'GGU', 'GGA', 'UGU', 'AGU', 'UCU', 'GGA', 'GCA', 'UGG', 'AAG', 'UUG', 'CGU', 'CAC', 'UAC', 'CAU', 'GGC', 'AAA', 'AGA', 'CAA', 'ACC', 'AAC', 'ACU', 'GGA', 'CAU', 'UGA', 'ACU', 'CCU', 'GAA', 'GAC', 'GGA', 'GGU', 'CAC', 'AAA', 'CCC', 'UGC', 'CGU', 'CCU', 'GCG',…
['-AU', 'GCG', 'GUG', 'CGU', 'GGG', 'AAU', 'AGG', 'AAA', 'CAG', 'AGA', 'CUU', 'CGU', 'GGA', 'AGG', 'ACU', 'GUC', 'AGG', 'AGC', 'UAC', 'GUG', 'GGU', 'GGA', 'UGU', 'AGU', 'UCU', 'GGA', 'GCA', 'UGG', 'AAG', 'UUG', 'CGU', 'CAC', 'UAC', 'CAU', 'GGC', 'AAA', 'AGA', 'CAA', 'ACC', 'AAC', 'ACU', 'GGA', 'CAU', 'UGA', 'ACU', 'CCU', 'GAA', 'GAC', 'GGA', 'GGU', 'CAC', 'AAA', 'CCC', 'UGC', 'CGU', 'CCU', 'GCG',…
['-AU', 'GCG', 'GUG', 'CGU', 'GGG', 'AAU', 'AGG', 'AAA', 'CAG', 'AGA', 'CUU', 'CGU', 'GGA', 'AGG', 'ACU', 'GUC', 'AGG', 'AGC', 'UAC', 'GUG', 'GGU', 'GGA', 'UGU', 'AGU', 'UCU', 'GGA', 'GCA', 'UGG', 'AAG', 'UUG', 'CGU', 'CAC', 'UAC', 'CAU', 'GGC', 'AAA', 'AGA', 'CAA', 'ACC', 'AAC', 'ACU', 'GGA', 'CAU', 'UGA', 'ACU', 'CCU', 'GAA', 'GAC', 'GGA', 'GGU', 'CAC', 'AAA', 'CCC', 'UGC', 'CGU', 'CCU', 'GCG',…
['-AU', 'GCG', 'GUG', 'CGU', 'GGG', 'AAU', 'AGG', 'AAA', 'CAG', 'AGA', 'CUU', 'CGU', 'GGA', 'AGG', 'ACU', 'GUC', 'AGG', 'AGC', 'UAC', 'GUG', 'GGU', 'GGA', 'UGU', 'AGU', 'UCU', 'GGA', 'GCA', 'UGG', 'AAG', 'UUG', 'CGU', 'CAC', 'UAC', 'CAU', 'GGC', 'AAA', 'AGA', 'CAA', 'ACC', 'AAC', 'ACU', 'GGA', 'CAU', 'UGA', 'ACU', 'CCU', 'GAA', 'GAC', 'GGA', 'GGU', 'CAC', 'AAA', 'CCC', 'UGC', 'CGU', 'CCU', 'GCG',…
['-AU', 'GCG', 'GUG', 'CGU', 'GGG', 'AAU', 'AGG', 'AAA', 'CAG', 'AGA', 'CUU', 'CGU', 'GGA', 'AGG', 'ACU', 'GUC', 'AGG', 'AGC', 'UAC', 'GUG', 'GGU', 'GGA', 'UGU', 'AGU', 'UCU', 'GGA', 'GCA', 'UGG', 'AAG', 'UUG', 'CGU', 'CAC', 'UAC', 'CAU', 'GGC', 'AAA', 'AGA', 'CAA', 'ACC', 'AAC', 'ACU', 'GGA', 'CAU', 'UGA', 'ACU', 'CCU', 'GAA', 'GAC', 'GGA', 'GGU', 'CAC', 'AAA', 'CCC', 'UGC', 'CGU', 'CCU', 'GCG',…
['-AU', 'GCG', 'GUG', 'CGU', 'GGG', 'AAU', 'AGG', 'AAA', 'CAG', 'AGA', 'CUU', 'CGU', 'GGA', 'AGG', 'ACU', 'GUC', 'AGG', 'AGC', 'UAC', 'GUG', 'GGU', 'GGA', 'UGU', 'AGU', 'UCU', 'GGA', 'GCA', 'UGG', 'AAG', 'UUG', 'CGU', 'CAC', 'UAC', 'CAU', 'GGC', 'AAA', 'AGA', 'CAA', 'ACC', 'AAC', 'ACU', 'GGA', 'CAU', 'UGA', 'ACU', 'CCU', 'GAA', 'GAC', 'GGA', 'GGU', 'CAC', 'AAA', 'CCC', 'UGC', 'CGU', 'CCU', 'GCG',…
['-AU', 'GCG', 'GUG', 'CGU', 'GGG', 'AAU', 'AGG', 'AAA', 'CAG', 'AGA', 'CUU', 'CGU', 'GGA', 'AGG', 'ACU', 'GUC', 'AGG', 'AGC', 'UAC', 'GUG', 'GGU', 'GGA', 'UGU', 'AGU', 'UCU', 'GGA', 'GCA', 'UGG', 'AAG', 'UUG', 'CGU', 'CAC', 'UAC', 'CAU', 'GGC', 'AAA', 'AGA', 'CAA', 'ACC', 'AAC', 'ACU', 'GGA', 'CAU', 'UGA', 'ACU', 'CCU', 'GAA', 'GAC', 'GGA', 'GGU', 'CAC', 'AAA', 'CCC', 'UGC', 'CGU', 'CCU', 'GCG',…
['-AU', 'GCG', 'GUG', 'CGU', 'GGG', 'AAU', 'AGG', 'AAA', 'CAG', 'AGA', 'CUU', 'CGU', 'GGA', 'AGG', 'ACU', 'GUC', 'AGG', 'AGC', 'UAC', 'GUG', 'GGU', 'GGA', 'UGU', 'AGU', 'UCU', 'GGA', 'GCA', 'UGG', 'AAG', 'UUG', 'CGU', 'CAC', 'UAC', 'CAU', 'GGC', 'AAA', 'AGA', 'CAA', 'ACC', 'AAC', 'ACU', 'GGA', 'CAU', 'UGA', 'ACU', 'CCU', 'GAA', 'GAC', 'GGA', 'GGU', 'CAC', 'AAA', 'CCC', 'UGC', 'CGU', 'CCU', 'GCG',…
['-AU', 'GCG', 'GUG', 'CGU', 'GGG', 'AAU', 'AGG', 'AAA', 'CAG', 'AGA', 'CUU', 'CGU', 'GGA', 'AGG', 'ACU', 'GUC', 'AGG', 'AGC', 'UAC', 'GUG', 'GGU', 'GGA', 'UGU', 'AGU', 'UCU', 'GGA', 'GCA', 'UGG', 'AAG', 'UUG', 'CGU', 'CAC', 'UAC', 'CAU', 'GGC', 'AAA', 'AGA', 'CAA', 'ACC', 'AAC', 'ACU', 'GGA', 'CAU', 'UGA', 'ACU', 'CCU', 'GAA', 'GAC', 'GGA', 'GGU', 'CAC', 'AAA', 'CCC', 'UGC', 'CGU', 'CCU', 'GCG',…
['-AU', 'GCG', 'GUG', 'CGU', 'GGG', 'AAU', 'AGG', 'AAA', 'CAG', 'AGA', 'CUU', 'CGU', 'GGA', 'AGG', 'ACU', 'GUC', 'AGG', 'AGC', 'UAC', 'GUG', 'GGU', 'GGA', 'UGU', 'AGU', 'UCU', 'GGA', 'GCA', 'UGG', 'AAG', 'UUG', 'CGU', 'CAC', 'UAC', 'CAU', 'GGC', 'AAA', 'AGA', 'CAA', 'ACC', 'AAC', 'ACU', 'GGA', 'CAU', 'UGA', 'ACU', 'CCU', 'GAA', 'GAC', 'GGA', 'GGU', 'CAC', 'AAA', 'CCC', 'UGC', 'CGU', 'CCU', 'GCG',…
['-AU', 'GCG', 'GUG', 'CGU', 'GGG', 'AAU', 'AGG', 'AAA', 'CAG', 'AGA', 'CUU', 'CGU', 'GGA', 'AGG', 'ACU', 'GUC', 'AGG', 'AGC', 'UAC', 'GUG', 'GGU', 'GGA', 'UGU', 'AGU', 'UCU', 'GGA', 'GCA', 'UGG', 'AAG', 'UUG', 'CGU', 'CAC', 'UAC', 'CAU', 'GGC', 'AAA', 'AGA', 'CAA', 'ACC', 'AAC', 'ACU', 'GGA', 'CAU', 'UGA', 'ACU', 'CCU', 'GAA', 'GAC', 'GGA', 'GGU', 'CAC', 'AAA', 'CCC', 'UGC', 'CGU', 'CCU', 'GCG',…
['-AU', 'GCG', 'GUG', 'CGU', 'GGG', 'AAU', 'AGG', 'AAA', 'CAG', 'AGA', 'CUU', 'CGU', 'GGA', 'AGG', 'ACU', 'GUC', 'AGG', 'AGC', 'UAC', 'GUG', 'GGU', 'GGA', 'UGU', 'AGU', 'UCU', 'GGA', 'GCA', 'UGG', 'AAG', 'UUG', 'CGU', 'CAC', 'UAC', 'CAU', 'GGC', 'AAA', 'AGA', 'CAA', 'ACC', 'AAC', 'ACU', 'GGA', 'CAU', 'UGA', 'ACU', 'CCU', 'GAA', 'GAC', 'GGA', 'GGU', 'CAC', 'AAA', 'CCC', 'UGC', 'CGU', 'CCU', 'GCG',…
['-AU', 'GCG', 'GUG', 'CGU', 'GGG', 'AAU', 'AGG', 'AAA', 'CAG', 'AGA', 'CUU', 'CGU', 'GGA', 'AGG', 'ACU', 'GUC', 'AGG', 'AGC', 'UAC', 'GUG', 'GGU', 'GGA', 'UGU', 'AGU', 'UCU', 'GGA', 'GCA', 'UGG', 'AAG', 'UUG', 'CGU', 'CAC', 'UAC', 'CAU', 'GGC', 'AAA', 'AGA', 'CAA', 'ACC', 'AAC', 'ACU', 'GGA', 'CAU', 'UGA', 'ACU', 'CCU', 'GAA', 'GAC', 'GGA', 'GGU', 'CAC', 'AAA', 'CCC', 'UGC', 'CGU', 'CCU', 'GCG',…
['-AU', 'GCG', 'GUG', 'CGU', 'GGG', 'AAU', 'AGG', 'AAA', 'CAG', 'AGA', 'CUU', 'CGU', 'GGA', 'AGG', 'ACU', 'GUC', 'AGG', 'AGC', 'UAC', 'GUG', 'GGU', 'GGA', 'UGU', 'AGU', 'UCU', 'GGA', 'GCA', 'UGG', 'AAG', 'UUG', 'CGU', 'CAC', 'UAC', 'CAU', 'GGC', 'AAA', 'AGA', 'CAA', 'ACC', 'AAC', 'ACU', 'GGA', 'CAU', 'UGA', 'ACU', 'CCU', 'GAA', 'GAC', 'GGA', 'GGU', 'CAC', 'AAA', 'CCC', 'UGC', 'CGU', 'CCU', 'GCG',…
['-AU', 'GCG', 'GUG', 'CGU', 'GGG', 'AAU', 'AGG', 'AAA', 'CAG', 'AGA', 'CUU', 'CGU', 'GGA', 'AGG', 'ACU', 'GUC', 'AGG', 'AGC', 'UAC', 'GUG', 'GGU', 'GGA', 'UGU', 'AGU', 'UCU', 'GGA', 'GCA', 'UGG', 'AAG', 'UUG', 'CGU', 'CAC', 'UAC', 'CAU', 'GGC', 'AAA', 'AGA', 'CAA', 'ACC', 'AAC', 'ACU', 'GGA', 'CAU', 'UGA', 'ACU', 'CCU', 'GAA', 'GAC', 'GGA', 'GGU', 'CAC', 'AAA', 'CCC', 'UGC', 'CGU', 'CCU', 'GCG',…
['-AU', 'GCG', 'GUG', 'CGU', 'GGG', 'AAU', 'AGG', 'AAA', 'CAG', 'AGA', 'CUU', 'CGU', 'GGA', 'AGG', 'ACU', 'GUC', 'AGG', 'AGC', 'UAC', 'GUG', 'GGU', 'GGA', 'UGU', 'AGU', 'UCU', 'GGA', 'GCA', 'UGG', 'AAG', 'UUG', 'CGU', 'CAC', 'UAC', 'CAU', 'GGC', 'AAA', 'AGA', 'CAA', 'ACC', 'AAC', 'ACU', 'GGA', 'CAU', 'UGA', 'ACU', 'CCU', 'GAA', 'GAC', 'GGA', 'GGU', 'CAC', 'AAA', 'CCC', 'UGC', 'CGU', 'CCU', 'GCG',…
['-AU', 'GCG', 'GUG', 'CGU', 'GGG', 'AAU', 'AGG', 'AAA', 'CAG', 'AGA', 'CUU', 'CGU', 'GGA', 'AGG', 'ACU', 'GUC', 'AGG', 'AGC', 'UAC', 'GUG', 'GGU', 'GGA', 'UGU', 'AGU', 'UCU', 'GGA', 'GCA', 'UGG', 'AAG', 'UUG', 'CGU', 'CAC', 'UAC', 'CAU', 'GGC', 'AAA', 'AGA', 'CAA', 'ACC', 'AAC', 'ACU', 'GGA', 'CAU', 'UGA', 'ACU', 'CCU', 'GAA', 'GAC', 'GGA', 'GGU', 'CAC', 'AAA', 'CCC', 'UGC', 'CGU', 'CCU', 'GCG',…
['-AU', 'GCG', 'GUG', 'CGU', 'GGG', 'AAU', 'AGG', 'AAA', 'CAG', 'AGA', 'CUU', 'CGU', 'GGA', 'AGG', 'ACU', 'GUC', 'AGG', 'AGC', 'UAC', 'GUG', 'GGU', 'GGA', 'UGU', 'AGU', 'UCU', 'GGA', 'GCA', 'UGG', 'AAG', 'UUG', 'CGU', 'CAC', 'UAC', 'CAU', 'GGC', 'AAA', 'AGA', 'CAA', 'ACC', 'AAC', 'ACU', 'GGA', 'CAU', 'UGA', 'ACU', 'CCU', 'GAA', 'GAC', 'GGA', 'GGU', 'CAC', 'AAA', 'CCC', 'UGC', 'CGU', 'CCU', 'GCG',…
['-AU', 'GCG', 'GUG', 'CGU', 'GGG', 'AAU', 'AGG', 'AAA', 'CAG', 'AGA', 'CUU', 'CGU', 'GGA', 'AGG', 'ACU', 'GUC', 'AGG', 'AGC', 'UAC', 'GUG', 'GGU', 'GGA', 'UGU', 'AGU', 'UCU', 'GGA', 'GCA', 'UGG', 'AAG', 'UUG', 'CGU', 'CAC', 'UAC', 'CAU', 'GGC', 'AAA', 'AGA', 'CAA', 'ACC', 'AAC', 'ACU', 'GGA', 'CAU', 'UGA', 'ACU', 'CCU', 'GAA', 'GAC', 'GGA', 'GGU', 'CAC', 'AAA', 'CCC', 'UGC', 'CGU', 'CCU', 'GCG',…
['-AU', 'GCG', 'GUG', 'CGU', 'GGG', 'AAU', 'AGG', 'AAA', 'CAG', 'AGA', 'CUU', 'CGU', 'GGA', 'AGG', 'ACU', 'GUC', 'AGG', 'AGC', 'UAC', 'GUG', 'GGU', 'GGA', 'UGU', 'AGU', 'UCU', 'GGA', 'GCA', 'UGG', 'AAG', 'UUG', 'CGU', 'CAC', 'UAC', 'CAU', 'GGC', 'AAA', 'AGA', 'CAA', 'ACC', 'AAC', 'ACU', 'GGA', 'CAU', 'UGA', 'ACU', 'CCU', 'GAA', 'GAC', 'GGA', 'GGU', 'CAC', 'AAA', 'CCC', 'UGC', 'CGU', 'CCU', 'GCG',…
['-AU', 'GCG', 'GUG', 'CGU', 'GGG', 'AAU', 'AGG', 'AAA', 'CAG', 'AGA', 'CUU', 'CGU', 'GGA', 'AGG', 'ACU', 'GUC', 'AGG', 'AGC', 'UAC', 'GUG', 'GGU', 'GGA', 'UGU', 'AGU', 'UCU', 'GGA', 'GCA', 'UGG', 'AAG', 'UUG', 'CGU', 'CAC', 'UAC', 'CAU', 'GGC', 'AAA', 'AGA', 'CAA', 'ACC', 'AAC', 'ACU', 'GGA', 'CAU', 'UGA', 'ACU', 'CCU', 'GAA', 'GAC', 'GGA', 'GGU', 'CAC', 'AAA', 'CCC', 'UGC', 'CGU', 'CCU', 'GCG',…
['-AU', 'GCG', 'GUG', 'CGU', 'GGG', 'AAU', 'AGG', 'AAA', 'CAG', 'AGA', 'CUU', 'CGU', 'GGA', 'AGG', 'ACU', 'GUC', 'AGG', 'AGC', 'UAC', 'GUG', 'GGU', 'GGA', 'UGU', 'AGU', 'UCU', 'GGA', 'GCA', 'UGG', 'AAG', 'UUG', 'CGU', 'CAC', 'UAC', 'CAU', 'GGC', 'AAA', 'AGA', 'CAA', 'ACC', 'AAC', 'ACU', 'GGA', 'CAU', 'UGA', 'ACU', 'CCU', 'GAA', 'GAC', 'GGA', 'GGU', 'CAC', 'AAA', 'CCC', 'UGC', 'CGU', 'CCU', 'GCG',…
['-AU', 'GCG', 'GUG', 'CGU', 'GGG', 'AAU', 'AGG', 'AAA', 'CAG', 'AGA', 'CUU', 'CGU', 'GGA', 'AGG', 'ACU', 'GUC', 'AGG', 'AGC', 'UAC', 'GUG', 'GGU', 'GGA', 'UGU', 'AGU', 'UCU', 'GGA', 'GCA', 'UGG', 'AAG', 'UUG', 'CGU', 'CAC', 'UAC', 'CAU', 'GGC', 'AAA', 'AGA', 'CAA', 'ACC', 'AAC', 'ACU', 'GGA', 'CAU', 'UGA', 'ACU', 'CCU', 'GAA', 'GAC', 'GGA', 'GGU', 'CAC', 'AAA', 'CCC', 'UGC', 'CGU', 'CCU', 'GCG',…
['-AU', 'GCG', 'GUG', 'CGU', 'GGG', 'AAU', 'AGG', 'AAA', 'CAG', 'AGA', 'CUU', 'CGU', 'GGA', 'AGG', 'ACU', 'GUC', 'AGG', 'AGC', 'UAC', 'GUG', 'GGU', 'GGA', 'UGU', 'AGU', 'UCU', 'GGA', 'GCA', 'UGG', 'AAG', 'UUG', 'CGU', 'CAC', 'UAC', 'CAU', 'GGC', 'AAA', 'AGA', 'CAA', 'ACC', 'AAC', 'ACU', 'GGA', 'CAU', 'UGA', 'ACU', 'CCU', 'GAA', 'GAC', 'GGA', 'GGU', 'CAC', 'AAA', 'CCC', 'UGC', 'CGU', 'CCU', 'GCG',…
['-AU', 'GCG', 'GUG', 'CGU', 'GGG', 'AAU', 'AGG', 'AAA', 'CAG', 'AGA', 'CUU', 'CGU', 'GGA', 'AGG', 'ACU', 'GUC', 'AGG', 'AGC', 'UAC', 'GUG', 'GGU', 'GGA', 'UGU', 'AGU', 'UCU', 'GGA', 'GCA', 'UGG', 'AAG', 'UUG', 'CGU', 'CAC', 'UAC', 'CAU', 'GGC', 'AAA', 'AGA', 'CAA', 'ACC', 'AAC', 'ACU', 'GGA', 'CAU', 'UGA', 'ACU', 'CCU', 'GAA', 'GAC', 'GGA', 'GGU', 'CAC', 'AAA', 'UCC', 'UGC', 'CGU', 'CCU', 'GCG',…
['-AU', 'GCG', 'GUG', 'CGU', 'GGG', 'AAU', 'AGG', 'AAA', 'CAG', 'AGA', 'CUU', 'CGU', 'GGA', 'AGG', 'ACU', 'GUC', 'AGG', 'AGC', 'UAC', 'GUG', 'GGU', 'GGA', 'UGU', 'AGU', 'UCU', 'GGA', 'GCA', 'UGG', 'AAG', 'UUG', 'CGU', 'CAC', 'UAC', 'CAU', 'GGC', 'AAA', 'AGA', 'CAA', 'ACC', 'AAC', 'ACU', 'GGA', 'CAU', 'UGA', 'ACU', 'CCU', 'GAA', 'GAC', 'GGA', 'GGU', 'CAC', 'AAA', 'UCC', 'UGC', 'CGU', 'CCU', 'GCG',…
['-AU', 'GCG', 'GUG', 'CGU', 'GGG', 'AAU', 'AGG', 'AAA', 'CAG', 'AGA', 'CUU', 'CGU', 'GGA', 'AGG', 'ACU', 'GUC', 'AGG', 'AGC', 'UAC', 'GUG', 'GGU', 'GGA', 'UGU', 'AGU', 'UCU', 'GGA', 'GCA', 'UGG', 'AAG', 'UUG', 'CGU', 'CAC', 'UAC', 'CAU', 'GGC', 'AAA', 'AGA', 'CAA', 'ACC', 'AAC', 'ACU', 'GGA', 'CAU', 'UGA', 'ACU', 'CCU', 'GAA', 'GAC', 'GGA', 'GGU', 'CAC', 'AAA', 'UCC', 'UGC', 'CGU', 'CCU', 'GCG',…
['-AU', 'GCG', 'GUG', 'CGU', 'GGG', 'AAU', 'AGG', 'AAA', 'CAG', 'AGA', 'CUU', 'CGU', 'GGA', 'AGG', 'ACU', 'GUC', 'AGG', 'AGC', 'UAC', 'GUG', 'GGU', 'GGA', 'UGU', 'AGU', 'UCU', 'GGA', 'GCA', 'UGG', 'AAG', 'UUG', 'CGU', 'CAC', 'UAC', 'CAU', 'GGC', 'AAA', 'AGA', 'CAA', 'ACC', 'AAC', 'ACU', 'GGA', 'CAU', 'UGA', 'ACU', 'CCU', 'GAA', 'GAC', 'GGA', 'GGU', 'CAC', 'AAA', 'UCC', 'UGC', 'CGU', 'CCU', 'GCG',…
['-AU', 'GCG', 'GUG', 'CGU', 'GGG', 'AAU', 'AGG', 'AAA', 'CAG', 'AGA', 'CUU', 'CGU', 'GGA', 'AGG', 'ACU', 'GUC', 'AGG', 'AGC', 'UAC', 'GUG', 'GGU', 'GGA', 'UGU', 'AGU', 'UCU', 'GGA', 'GCA', 'UGG', 'AAG', 'UUG', 'CGU', 'CAC', 'UAC', 'CAU', 'GGC', 'AAA', 'AGA', 'CAA', 'ACC', 'AAC', 'ACU', 'GGA', 'CAU', 'UGA', 'ACU', 'CCU', 'GAA', 'GAC', 'GGA', 'GGU', 'CAC', 'AAA', 'UCC', 'UGC', 'CGU', 'CCU', 'GCG',…
['-AU', 'GCG', 'GUG', 'CGU', 'GGG', 'AAU', 'AGG', 'AAA', 'CAG', 'AGA', 'CUU', 'CGU', 'GGA', 'AGG', 'ACU', 'GUC', 'AGG', 'AGC', 'UAC', 'GUG', 'GGU', 'GGA', 'UGU', 'AGU', 'UCU', 'GGA', 'GCA', 'UGG', 'AAG', 'UUG', 'CGU', 'CAC', 'UAC', 'CAU', 'GGC', 'AAA', 'AGA', 'CAA', 'ACC', 'AAC', 'ACU', 'GGA', 'CAU', 'UGA', 'ACU', 'CCU', 'GAA', 'GAC', 'GGA', 'GGU', 'CAC', 'AAA', 'UCC', 'UGC', 'CGU', 'CCU', 'GCG',…
['-AU', 'GCG', 'GUG', 'CGU', 'GGG', 'AAU', 'AGG', 'AAA', 'CAG', 'AGA', 'CUU', 'CGU', 'GGA', 'AGG', 'ACU', 'GUC', 'AGG', 'AGC', 'UAC', 'GUG', 'GGU', 'GGA', 'UGU', 'AGU', 'UCU', 'GGA', 'GCA', 'UGG', 'AAG', 'UUG', 'CGU', 'CAC', 'UAC', 'CAU', 'GGC', 'AAA', 'AGA', 'CAA', 'ACC', 'AAC', 'ACU', 'GGA', 'CAU', 'UGA', 'ACU', 'CCU', 'GAA', 'GAC', 'GGA', 'GGU', 'CAC', 'AAA', 'UCC', 'UGC', 'CGU', 'CCU', 'GCG',…
['-AU', 'GCG', 'GUG', 'CGU', 'GGG', 'AAU', 'AGG', 'AAA', 'CAG', 'AGA', 'CUU', 'CGU', 'GGA', 'AGG', 'ACU', 'GUC', 'AGG', 'AGC', 'UAC', 'GUG', 'GGU', 'GGA', 'UGU', 'AGU', 'UCU', 'GGA', 'GCA', 'UGG', 'AAG', 'UUG', 'CGU', 'CAC', 'UAC', 'CAU', 'GGC', 'AAA', 'AGA', 'CAA', 'ACC', 'AAC', 'ACU', 'GGA', 'CAU', 'UGA', 'ACU', 'CCU', 'GAA', 'GAC', 'GGA', 'GGU', 'CAC', 'AAA', 'UCC', 'UGC', 'CGU', 'CCU', 'GCG',…
['-AU', 'GCG', 'GUG', 'CGU', 'GGG', 'AAU', 'AGG', 'AAA', 'CAG', 'AGA', 'CUU', 'CGU', 'GGA', 'AGG', 'ACU', 'GUC', 'GGG', 'AGC', 'UAC', 'AUG', 'GGU', 'GGA', 'UGU', 'AGU', 'UCU', 'GGA', 'GCA', 'UGG', 'AAG', 'UUG', 'CGU', 'CAC', 'UAC', 'CAU', 'GGC', 'AAA', 'AGA', 'CAA', 'ACC', 'AAC', 'ACU', 'GGA', 'CAU', 'UGA', 'ACU', 'CCU', 'GAA', 'GAC', 'GGA', 'GGU', 'CAC', 'AAA', 'CCC', 'UGC', 'CGU', 'CCU', 'GCG',…
['-AU', 'GCG', 'GUG', 'CGU', 'GGG', 'AAU', 'AGG', 'AAA', 'CAG', 'AGA', 'CUU', 'CGU', 'GGA', 'AGG', 'ACU', 'GUC', 'GGG', 'AGC', 'UAC', 'AUG', 'GGU', 'GGA', 'UGU', 'AGU', 'UCU', 'GGA', 'GCA', 'UGG', 'AAG', 'UUG', 'CGU', 'CAC', 'UAC', 'UAU', 'GGC', 'AAA', 'AGA', 'CAA', 'ACC', 'AAC', 'ACU', 'GGA', 'CAU', 'UGA', 'ACU', 'CCU', 'GAA', 'GAC', 'GGA', 'GGU', 'CAC', 'AAA', 'CCC', 'UGC', 'CGU', 'CCU', 'GCG',…
['-AU', 'GCG', 'GUG', 'CGU', 'GGG', 'AAU', 'AGG', 'AAA', 'CAG', 'AGA', 'CUU', 'CGU', 'GGA', 'AGG', 'ACU', 'GUC', 'GGG', 'AGC', 'UAC', 'GUG', 'GGU', 'GGA', 'UGU', 'AGU', 'UCU', 'GGA', 'GCA', 'UGG', 'AAG', 'UUG', 'CGU', 'CAC', 'UAC', 'CAU', 'GGC', 'AAA', 'AGA', 'CAA', 'ACC', 'AAC', 'ACU', 'GGA', 'CAU', 'UGA', 'ACU', 'CCU', 'GAA', 'GAC', 'GGA', 'GGU', 'CAC', 'AAA', 'CCC', 'UGC', 'CGU', 'CCU', 'GCG',…
['-AU', 'GCG', 'GUG', 'CGU', 'GGG', 'AAU', 'AGG', 'AAA', 'UAG', 'AGA', 'CUU', 'CGU', 'GGA', 'AGG', 'ACU', 'GUC', 'AGG', 'AGC', 'UAC', 'GUG', 'GGU', 'GGA', 'UGU', 'AGU', 'UCU', 'GGA', 'GCA', 'UGG', 'AAG', 'UUG', 'CGU', 'CAC', 'UAC', 'CAU', 'GGC', 'AAA', 'AGA', 'CAA', 'ACC', 'AAC', 'ACU', 'GGA', 'CAU', 'UGA', 'ACU', 'CCU', 'GAA', 'GAC', 'GGA', 'GGU', 'CAC', 'AAA', 'CCC', 'UGC', 'CGU', 'CCU', 'GCG',…
['-AU', 'GCG', 'GUG', 'CGU', 'GGG', 'AAU', 'AGG', 'CAA', 'CAG', 'AGA', 'CUU', 'CGU', 'GGA', 'AGG', 'ACU', 'GUC', 'AGG', 'AGC', 'UAC', 'GUG', 'GGU', 'GGA', 'UGU', 'GGU', 'ACU', 'GGA', 'ACA', 'UGG', 'AAG', 'UUG', 'CGU', 'CAC', 'UAC', 'CAU', 'GGC', 'AAA', 'AGA', 'CAA', 'ACC', 'AAC', 'ACU', 'GGA', 'CAU', 'UGA', 'ACU', 'CCU', 'GAA', 'GAC', 'GGA', 'GGU', 'CAC', 'AAA', 'CCC', 'UGC', 'AGU', 'CCU', 'GCG',…
['-AU', 'GCG', 'GUG', 'CGU', 'GGG', 'AAU', 'AGG', 'CAA', 'CAG', 'AGA', 'CUU', 'CGU', 'GGA', 'AGG', 'ACU', 'GUC', 'AGG', 'AGC', 'UAC', 'GUG', 'GGU', 'GGA', 'UGU', 'GGU', 'ACU', 'GGA', 'GCA', 'UGG', 'AAG', 'UUG', 'CGU', 'CAC', 'CAC', 'CAU', 'GGC', 'AAA', 'AGA', 'CAA', 'ACC', 'AAC', 'ACU', 'GGA', 'CAU', 'UGA', 'ACU', 'CCU', 'GAA', 'GAC', 'GGA', 'GGU', 'CAC', 'AAA', 'CCC', 'UGC', 'AGU', 'CCU', 'GCG',…
['-AU', 'GCG', 'GUG', 'CGU', 'GGG', 'AAU', 'AGG', 'CAA', 'CAG', 'AGA', 'CUU', 'CGU', 'GGA', 'AGG', 'ACU', 'GUC', 'AGG', 'AGC', 'UAC', 'GUG', 'GGU', 'GGA', 'UGU', 'GGU', 'ACU', 'GGA', 'GCA', 'UGG', 'AAG', 'UUG', 'CGU', 'CAC', 'UAC', 'CAU', 'GGC', 'AAA', 'AGA', 'CAA', 'ACC', 'AAC', 'ACU', 'GGA', 'CAU', 'UGA', 'ACU', 'CCU', 'GAA', 'GAC', 'GGA', 'GGU', 'CAC', 'AAA', 'CCC', 'UGC', 'AGU', 'CCU', 'ACG',…
['-AU', 'GCG', 'GUG', 'CGU', 'GGG', 'AAU', 'AGG', 'CAA', 'CAG', 'AGA', 'CUU', 'CGU', 'GGA', 'AGG', 'ACU', 'GUC', 'AGG', 'AGC', 'UAC', 'GUG', 'GGU', 'GGA', 'UGU', 'GGU', 'ACU', 'GGA', 'GCA', 'UGG', 'AAG', 'UUG', 'CGU', 'CAC', 'UAC', 'CAU', 'GGC', 'AAA', 'AGA', 'CAA', 'ACC', 'AAC', 'ACU', 'GGA', 'CAU', 'UGA', 'ACU', 'CCU', 'GAA', 'GAC', 'GGA', 'GGU', 'CAC', 'AAA', 'CCC', 'UGC', 'AGU', 'CCU', 'GCG',…
['-AU', 'GCG', 'GUG', 'CGU', 'GGG', 'AAU', 'AGG', 'CAA', 'CAG', 'AGA', 'CUU', 'CGU', 'GGA', 'AGG', 'AUU', 'GUC', 'AGG', 'AGC', 'UAC', 'GUG', 'GGU', 'GGA', 'UGU', 'GGU', 'ACU', 'GGA', 'ACA', 'UGG', 'AAG', 'CUG', 'CGU', 'CAC', 'UAC', 'CAU', 'GGC', 'AAA', 'AGA', 'CAA', 'ACC', 'AAC', 'ACU', 'GGA', 'CAU', 'UGA', 'ACU', 'CCU', 'GAA', 'GAC', 'GGA', 'GGU', 'CAC', 'GAA', 'CCC', 'UGC', 'AGU', 'CCU', 'GCG',…
['-AU', 'GCG', 'UUG', 'CAU', 'AGG', 'AAU', 'AUC', 'AAA', 'UAG', 'AGA', 'CUU', 'AGU', 'AGA', 'AGG', 'GGU', 'UUC', 'AGG', 'AGG', 'AAG', 'CUG', 'GGU', 'UGA', 'CAU', 'AGU', 'CUU', 'AGA', 'ACA', 'UGG', 'AAG', 'CUG', 'UGU', 'GAC', 'GAC', 'GAU', 'GGC', 'AAA', 'AAA', 'CAA', 'ACC', 'AAC', 'AUU', 'GGA', 'UUU', 'UGA', 'ACU', 'GAU', 'AAA', 'AAC', 'AGA', 'AGC', 'CAA', 'ACA', 'GCC', 'UGC', 'CAC', 'CCU', 'AAG',…
['-AU', 'GCG', 'UUG', 'CAU', 'AGG', 'AAU', 'AUC', 'AAA', 'UAG', 'AGA', 'CUU', 'UGU', 'AGA', 'GGG', 'GGU', 'UUC', 'AGG', 'AGG', 'AAG', 'CUG', 'GGU', 'UGA', 'CAU', 'AGU', 'CUU', 'AGA', 'ACA', 'UGG', 'AAG', 'CUG', 'UGU', 'GAC', 'GAC', 'GAU', 'GGC', 'AAA', 'AAA', 'CAA', 'ACC', 'AAC', 'AUU', 'GGA', 'UUU', 'UGA', 'ACU', 'GAU', 'AAA', 'AAC', 'AGA', 'AGC', 'CAA', 'ACA', 'GCC', 'UGC', 'CAC', 'CCU', 'AAG',…
['AAU', 'GCG', 'AUG', 'UAU', 'AGG', 'CAU', 'AUC', 'AAA', 'UCG', 'AGA', 'CUU', 'CGU', 'GGA', 'GGG', 'AGU', 'UUC', 'AGG', 'AGG', 'AAG', 'CUG', 'GGU', 'UGA', 'UAU', 'CGU', 'CUU', 'AGA', 'ACA', 'CGG', 'AAG', 'CUG', 'CGU', 'CAC', 'AAC', 'AAU', 'GGC', 'CAA', 'GAA', 'CAA', 'ACC', 'AAC', 'AUU', 'AGA', 'CUU', 'UGA', 'ACU', 'AAU', 'AAA', 'AAC', 'AGA', 'GGC', 'CAA', 'GCA', 'ACC', 'AGC', 'AAC', 'AUU', 'GAG',…
['AAU', 'GCG', 'CUG', 'CAU', 'AGG', 'AAU', 'AUC', 'AAA', 'UAG', 'AGA', 'CUU', 'CGU', 'AGA', 'AGG', 'GGU', 'UUC', 'AGG', 'AGG', 'AAG', 'CUG', 'GGU', 'UGA', 'CAU', 'AGU', 'CUU', 'AGA', 'ACA', 'UGG', 'AAG', 'UUG', 'UGU', 'GAC', 'GAC', 'GAU', 'GGC', 'AAA', 'AAA', 'CAA', 'ACC', 'AAC', 'AUU', 'GGA', 'UUU', 'UGA', 'ACU', 'GAU', 'AAA', 'AAC', 'AGA', 'AGC', 'CAA', 'ACA', 'ACC', 'AGC', 'CAC', 'UCU', 'AAG',…
['AAU', 'GCG', 'CUG', 'CAU', 'AGG', 'AAU', 'AUC', 'AAA', 'UAG', 'AGA', 'CUU', 'CGU', 'AGA', 'AGG', 'GGU', 'UUC', 'AGG', 'AGG', 'AAG', 'CUG', 'GGU', 'UGA', 'CAU', 'AGU', 'CUU', 'AGA', 'ACA', 'UGG', 'AAG', 'UUG', 'UGU', 'GAC', 'GAC', 'GAU', 'GGC', 'AAA', 'AAA', 'CAA', 'ACC', 'AAC', 'AUU', 'GGA', 'UUU', 'UGA', 'ACU', 'GAU', 'AAA', 'AAC', 'AGA', 'AGC', 'CAA', 'ACA', 'ACC', 'UGC', 'CAC', 'UCU', 'AAG',…
['AAU', 'GCG', 'CUG', 'CAU', 'AGG', 'AAU', 'AUC', 'AAA', 'UAG', 'AGA', 'CUU', 'CGU', 'AGA', 'AGG', 'GGU', 'UUC', 'AGG', 'AGG', 'AAG', 'CUG', 'GGU', 'UGA', 'CAU', 'AGU', 'CUU', 'AGA', 'ACA', 'UGG', 'AAG', 'UUG', 'UGU', 'GAC', 'GAC', 'GAU', 'GGC', 'AAA', 'AAA', 'CAA', 'ACC', 'AAC', 'AUU', 'GGA', 'UUU', 'UGA', 'ACU', 'GAU', 'AAA', 'AAC', 'AGA', 'AGC', 'CAA', 'ACA', 'ACC', 'UGC', 'CAC', 'UCU', 'AAG',…
['AAU', 'GCG', 'CUG', 'CAU', 'AGG', 'AAU', 'AUC', 'AAA', 'UAG', 'AGA', 'CUU', 'CGU', 'AGA', 'AGG', 'GGU', 'UUC', 'AGG', 'AGG', 'AAG', 'CUG', 'GGU', 'UGA', 'CAU', 'AGU', 'CUU', 'AGA', 'ACA', 'UGG', 'AAG', 'UUG', 'UGU', 'GAC', 'GAC', 'GAU', 'GGC', 'AAA', 'AAA', 'CAA', 'ACC', 'AAC', 'AUU', 'GGA', 'UUU', 'UGA', 'ACU', 'GAU', 'AAA', 'AAC', 'AGA', 'AGC', 'CAA', 'ACA', 'ACC', 'UGC', 'CAC', 'UCU', 'AAG',…
['AAU', 'GCG', 'CUG', 'CAU', 'AGG', 'AAU', 'AUC', 'AAA', 'UAG', 'AGA', 'CUU', 'CGU', 'AGA', 'AGG', 'GGU', 'UUC', 'AGG', 'AGG', 'AAG', 'CUG', 'GGU', 'UGA', 'CAU', 'AGU', 'CUU', 'AGA', 'ACA', 'UGG', 'AAG', 'UUG', 'UGU', 'GAC', 'GAC', 'GAU', 'GGC', 'AAA', 'AAA', 'CAA', 'ACC', 'AAC', 'AUU', 'GGA', 'UUU', 'UGA', 'ACU', 'GAU', 'AAA', 'AAC', 'AGA', 'AGC', 'CAA', 'ACA', 'ACC', 'UGC', 'CAC', 'UUU', 'AAG',…
['AAU', 'GCG', 'CUG', 'CAU', 'AGG', 'AAU', 'AUC', 'AAA', 'UAG', 'AGA', 'CUU', 'CGU', 'AGA', 'AGG', 'GGU', 'UUC', 'AGG', 'AGG', 'AAG', 'CUG', 'GGU', 'UGA', 'CAU', 'CGU', 'UUU', 'AGA', 'ACA', 'UGG', 'AAG', 'UUG', 'UGU', 'GAC', 'GAC', 'GAU', 'GGC', 'AAA', 'AAA', 'CAA', 'ACC', 'AAC', 'AUU', 'GGA', 'UUU', 'UGA', 'ACU', 'GAU', 'AAA', 'AAC', 'AGA', 'AGC', 'CAA', 'ACA', 'ACC', 'UGC', 'CAC', 'UCU', 'AAG',…
['AAU', 'GCG', 'CUG', 'CAU', 'AGG', 'AAU', 'AUC', 'AAA', 'UAG', 'AGA', 'CUU', 'CGU', 'AGA', 'AGG', 'GGU', 'UUC', 'AGG', 'AGG', 'AAG', 'CUG', 'GGU', 'UGA', 'CAU', 'CGU', 'UUU', 'AGA', 'ACA', 'UGG', 'AAG', 'UUG', 'UGU', 'GAC', 'GAC', 'GAU', 'GGC', 'AAA', 'AAA', 'CAA', 'ACC', 'AAC', 'AUU', 'GGA', 'UUU', 'UGA', 'ACU', 'GAU', 'AAA', 'AAC', 'AGA', 'AGC', 'CAA', 'ACA', 'ACC', 'UGC', 'CAC', 'UCU', 'AAG',…
['AAU', 'GCG', 'CUG', 'CAU', 'AGG', 'AAU', 'AUC', 'AAA', 'UAG', 'AGA', 'CUU', 'CGU', 'AGA', 'AGG', 'GGU', 'UUC', 'AGG', 'AGG', 'AAG', 'CUG', 'GGU', 'UGA', 'CAU', 'CGU', 'UUU', 'AGA', 'ACA', 'UGG', 'AAG', 'UUG', 'UGU', 'GAC', 'GAC', 'GAU', 'GGC', 'AAA', 'AAA', 'CAA', 'ACC', 'AAC', 'AUU', 'GGA', 'UUU', 'UGA', 'ACU', 'GAU', 'AAA', 'AAC', 'AGA', 'AGC', 'CAA', 'ACA', 'ACC', 'UGC', 'CAC', 'UCU', 'AAG',…
['AAU', 'GCG', 'CUG', 'CAU', 'AGG', 'AAU', 'AUC', 'AAA', 'UAG', 'AGA', 'CUU', 'CGU', 'AGA', 'AGG', 'GGU', 'UUC', 'AGG', 'AGG', 'AAG', 'CUG', 'GGU', 'UGA', 'CAU', 'CGU', 'UUU', 'AGA', 'ACA', 'UGG', 'AAG', 'UUG', 'UGU', 'GAC', 'GAC', 'GAU', 'GGC', 'AAA', 'AAA', 'CAA', 'ACC', 'AAC', 'AUU', 'GGA', 'UUU', 'UGA', 'ACU', 'GAU', 'AAA', 'AAC', 'AGA', 'AGC', 'CAA', 'ACA', 'ACC', 'UGC', 'CAC', 'UCU', 'AAG',…
['AAU', 'GCG', 'CUG', 'CAU', 'AGG', 'AAU', 'AUC', 'AAA', 'UAG', 'AGA', 'CUU', 'CGU', 'AGA', 'AGG', 'GGU', 'UUC', 'AGG', 'AGG', 'AAG', 'CUG', 'GGU', 'UGA', 'CAU', 'CGU', 'UUU', 'AGA', 'ACA', 'UGG', 'AAG', 'UUG', 'UGU', 'GAC', 'GAC', 'GAU', 'GGC', 'AAA', 'AAA', 'CAA', 'ACC', 'AAC', 'AUU', 'GGA', 'UUU', 'UGA', 'ACU', 'GAU', 'AAA', 'AAC', 'AGA', 'AGC', 'CAA', 'ACA', 'ACC', 'UGC', 'CAC', 'UCU', 'AAG',…
['AAU', 'GCG', 'CUG', 'CAU', 'AGG', 'AAU', 'AUC', 'AAA', 'UAG', 'AGA', 'CUU', 'CGU', 'AGA', 'AGG', 'GGU', 'UUC', 'AGG', 'AGG', 'AAG', 'CUG', 'GGU', 'UGA', 'CAU', 'CGU', 'UUU', 'AGA', 'ACA', 'UGG', 'AAG', 'UUG', 'UGU', 'GAC', 'GAC', 'GAU', 'GGC', 'AAA', 'AAA', 'CAA', 'ACC', 'AAC', 'AUU', 'GGA', 'UUU', 'UGA', 'ACU', 'GAU', 'AAA', 'AAC', 'AGA', 'AGC', 'CAA', 'ACA', 'ACC', 'UGC', 'CAC', 'UCU', 'AAG',…
['AAU', 'GCG', 'CUG', 'CAU', 'AGG', 'AAU', 'AUC', 'AAA', 'UAG', 'AGA', 'CUU', 'CGU', 'AGA', 'AGG', 'GGU', 'UUC', 'AGG', 'AGG', 'AAG', 'CUG', 'GGU', 'UGA', 'CAU', 'CGU', 'UUU', 'AGA', 'ACA', 'UGG', 'AAG', 'UUG', 'UGU', 'GAC', 'GAC', 'GAU', 'GGC', 'AAA', 'AAA', 'CAA', 'ACC', 'AAC', 'AUU', 'GGA', 'UUU', 'UGA', 'ACU', 'GAU', 'AAA', 'AAC', 'AGA', 'AGC', 'CAA', 'ACA', 'ACC', 'UGC', 'CAC', 'UCU', 'AAG',…
['AAU', 'GCG', 'CUG', 'CAU', 'AGG', 'AAU', 'AUC', 'AAA', 'UAG', 'AGA', 'CUU', 'CGU', 'AGA', 'AGG', 'GGU', 'UUC', 'AGG', 'AGG', 'AAG', 'CUG', 'GGU', 'UGA', 'CAU', 'CGU', 'UUU', 'AGA', 'ACA', 'UGG', 'AAG', 'UUG', 'UGU', 'GAC', 'GAC', 'GAU', 'GGC', 'AAA', 'AAA', 'CAA', 'ACC', 'AAC', 'AUU', 'GGA', 'UUU', 'UGA', 'ACU', 'GAU', 'AAA', 'AAC', 'AGA', 'AGC', 'CAA', 'ACA', 'ACC', 'UGC', 'CAC', 'UCU', 'AAG',…
['AAU', 'GCG', 'CUG', 'CAU', 'AGG', 'AAU', 'AUC', 'AAA', 'UAG', 'AGA', 'CUU', 'CGU', 'AGA', 'AGG', 'GGU', 'UUC', 'AGG', 'AGG', 'AAG', 'CUG', 'GGU', 'UGA', 'CAU', 'CGU', 'UUU', 'AGA', 'ACA', 'UGG', 'AAG', 'UUG', 'UGU', 'GAC', 'GAC', 'GAU', 'GGC', 'AAA', 'AAA', 'CAA', 'ACC', 'AAC', 'AUU', 'GGA', 'UUU', 'UGA', 'ACU', 'GAU', 'AAA', 'AAC', 'AGA', 'AGC', 'UAA', 'ACA', 'ACC', 'UGC', 'CAC', 'UCU', 'AAG',…
['AAU', 'GCG', 'CUG', 'CAU', 'AGG', 'AAU', 'AUC', 'AAA', 'UAG', 'AGA', 'CUU', 'CGU', 'GGA', 'AGG', 'GGU', 'UUC', 'AGG', 'AGG', 'AAG', 'CUG', 'GGU', 'UGA', 'CAU', 'AGU', 'CUU', 'AGA', 'ACA', 'UGG', 'AAG', 'UUG', 'UGU', 'GAC', 'GAC', 'GAU', 'GGC', 'AAA', 'AAA', 'CAA', 'ACC', 'AAC', 'AUU', 'GGA', 'UUU', 'UGA', 'ACU', 'GAU', 'AAA', 'AAC', 'AGA', 'AGC', 'CAA', 'ACA', 'ACC', 'UGC', 'CAC', 'UCU', 'GAG',…
['AAU', 'GCG', 'CUG', 'CAU', 'AGG', 'AAU', 'AUC', 'AAA', 'UAG', 'AGA', 'CUU', 'CGU', 'GGA', 'AGG', 'GGU', 'UUC', 'AGG', 'AGG', 'AAG', 'CUG', 'GGU', 'UGA', 'CAU', 'AGU', 'CUU', 'AGA', 'ACA', 'UGG', 'AAG', 'UUG', 'UGU', 'GAC', 'GAC', 'GAU', 'GGC', 'AAA', 'AAA', 'CAA', 'ACC', 'AAC', 'AUU', 'GGA', 'UUU', 'UGA', 'ACU', 'GAU', 'AAA', 'AAC', 'AGA', 'AGC', 'CAA', 'ACA', 'ACC', 'UGC', 'CAC', 'UCU', 'GAG',…
['AAU', 'GCG', 'CUG', 'CAU', 'AGG', 'AAU', 'AUC', 'AAA', 'UAG', 'AGA', 'CUU', 'CGU', 'GGA', 'AGG', 'GGU', 'UUC', 'AGG', 'AGG', 'GAG', 'CUG', 'GGU', 'UGA', 'CAU', 'AGU', 'CUU', 'AGA', 'ACA', 'UGG', 'AAG', 'UUG', 'UGU', 'GAC', 'GAC', 'GAU', 'GGC', 'GAA', 'AAA', 'CAA', 'ACC', 'AAC', 'AUU', 'GGA', 'UUU', 'UGA', 'ACU', 'GAU', 'AAA', 'AAC', 'AGA', 'AGC', 'CAA', 'ACA', 'ACC', 'UGC', 'CAC', 'UCU', 'AAG',…
['AAU', 'GCG', 'CUG', 'CAU', 'AGG', 'AAU', 'AUC', 'AAA', 'UAG', 'AGA', 'CUU', 'CGU', 'GGA', 'AGG', 'GGU', 'UUC', 'AGG', 'AGG', 'GAG', 'CUG', 'GGU', 'UGA', 'CAU', 'AGU', 'CUU', 'AGA', 'ACA', 'UGG', 'AAG', 'UUG', 'UGU', 'GAC', 'GAC', 'GAU', 'GGC', 'GAA', 'AAA', 'CAA', 'ACC', 'AAC', 'AUU', 'GGA', 'UUU', 'UGA', 'ACU', 'GAU', 'AAA', 'AAC', 'AGA', 'AGC', 'CAA', 'ACA', 'ACC', 'UGC', 'CAC', 'UCU', 'AAG',…
['AAU', 'GCG', 'CUG', 'CAU', 'AGG', 'AAU', 'AUC', 'AAA', 'UAG', 'AGA', 'CUU', 'CGU', 'GGA', 'AGG', 'GGU', 'UUC', 'AGG', 'AGG', 'GAG', 'CUG', 'GGU', 'UGA', 'CAU', 'AGU', 'CUU', 'AGA', 'ACA', 'UGG', 'AAG', 'UUG', 'UGU', 'GAC', 'GAC', 'GAU', 'GGC', 'GAA', 'AAA', 'CAA', 'ACC', 'AAC', 'AUU', 'GGA', 'UUU', 'UGA', 'ACU', 'GAU', 'AAA', 'AAC', 'AGA', 'AGC', 'CAA', 'ACA', 'ACC', 'UGC', 'CAC', 'UCU', 'AAG',…
['AAU', 'GCG', 'CUG', 'CAU', 'AGG', 'AAU', 'AUC', 'AAA', 'UAG', 'AGA', 'CUU', 'CGU', 'GGA', 'AGG', 'GGU', 'UUC', 'AGG', 'AGG', 'GAG', 'UUG', 'GGU', 'UGA', 'CAU', 'AGU', 'CUU', 'AGA', 'ACA', 'UGG', 'AAG', 'UUG', 'UGU', 'GAC', 'GAC', 'GAU', 'GGC', 'GAA', 'AAA', 'CAA', 'ACC', 'AAC', 'AUU', 'GGA', 'UUU', 'UGA', 'ACU', 'GAU', 'AAA', 'AAC', 'AGA', 'AGC', 'CAA', 'ACA', 'ACC', 'UGC', 'CAC', 'UCU', 'AAG',…
['AAU', 'GCG', 'CUG', 'CAU', 'AGG', 'AAU', 'AUC', 'AAA', 'UAG', 'GGA', 'CUU', 'UGU', 'GGA', 'AGG', 'AGU', 'GUC', 'AGG', 'AGG', 'GAG', 'UUG', 'GGU', 'UGA', 'CAU', 'AGU', 'CUU', 'AGA', 'ACA', 'UGG', 'AAG', 'UUG', 'UGU', 'GAC', 'GAC', 'GAU', 'GGC', 'AAA', 'AAA', 'CAA', 'ACC', 'AAC', 'ACU', 'GGA', 'CUU', 'UGA', 'ACU', 'GAU', 'AAA', 'AAC', 'AGA', 'AGC', 'CAA', 'ACA', 'ACC', 'CGC', 'CAC', 'CUU', 'AAG',…
['AAU', 'GCG', 'CUG', 'CAU', 'AGG', 'AAU', 'AUC', 'AAA', 'UAG', 'GGA', 'CUU', 'UGU', 'GGA', 'AGG', 'AGU', 'GUC', 'AGG', 'AGG', 'GAG', 'UUG', 'GGU', 'UGA', 'CAU', 'AGU', 'CUU', 'AGA', 'ACA', 'UGG', 'AAG', 'UUG', 'UGU', 'GAC', 'GAC', 'GAU', 'GGC', 'AAA', 'AAA', 'CAA', 'ACC', 'AAC', 'ACU', 'GGA', 'CUU', 'UGA', 'ACU', 'GAU', 'AAA', 'AAC', 'AGA', 'AGC', 'CAA', 'ACA', 'ACC', 'CGC', 'CAC', 'CUU', 'AAG',…
['AAU', 'GCG', 'CUG', 'CAU', 'AGG', 'AAU', 'AUC', 'AAA', 'UAG', 'GGA', 'CUU', 'UGU', 'GGA', 'AGG', 'AGU', 'GUC', 'AGG', 'AGG', 'GAG', 'UUG', 'GGU', 'UGA', 'CAU', 'AGU', 'UUU', 'AGA', 'ACA', 'UGG', 'AAG', 'CUG', 'UGU', 'GAC', 'GAC', 'GAU', 'GGC', 'AAA', 'AAA', 'CAA', 'ACC', 'AAC', 'ACU', 'GGA', 'CUU', 'UGA', 'ACU', 'GAU', 'AAA', 'AAC', 'AGA', 'AGC', 'CAA', 'ACA', 'ACC', 'CGC', 'CAC', 'CUU', 'AAG',…
['AAU', 'GCG', 'CUG', 'CAU', 'AGG', 'AAU', 'AUC', 'AAA', 'UAG', 'GGA', 'CUU', 'UGU', 'GGA', 'AGG', 'AGU', 'GUC', 'AGG', 'AGG', 'GAG', 'UUG', 'GGU', 'UGA', 'CAU', 'AGU', 'UUU', 'AGA', 'ACA', 'UGG', 'AAG', 'UUG', 'UGU', 'GAC', 'GAC', 'GAU', 'GGC', 'AAA', 'AAA', 'CAA', 'ACC', 'AAC', 'ACU', 'GGA', 'CUU', 'CGA', 'ACU', 'GAU', 'AAA', 'AAC', 'AGA', 'AGC', 'CAA', 'ACA', 'ACC', 'CGC', 'CAC', 'CUU', 'AAG',…
['AAU', 'GCG', 'CUG', 'CAU', 'AGG', 'AAU', 'AUC', 'AAA', 'UAG', 'GGA', 'CUU', 'UGU', 'GGA', 'AGG', 'AGU', 'GUC', 'AGG', 'AGG', 'GAG', 'UUG', 'GGU', 'UGA', 'CAU', 'AGU', 'UUU', 'AGA', 'ACA', 'UGG', 'AAG', 'UUG', 'UGU', 'GAC', 'GAC', 'GAU', 'GGC', 'AAA', 'AAA', 'CAA', 'ACC', 'AAC', 'ACU', 'GGA', 'CUU', 'UGA', 'ACU', 'GAU', 'AAA', 'AAC', 'AGA', 'AGC', 'CAA', 'ACA', 'ACC', 'CGC', 'CAC', 'CUU', 'AAG',…
['AAU', 'GCG', 'CUG', 'CAU', 'AGG', 'AAU', 'AUC', 'AAA', 'UAG', 'GGA', 'CUU', 'UGU', 'GGA', 'AGG', 'AGU', 'GUC', 'AGG', 'AGG', 'GAG', 'UUG', 'GGU', 'UGA', 'CAU', 'AGU', 'UUU', 'AGA', 'ACA', 'UGG', 'AAG', 'UUG', 'UGU', 'GAC', 'GAC', 'GAU', 'GGC', 'AAA', 'AAA', 'CAA', 'ACC', 'AAC', 'ACU', 'GGA', 'CUU', 'UGA', 'ACU', 'GAU', 'AAA', 'AAC', 'AGA', 'AGC', 'CAA', 'ACA', 'ACC', 'CGC', 'CAC', 'CUU', 'AAG',…
['AAU', 'GCG', 'CUG', 'CAU', 'AGG', 'AAU', 'AUC', 'AAA', 'UAG', 'GGA', 'CUU', 'UGU', 'GGA', 'AGG', 'AGU', 'GUC', 'AGG', 'AGG', 'GAG', 'UUG', 'GGU', 'UGA', 'CAU', 'AGU', 'UUU', 'AGA', 'ACA', 'UGG', 'AAG', 'UUG', 'UGU', 'GAC', 'GAC', 'GAU', 'GGC', 'AAA', 'AAA', 'CAA', 'ACC', 'AAC', 'ACU', 'GGA', 'CUU', 'UGA', 'ACU', 'GAU', 'AAA', 'AAC', 'AGA', 'AGC', 'CAA', 'ACA', 'ACC', 'CGC', 'CAC', 'CUU', 'AAG',…
['AAU', 'GCG', 'CUG', 'CAU', 'AGG', 'AAU', 'AUC', 'AAA', 'UAG', 'GGA', 'CUU', 'UGU', 'GGA', 'AGG', 'AGU', 'GUC', 'AGG', 'AGG', 'GAG', 'UUG', 'GGU', 'UGA', 'CAU', 'AGU', 'UUU', 'AGA', 'ACA', 'UGG', 'AAG', 'UUG', 'UGU', 'GAC', 'GAC', 'GAU', 'GGC', 'AAA', 'AAA', 'CAA', 'ACC', 'AAC', 'ACU', 'GGA', 'CUU', 'UGA', 'ACU', 'GAU', 'AAA', 'AAC', 'AGA', 'AGC', 'CAA', 'ACA', 'ACC', 'CGC', 'CAC', 'CUU', 'AAG',…
['AAU', 'GCG', 'CUG', 'CAU', 'AGG', 'AAU', 'AUC', 'AAA', 'UAG', 'GGA', 'CUU', 'UGU', 'GGA', 'AGG', 'AGU', 'GUC', 'AGG', 'AGG', 'GAG', 'UUG', 'GGU', 'UGA', 'CAU', 'AGU', 'UUU', 'AGA', 'ACA', 'UGG', 'AAG', 'UUG', 'UGU', 'GAC', 'GAC', 'GAU', 'GGC', 'AAA', 'AAA', 'CAA', 'ACC', 'AAC', 'ACU', 'GGA', 'CUU', 'UGA', 'ACU', 'GAU', 'AAA', 'AAC', 'AGA', 'AGC', 'CAA', 'ACA', 'GCC', 'CGC', 'CAC', 'CUU', 'AAG',…
['AAU', 'GCG', 'CUG', 'CAU', 'AGG', 'AAU', 'AUC', 'AAA', 'UAG', 'GGA', 'CUU', 'UGU', 'GGA', 'AGG', 'AGU', 'GUC', 'AGG', 'AGG', 'GAG', 'UUG', 'GGU', 'UGA', 'CAU', 'AGU', 'UUU', 'AGA', 'ACA', 'UGG', 'AAG', 'UUG', 'UGU', 'GAC', 'GAC', 'GAU', 'GGC', 'AAA', 'AAA', 'UAA', 'ACC', 'AAC', 'AUU', 'GGA', 'CUU', 'UGA', 'ACU', 'GAU', 'AAA', 'AAC', 'AGA', 'AGC', 'CAA', 'ACA', 'ACC', 'CGC', 'CAC', 'CUU', 'AAG',…
['AAU', 'GCG', 'CUG', 'CAU', 'AGG', 'UAU', 'AUC', 'AAA', 'CAG', 'AGA', 'CUU', 'CGU', 'GGA', 'GGG', 'AGU', 'CUC', 'AGG', 'AGG', 'AAG', 'CUG', 'GGU', 'UGA', 'CAU', 'CGU', 'CCU', 'AGA', 'ACA', 'UGG', 'AAG', 'CUG', 'UGU', 'UAC', 'AAC', 'AAU', 'GGC', 'AAG', 'AAA', 'CAA', 'ACC', 'AAC', 'ACU', 'AGA', 'CUU', 'UGA', 'GUU', 'GAU', 'AAA', 'GAC', 'AGA', 'AGC', 'AAA', 'ACA', 'ACC', 'AGC', 'AAC', 'ACU', 'UAG',…
['AAU', 'GCG', 'CUG', 'UAU', 'AGG', 'AAU', 'AUC', 'AAA', 'CAG', 'AGA', 'CUU', 'UGU', 'GGA', 'AGG', 'GGU', 'UUC', 'AGG', 'AGG', 'AAG', 'CUG', 'GGU', 'UGA', 'CAU', 'AGU', 'CUU', 'AGA', 'ACA', 'UGG', 'AAG', 'CUG', 'UGU', 'GAC', 'AAC', 'GAU', 'GGC', 'AAA', 'AAA', 'CAA', 'ACC', 'AAC', 'AUU', 'GGA', 'CUU', 'UGA', 'GCU', 'GAU', 'AAA', 'AAC', 'AGA', 'AGC', 'CAA', 'GCA', 'ACC', 'UGC', 'CAC', 'UCU', 'AAG',…
['AAU', 'GCG', 'CUG', 'UAU', 'AGG', 'AAU', 'AUC', 'AAA', 'UAG', 'AGA', 'CUU', 'UGU', 'GGA', 'AGG', 'GGU', 'UUC', 'AGG', 'AGG', 'AAG', 'CUG', 'GGU', 'UGA', 'CAU', 'AGU', 'CUU', 'AGA', 'ACA', 'UGG', 'AAG', 'CUG', 'UGU', 'GAC', 'GAC', 'GAU', 'GGC', 'GAA', 'AAA', 'UAA', 'ACC', 'AAC', 'AUU', 'GGA', 'UUU', 'UGA', 'ACU', 'GAU', 'AAA', 'AAC', 'GGA', 'AGC', 'CAA', 'ACA', 'UCC', 'CGC', 'CAC', 'UCU', 'AAG',…
['AAU', 'GCG', 'CUG', 'UAU', 'AGG', 'AAU', 'AUC', 'AAA', 'UAG', 'AGA', 'CUU', 'UGU', 'GGA', 'AGG', 'GGU', 'UUC', 'AGG', 'AGG', 'AAG', 'CUG', 'GGU', 'UGA', 'CAU', 'AGU', 'CUU', 'GGA', 'ACA', 'CGG', 'AAG', 'CUG', 'UGU', 'GAC', 'GAC', 'GAU', 'GGC', 'GAA', 'AAA', 'UAA', 'ACC', 'AAC', 'ACU', 'GGA', 'UUU', 'UGA', 'ACU', 'GAU', 'AAA', 'GAC', 'AGA', 'AGC', 'CAA', 'ACA', 'UCC', 'CGC', 'CAC', 'UCU', 'AAG',…
['AAU', 'GCG', 'CUG', 'UAU', 'UGG', 'AAU', 'AUC', 'AAA', 'UAG', 'AGA', 'CUU', 'UGU', 'GGA', 'AGG', 'GGU', 'UUC', 'AGG', 'AGG', 'AAG', 'CUG', 'GGU', 'UGA', 'CAU', 'AGU', 'CUU', 'AGA', 'ACA', 'UGG', 'AAG', 'CUG', 'UGU', 'GAC', 'AAC', 'GAU', 'GGC', 'AAA', 'AAA', 'CAA', 'ACC', 'AAC', 'AUU', 'GGA', 'CUU', 'UGA', 'ACU', 'GAU', 'AAA', 'AAC', 'AGA', 'AGC', 'CAA', 'GCA', 'ACC', 'UGC', 'CAC', 'UCU', 'AAG',…
['AAU', 'GCG', 'UUG', 'CAU', 'AGG', 'AAC', 'AUC', 'AAA', 'UAG', 'AGA', 'CUU', 'UGU', 'GGA', 'AGG', 'GGU', 'UUC', 'AGG', 'AGG', 'AAG', 'CUG', 'GGU', 'UGA', 'UAU', 'AGU', 'CUU', 'GGA', 'ACA', 'UGG', 'AAG', 'CUG', 'UGU', 'GAC', 'GAC', 'GAU', 'GGC', 'GAA', 'AAA', 'UAA', 'ACC', 'AAC', 'GUU', 'GGA', 'UUU', 'UGA', 'AUU', 'GAU', 'AAA', 'AAC', 'AGA', 'AGC', 'CAA', 'ACA', 'UCU', 'CGC', 'CAC', 'UCU', 'AAG',…
['AAU', 'GCG', 'UUG', 'CAU', 'AGG', 'AAU', 'AUC', 'AAA', 'CAG', 'AGA', 'UUU', 'UGU', 'AGA', 'AGG', 'GGU', 'UUC', 'AGG', 'AGG', 'AAG', 'CUG', 'GGU', 'UGA', 'CAU', 'AGU', 'CUU', 'AGA', 'ACA', 'UGG', 'AAG', 'CUG', 'UGU', 'GAC', 'GAC', 'AAU', 'GGC', 'CAA', 'AAA', 'CAA', 'ACC', 'AAC', 'AUU', 'GGA', 'UUU', 'UGA', 'ACU', 'GAU', 'AAA', 'AAC', 'AGA', 'AGC', 'CAA', 'ACA', 'ACC', 'UGC', 'CAC', 'UCU', 'AAG',…
['AAU', 'GCG', 'UUG', 'CAU', 'AGG', 'AAU', 'AUC', 'AAA', 'CAG', 'AGA', 'UUU', 'UGU', 'AGA', 'AGG', 'GGU', 'UUC', 'AGG', 'AGG', 'AAG', 'CUG', 'GGU', 'UGA', 'CAU', 'AGU', 'CUU', 'AGA', 'ACA', 'UGG', 'AAG', 'CUG', 'UGU', 'GAC', 'GAC', 'GAU', 'GGC', 'AAA', 'AAA', 'CAA', 'ACC', 'AAC', 'AUU', 'GGA', 'UUU', 'UGA', 'ACU', 'GAU', 'AAA', 'AAC', 'GGA', 'AGC', 'CAA', 'ACA', 'GCC', 'UGC', 'CAC', 'CCU', 'AAG',…
['AAU', 'GCG', 'UUG', 'CAU', 'AGG', 'AAU', 'AUC', 'AAA', 'UAG', 'AGA', 'CUU', 'UGU', 'AGA', 'AGG', 'GGU', 'UUC', 'AGG', 'AGG', 'AAG', 'CUG', 'GGU', 'UGA', 'CAU', 'AGU', 'CCU', 'AGA', 'ACA', 'UGG', 'AAG', 'CUG', 'UGU', 'GAC', 'GAC', 'GAU', 'GGC', 'AAA', 'AAA', 'CAA', 'ACC', 'AAC', 'AUU', 'GGA', 'UUU', 'UGA', 'ACU', 'GAU', 'AAA', 'AAC', 'GGA', 'AGC', 'CAA', 'ACA', 'GCC', 'UGC', 'CAC', 'CCU', 'AAG',…
['AAU', 'GCG', 'UUG', 'CAU', 'AGG', 'AAU', 'AUC', 'AAA', 'UAG', 'AGA', 'CUU', 'UGU', 'AGA', 'AGG', 'GGU', 'UUC', 'AGG', 'AGG', 'AAG', 'CUG', 'GGU', 'UGA', 'CAU', 'AGU', 'CUU', 'AGA', 'ACA', 'UGG', 'AAG', 'CUG', 'CGU', 'GAC', 'GAC', 'GAU', 'GGC', 'AAA', 'AAA', 'CAA', 'ACC', 'AAC', 'AUU', 'GGA', 'UUU', 'UGA', 'ACU', 'GAU', 'AAA', 'AAC', 'AGA', 'AGC', 'CAA', 'ACA', 'GCC', 'UGC', 'CAC', 'CCU', 'AAG',…
['AAU', 'GCG', 'UUG', 'CAU', 'AGG', 'AAU', 'AUC', 'AAA', 'UAG', 'AGA', 'CUU', 'UGU', 'AGA', 'AGG', 'GGU', 'UUC', 'AGG', 'AGG', 'AAG', 'CUG', 'GGU', 'UGA', 'CAU', 'AGU', 'CUU', 'AGA', 'ACA', 'UGG', 'AAG', 'CUG', 'UGU', 'GAC', 'GAC', 'GAU', 'GGC', 'AAA', 'AAA', 'CAA', 'ACC', 'AAC', 'AUU', 'GGA', 'UCU', 'UGA', 'ACU', 'GAU', 'AAA', 'AAC', 'AGA', 'AGC', 'CAA', 'ACA', 'AUC', 'UGC', 'CAC', 'UCU', 'AAG',…
['AAU', 'GCG', 'UUG', 'CAU', 'AGG', 'AAU', 'AUC', 'AAA', 'UAG', 'AGA', 'CUU', 'UGU', 'AGA', 'AGG', 'GGU', 'UUC', 'AGG', 'AGG', 'AAG', 'CUG', 'GGU', 'UGA', 'CAU', 'AGU', 'CUU', 'AGA', 'ACA', 'UGG', 'AAG', 'CUG', 'UGU', 'GAC', 'GAC', 'GAU', 'GGC', 'AAA', 'AAA', 'CAA', 'ACC', 'AAC', 'AUU', 'GGA', 'UUU', 'UGA', 'ACU', 'GAU', 'AAA', 'AAC', 'AGA', 'AGC', 'CAA', 'ACA', 'ACC', 'UGC', 'CAC', 'UCU', 'AAG',…
['AAU', 'GCG', 'UUG', 'CAU', 'AGG', 'AAU', 'AUC', 'AAA', 'UAG', 'AGA', 'CUU', 'UGU', 'AGA', 'AGG', 'GGU', 'UUC', 'AGG', 'AGG', 'AAG', 'CUG', 'GGU', 'UGA', 'CAU', 'AGU', 'CUU', 'AGA', 'ACA', 'UGG', 'AAG', 'CUG', 'UGU', 'GAC', 'GAC', 'GAU', 'GGC', 'AAA', 'AAA', 'CAA', 'ACC', 'AAC', 'AUU', 'GGA', 'UUU', 'UGA', 'ACU', 'GAU', 'AAA', 'AAC', 'AGA', 'AGC', 'CAA', 'ACA', 'GCC', 'UGC', 'CAC', 'CCU', 'AAG',…
['AAU', 'GCG', 'UUG', 'CAU', 'AGG', 'AAU', 'AUC', 'AAA', 'UAG', 'AGA', 'CUU', 'UGU', 'AGA', 'AGG', 'GGU', 'UUC', 'AGG', 'AGG', 'AAG', 'CUG', 'GGU', 'UGA', 'CAU', 'AGU', 'CUU', 'AGA', 'ACA', 'UGG', 'AAG', 'CUG', 'UGU', 'GAC', 'GAC', 'GAU', 'GGC', 'AAA', 'AAA', 'CAA', 'ACC', 'AAC', 'AUU', 'GGA', 'UUU', 'UGA', 'ACU', 'GAU', 'AAA', 'AAC', 'AGA', 'AGC', 'CAA', 'ACA', 'GCC', 'UGC', 'CAC', 'CCU', 'AAG',…
['AAU', 'GCG', 'UUG', 'CAU', 'AGG', 'AAU', 'AUC', 'AAA', 'UAG', 'AGA', 'CUU', 'UGU', 'AGA', 'AGG', 'GGU', 'UUC', 'AGG', 'AGG', 'AAG', 'CUG', 'GGU', 'UGA', 'CAU', 'AGU', 'CUU', 'AGA', 'ACA', 'UGG', 'AAG', 'CUG', 'UGU', 'GAC', 'GAC', 'GAU', 'GGC', 'AAA', 'AAA', 'CAA', 'ACC', 'AAC', 'AUU', 'GGA', 'UUU', 'UGA', 'ACU', 'GAU', 'AAA', 'AAC', 'GGA', 'AGC', 'CAA', 'ACA', 'GCC', 'UGC', 'CAC', 'CCU', 'AAG',…
['AAU', 'GCG', 'UUG', 'CAU', 'AGG', 'AAU', 'AUC', 'AAA', 'UAG', 'AGA', 'CUU', 'UGU', 'AGA', 'AGG', 'GGU', 'UUC', 'AGG', 'AGG', 'AAG', 'CUG', 'GGU', 'UGA', 'CAU', 'AGU', 'CUU', 'AGA', 'ACA', 'UGG', 'AAG', 'CUG', 'UGU', 'GAC', 'GAC', 'GAU', 'GGC', 'AAA', 'AAA', 'CAA', 'ACC', 'AAC', 'AUU', 'GGA', 'UUU', 'UGA', 'ACU', 'GAU', 'AAA', 'AAC', 'GGA', 'AGC', 'CAA', 'ACA', 'GCC', 'UGC', 'CAC', 'CCU', 'AAG',…
['AAU', 'GCG', 'UUG', 'CAU', 'AGG', 'AAU', 'AUC', 'AAA', 'UAG', 'AGA', 'CUU', 'UGU', 'AGA', 'AGG', 'GGU', 'UUC', 'AGG', 'AGG', 'AAG', 'CUG', 'GGU', 'UGA', 'CAU', 'AGU', 'CUU', 'AGA', 'ACA', 'UGG', 'AAG', 'CUG', 'UGU', 'GAC', 'GAC', 'GAU', 'GGC', 'AAA', 'AAA', 'CAA', 'ACC', 'AAC', 'AUU', 'GGA', 'UUU', 'UGA', 'ACU', 'GAU', 'AAA', 'AAC', 'GGA', 'AGC', 'CAA', 'ACA', 'GCC', 'UGC', 'CAC', 'CCU', 'AAG',…
['AAU', 'GCG', 'UUG', 'CAU', 'AGG', 'AAU', 'AUC', 'AAA', 'UAG', 'AGA', 'CUU', 'UGU', 'AGA', 'AGG', 'GGU', 'UUC', 'AGG', 'AGG', 'AAG', 'CUG', 'GGU', 'UGA', 'CAU', 'AGU', 'CUU', 'AGA', 'ACA', 'UGG', 'AAG', 'CUG', 'UGU', 'GAC', 'GAC', 'GAU', 'GGC', 'AAA', 'AAA', 'CAA', 'ACC', 'AAC', 'AUU', 'GGA', 'UUU', 'UGA', 'ACU', 'GAU', 'AAA', 'AAC', 'GGA', 'AGC', 'CAA', 'GCA', 'GCC', 'UGC', 'CAC', 'CCU', 'AAG',…
['AAU', 'GCG', 'UUG', 'CAU', 'AGG', 'AAU', 'AUC', 'AAA', 'UAG', 'AGA', 'CUU', 'UGU', 'AGA', 'AGG', 'GGU', 'UUC', 'AGG', 'AGG', 'AAG', 'CUG', 'GGU', 'UGA', 'CAU', 'AGU', 'CUU', 'AGA', 'ACA', 'UGG', 'AAG', 'UUG', 'UGU', 'GAC', 'GAC', 'AAU', 'GGC', 'AAA', 'AAA', 'CAA', 'ACC', 'AAC', 'AUU', 'GGA', 'UUU', 'UGA', 'ACU', 'GAU', 'AAA', 'AAC', 'UGA', 'AGC', 'CAA', 'ACA', 'ACC', 'UGC', 'CAC', 'UCU', 'AAG',…
['AAU', 'GCG', 'UUG', 'CAU', 'AGG', 'AAU', 'AUC', 'AAA', 'UAG', 'AGA', 'CUU', 'UGU', 'AGA', 'AGG', 'GGU', 'UUC', 'AGG', 'AGG', 'AAG', 'CUG', 'GGU', 'UGA', 'CAU', 'AGU', 'CUU', 'AGA', 'ACA', 'UGG', 'AAG', 'UUG', 'UGU', 'GAC', 'GAC', 'AAU', 'GGC', 'AAA', 'AAA', 'CAA', 'ACC', 'AAC', 'AUU', 'GGA', 'UUU', 'UGA', 'ACU', 'GAU', 'AAA', 'AAC', 'UGA', 'AGC', 'CAA', 'ACA', 'ACC', 'UGC', 'CAC', 'UCU', 'AAG',…
['AAU', 'GCG', 'UUG', 'CAU', 'AGG', 'AAU', 'AUC', 'AAA', 'UAG', 'AGA', 'CUU', 'UGU', 'AGA', 'AGG', 'GGU', 'UUC', 'AGG', 'AGG', 'AAG', 'CUG', 'GGU', 'UGA', 'CAU', 'AGU', 'CUU', 'AGA', 'GCA', 'UGG', 'AAG', 'UUG', 'UGU', 'GAC', 'GAC', 'GAU', 'GGC', 'AAA', 'AAA', 'CAA', 'ACC', 'AAC', 'AUU', 'GGA', 'UUU', 'UGA', 'ACU', 'GAU', 'AAA', 'AAC', 'AGA', 'AGC', 'CAA', 'ACA', 'ACC', 'UGC', 'CAC', 'CCU', 'AAG',…
['AAU', 'GCG', 'UUG', 'CAU', 'AGG', 'AAU', 'AUC', 'AAA', 'UAG', 'AGA', 'CUU', 'UGU', 'AGA', 'AGG', 'GGU', 'UUC', 'AGG', 'AGG', 'AAG', 'UUG', 'GGU', 'UGA', 'CAU', 'AGU', 'CUU', 'AGA', 'ACA', 'UGG', 'AAG', 'CUG', 'UGU', 'GAC', 'GAC', 'GAU', 'GGC', 'AAA', 'AAA', 'CAA', 'ACC', 'AAC', 'AUU', 'GGA', 'UUU', 'CGA', 'ACU', 'GAU', 'AAA', 'AAC', 'GGA', 'AGC', 'CAA', 'ACA', 'GCC', 'UGC', 'CAC', 'CCU', 'AAG',…
['AAU', 'GCG', 'UUG', 'CAU', 'AGG', 'AAU', 'AUC', 'AAA', 'UAG', 'AGA', 'CUU', 'UGU', 'AGA', 'AGG', 'GGU', 'UUC', 'AGG', 'AGG', 'AAG', 'UUG', 'GGU', 'UGA', 'CAU', 'AGU', 'CUU', 'AGA', 'ACA', 'UGG', 'AAG', 'CUG', 'UGU', 'GAC', 'GAC', 'GAU', 'GGC', 'AAA', 'AAA', 'CAA', 'ACC', 'AAC', 'AUU', 'GGA', 'UUU', 'CGA', 'ACU', 'GAU', 'AAA', 'AAC', 'GGA', 'AGC', 'CAA', 'ACA', 'GCC', 'UGC', 'CAC', 'CCU', 'AAG',…
['AAU', 'GCG', 'UUG', 'CAU', 'AGG', 'AAU', 'AUC', 'AAA', 'UAG', 'AGA', 'CUU', 'UGU', 'AGA', 'AGG', 'GGU', 'UUC', 'AGG', 'AGG', 'AAG', 'UUG', 'GGU', 'UGA', 'CAU', 'AGU', 'CUU', 'AGA', 'ACA', 'UGG', 'AAG', 'CUG', 'UGU', 'GAC', 'GAC', 'GAU', 'GGC', 'AAA', 'AAA', 'CAA', 'ACC', 'AAC', 'AUU', 'GGA', 'UUU', 'CGA', 'ACU', 'GAU', 'AAA', 'AAC', 'GGA', 'AGC', 'CAA', 'ACA', 'GCC', 'UGC', 'CAC', 'CCU', 'AAG',…
['AAU', 'GCG', 'UUG', 'CAU', 'AGG', 'AAU', 'AUC', 'AAA', 'UAG', 'AGA', 'CUU', 'UGU', 'AGA', 'AGG', 'GGU', 'UUC', 'AGG', 'AGG', 'AAG', 'UUG', 'GGU', 'UGA', 'CAU', 'AGU', 'CUU', 'AGA', 'ACA', 'UGG', 'AAG', 'CUG', 'UGU', 'GAC', 'GAC', 'GAU', 'GGC', 'AAA', 'AAA', 'CAA', 'ACC', 'AAC', 'AUU', 'GGA', 'UUU', 'CGA', 'ACU', 'GAU', 'AAA', 'AAC', 'GGA', 'AGC', 'CAA', 'ACA', 'GCC', 'UGC', 'CAC', 'CCU', 'AAG',…
['AAU', 'GCG', 'UUG', 'CAU', 'AGG', 'AAU', 'AUC', 'AAA', 'UAG', 'AGA', 'CUU', 'UGU', 'GGA', 'AGG', 'GGU', 'UUC', 'AGG', 'AGG', 'AAG', 'CUG', 'GGU', 'UGA', 'CAU', 'AGU', 'CUU', 'GGA', 'ACA', 'UGG', 'AAG', 'CUG', 'UGU', 'GAC', 'GAC', 'GAU', 'GGC', 'GAA', 'AAA', 'UAA', 'ACC', 'AAC', 'AUU', 'GGA', 'UUU', 'UGA', 'ACU', 'GAU', 'AAA', 'AAC', 'AGA', 'AGC', 'CAA', 'ACA', 'UCC', 'CGC', 'CAC', 'UCU', 'AAG',…
['AAU', 'GCG', 'UUG', 'CAU', 'AGG', 'AAU', 'AUC', 'AAA', 'UAG', 'AGA', 'CUU', 'UGU', 'GGA', 'AGG', 'GGU', 'UUC', 'AGG', 'AGG', 'AAG', 'CUG', 'GGU', 'UGA', 'UAU', 'AGU', 'CUU', 'GGA', 'ACA', 'UGG', 'AAG', 'CUG', 'UGU', 'GAC', 'GAC', 'GAU', 'GGC', 'GAA', 'AAA', 'UAA', 'ACC', 'AAC', 'GUU', 'GGA', 'UUU', 'UGA', 'ACU', 'GAU', 'AAA', 'AAC', 'AGA', 'AGC', 'CAA', 'ACA', 'UCU', 'CGC', 'CAC', 'UCU', 'AAG',…
['AAU', 'GCG', 'UUG', 'CAU', 'AGG', 'AAU', 'AUC', 'AAA', 'UAG', 'AGA', 'CUU', 'UGU', 'GGA', 'AGG', 'GGU', 'UUC', 'AGG', 'AGG', 'AAG', 'CUG', 'GGU', 'UGA', 'UAU', 'AGU', 'CUU', 'GGA', 'ACA', 'UGG', 'AAG', 'CUG', 'UGU', 'GAC', 'GAC', 'GAU', 'GGC', 'GAA', 'AAA', 'UAA', 'ACC', 'AAC', 'GUU', 'GGA', 'UUU', 'UGA', 'ACU', 'GAU', 'AAA', 'AAC', 'AGA', 'AGC', 'CAA', 'ACA', 'UCU', 'CGC', 'CAC', 'UCU', 'AAG',…
['AAU', 'GCG', 'UUG', 'CAU', 'AGG', 'AAU', 'AUC', 'AAA', 'UAG', 'AGA', 'CUU', 'UGU', 'GGA', 'AGG', 'GGU', 'UUC', 'AGG', 'AGG', 'AAG', 'CUG', 'GGU', 'UGA', 'UAU', 'AGU', 'CUU', 'GGA', 'ACA', 'UGG', 'AAG', 'CUG', 'UGU', 'GAC', 'GAC', 'GAU', 'GGC', 'GAA', 'AAA', 'UAA', 'ACC', 'AAC', 'GUU', 'GGA', 'UUU', 'UGA', 'ACU', 'GAU', 'AAA', 'AAC', 'AGA', 'AGC', 'CAA', 'ACA', 'UCU', 'CGC', 'CAC', 'UCU', 'AAG',…
['AAU', 'GCG', 'UUG', 'CAU', 'AGG', 'AAU', 'AUC', 'AAA', 'UAG', 'AGA', 'CUU', 'UGU', 'GGA', 'AGG', 'GGU', 'UUC', 'AGG', 'AGG', 'AAG', 'CUG', 'GGU', 'UGA', 'UAU', 'AGU', 'CUU', 'GGA', 'ACA', 'UGG', 'AAG', 'CUG', 'UGU', 'GAC', 'GAC', 'GAU', 'GGC', 'GAA', 'AAA', 'UAA', 'ACC', 'AAC', 'GUU', 'GGA', 'UUU', 'UGA', 'ACU', 'GAU', 'AAA', 'AAC', 'AGA', 'AGC', 'CAA', 'ACA', 'UCU', 'CGC', 'CAC', 'UCU', 'AAG',…
['AAU', 'GCG', 'UUG', 'CAU', 'AGG', 'AAU', 'AUC', 'AAA', 'UAG', 'AGA', 'CUU', 'UGU', 'GGA', 'AGG', 'GGU', 'UUC', 'AGG', 'AGG', 'AAG', 'CUG', 'GGU', 'UGA', 'UAU', 'AGU', 'CUU', 'GGA', 'ACA', 'UGG', 'AAG', 'CUG', 'UGU', 'GAC', 'GAC', 'GAU', 'GGC', 'GAA', 'AAA', 'UAA', 'ACC', 'AAC', 'GUU', 'GGA', 'UUU', 'UGA', 'ACU', 'GAU', 'AAA', 'AAC', 'AGA', 'AGC', 'CAA', 'ACA', 'UCU', 'CGC', 'CAC', 'UCU', 'AAG',…
['AAU', 'GCG', 'UUG', 'CAU', 'AGG', 'AAU', 'AUC', 'AAA', 'UAG', 'AGA', 'CUU', 'UGU', 'GGA', 'AGG', 'GGU', 'UUC', 'AGG', 'AGG', 'AAG', 'CUG', 'GGU', 'UGA', 'UAU', 'AGU', 'CUU', 'GGA', 'ACA', 'UGG', 'AAG', 'CUG', 'UGU', 'GAC', 'GAC', 'GAU', 'GGC', 'GAA', 'AAA', 'UAA', 'ACC', 'AAC', 'GUU', 'GGA', 'UUU', 'UGA', 'AUU', 'GAU', 'AAA', 'AAC', 'AGA', 'AGC', 'CAA', 'ACA', 'CCU', 'CGC', 'CAC', 'UCU', 'AAG',…
['AAU', 'GCG', 'UUG', 'CAU', 'AGG', 'AAU', 'AUC', 'AAA', 'UAG', 'AGA', 'CUU', 'UGU', 'GGA', 'AGG', 'GGU', 'UUC', 'AGG', 'AGG', 'AAG', 'CUG', 'GGU', 'UGA', 'UAU', 'AGU', 'CUU', 'GGA', 'ACA', 'UGG', 'AAG', 'CUG', 'UGU', 'GAC', 'GAC', 'GAU', 'GGC', 'GAA', 'AAA', 'UAA', 'ACC', 'AAC', 'GUU', 'GGA', 'UUU', 'UGA', 'AUU', 'GAU', 'AAA', 'AAC', 'AGA', 'AGC', 'CAA', 'ACA', 'UCU', 'CGC', 'CAC', 'UCU', 'AAG',…
['AAU', 'GCG', 'UUG', 'CAU', 'AGG', 'AAU', 'AUC', 'AAA', 'UAG', 'AGA', 'CUU', 'UGU', 'GGA', 'AGG', 'GGU', 'UUC', 'AGG', 'AGG', 'AAG', 'CUG', 'GGU', 'UGA', 'UAU', 'AGU', 'CUU', 'GGA', 'ACA', 'UGG', 'AAG', 'CUG', 'UGU', 'GAC', 'GAC', 'GAU', 'GGC', 'GAA', 'AAA', 'UAA', 'ACC', 'AAC', 'GUU', 'GGA', 'UUU', 'UGA', 'AUU', 'GAU', 'AAA', 'AAC', 'AGA', 'AGC', 'CAA', 'ACA', 'UCU', 'CGC', 'CAC', 'UCU', 'AAG',…
['AAU', 'GCG', 'UUG', 'CAU', 'AGG', 'AAU', 'AUC', 'AAA', 'UAG', 'AGA', 'CUU', 'UGU', 'GGA', 'AGG', 'GGU', 'UUC', 'AGG', 'AGG', 'AAG', 'CUG', 'GGU', 'UGA', 'UAU', 'AGU', 'CUU', 'GGA', 'ACA', 'UGG', 'AAG', 'CUG', 'UGU', 'GAC', 'GAC', 'GAU', 'GGC', 'GAA', 'AAA', 'UAA', 'ACC', 'AAC', 'GUU', 'GGA', 'UUU', 'UGA', 'AUU', 'GAU', 'AAA', 'AAC', 'AGA', 'AGC', 'CAA', 'ACA', 'UCU', 'CGC', 'CAC', 'UCU', 'AAG',…
['AAU', 'GCG', 'UUG', 'CAU', 'AGG', 'AAU', 'AUC', 'AAA', 'UAG', 'AGA', 'CUU', 'UGU', 'GGA', 'AGG', 'GGU', 'UUC', 'AGG', 'AGG', 'AAG', 'CUG', 'GGU', 'UGA', 'UAU', 'AGU', 'CUU', 'GGA', 'ACA', 'UGG', 'AAG', 'CUG', 'UGU', 'GAC', 'GAC', 'GAU', 'GGC', 'GAA', 'AAA', 'UAA', 'ACC', 'AAC', 'GUU', 'GGA', 'UUU', 'UGA', 'AUU', 'GAU', 'AAA', 'AAC', 'AGA', 'AGC', 'CAA', 'ACA', 'UCU', 'CGC', 'CAC', 'UCU', 'AAG',…
['AAU', 'GCG', 'UUG', 'CAU', 'AGG', 'AGU', 'AUC', 'AAA', 'UAG', 'AGA', 'CUU', 'UGU', 'AGA', 'AGG', 'GGU', 'UUC', 'AGG', 'AGG', 'AAG', 'CUG', 'GGU', 'UGA', 'CAU', 'AGU', 'CUU', 'AGA', 'ACA', 'UGG', 'AAG', 'UUG', 'UGU', 'GAC', 'GAC', 'GAU', 'GGC', 'AAA', 'AAA', 'CAA', 'ACC', 'AAC', 'AUU', 'GGA', 'UUU', 'UGA', 'ACU', 'GAU', 'AAA', 'AAC', 'AGA', 'AGC', 'CAA', 'ACA', 'ACC', 'UGU', 'CAC', 'UCU', 'AAG',…
['AAU', 'GCG', 'UUG', 'UAU', 'AGG', 'AAU', 'AUC', 'AAA', 'UAG', 'AGA', 'CUU', 'UGU', 'GGA', 'AGG', 'GGU', 'AUC', 'AGG', 'AGG', 'AAG', 'CUG', 'GGU', 'UGA', 'CAU', 'AGU', 'CUU', 'GGA', 'ACA', 'UGG', 'AAG', 'CUG', 'UGU', 'GAC', 'GAC', 'GAU', 'GGC', 'GAA', 'AAA', 'UAA', 'ACC', 'AAC', 'AUU', 'GGA', 'UUU', 'UGA', 'ACU', 'GAU', 'AAA', 'AAC', 'AGA', 'AGC', 'CAA', 'ACA', 'CCC', 'CGC', 'CAC', 'UCU', 'AAG',…
['AAU', 'GCG', 'UUG', 'UAU', 'AGG', 'AAU', 'AUC', 'AAA', 'UAG', 'AGA', 'CUU', 'UGU', 'GGA', 'AGG', 'GGU', 'UUC', 'AGG', 'AGG', 'AAG', 'CUG', 'GGU', 'UGA', 'CAU', 'AGU', 'CUU', 'AGA', 'ACA', 'UGG', 'AAG', 'CUG', 'UGU', 'GAC', 'GAC', 'GAU', 'GGC', 'GAA', 'AAA', 'UAA', 'ACC', 'AAC', 'AUU', 'GGA', 'UUU', 'UGA', 'ACU', 'GAC', 'AAA', 'AAC', 'GGA', 'AGC', 'CAA', 'ACA', 'UCC', 'AGC', 'CAC', 'UUU', 'AAG',…
['AAU', 'GCG', 'UUG', 'UAU', 'AGG', 'AAU', 'AUC', 'AAA', 'UAG', 'AGA', 'CUU', 'UGU', 'GGA', 'AGG', 'GGU', 'UUC', 'AGG', 'AGG', 'AAG', 'CUG', 'GGU', 'UGA', 'CAU', 'AGU', 'CUU', 'AGA', 'ACA', 'UGG', 'AAG', 'CUG', 'UGU', 'GAC', 'GAC', 'GAU', 'GGC', 'GAA', 'AAA', 'UAA', 'ACC', 'AAC', 'AUU', 'GGA', 'UUU', 'UGA', 'ACU', 'GAC', 'AAA', 'AAC', 'GGA', 'AGC', 'CAA', 'ACA', 'UCC', 'CGC', 'CAC', 'UUU', 'AAG',…
['AAU', 'GCG', 'UUG', 'UAU', 'AGG', 'AAU', 'AUC', 'AAA', 'UAG', 'AGA', 'CUU', 'UGU', 'GGA', 'AGG', 'GGU', 'UUC', 'AGG', 'AGG', 'AAG', 'CUG', 'GGU', 'UGA', 'CAU', 'AGU', 'CUU', 'AGA', 'ACA', 'UGG', 'AAG', 'CUG', 'UGU', 'GAC', 'GAC', 'GAU', 'GGC', 'GAA', 'AAA', 'UAA', 'ACC', 'AAC', 'AUU', 'GGA', 'UUU', 'UGA', 'ACU', 'GAU', 'AAA', 'AAC', 'GGA', 'AGC', 'CAA', 'ACA', 'UCC', 'AGC', 'CAC', 'UUU', 'AAG',…
['AAU', 'GCG', 'UUG', 'UAU', 'AGG', 'AAU', 'AUC', 'AAA', 'UAG', 'AGA', 'CUU', 'UGU', 'GGA', 'AGG', 'GGU', 'UUC', 'AGG', 'AGG', 'AAG', 'CUG', 'GGU', 'UGA', 'CAU', 'AGU', 'CUU', 'AGA', 'ACA', 'UGG', 'AAG', 'CUG', 'UGU', 'GAC', 'GAC', 'GAU', 'GGC', 'GAA', 'AAA', 'UAA', 'ACC', 'AAC', 'AUU', 'GGA', 'UUU', 'UGA', 'ACU', 'GAU', 'AAA', 'AAC', 'GGA', 'AGC', 'CAA', 'ACA', 'UCC', 'AGC', 'CAC', 'UUU', 'AAG',…
['AAU', 'GCG', 'UUG', 'UAU', 'AGG', 'AAU', 'AUC', 'AAA', 'UAG', 'AGA', 'CUU', 'UGU', 'GGA', 'AGG', 'GGU', 'UUC', 'AGG', 'AGG', 'AAG', 'CUG', 'GGU', 'UGA', 'CAU', 'AGU', 'CUU', 'AGA', 'ACA', 'UGG', 'AAG', 'CUG', 'UGU', 'GAC', 'GAC', 'GAU', 'GGC', 'GAA', 'AAA', 'UAA', 'ACC', 'AAC', 'AUU', 'GGA', 'UUU', 'UGA', 'ACU', 'GAU', 'AAA', 'AAC', 'GGA', 'AGC', 'CAA', 'ACA', 'UCC', 'AGC', 'CAC', 'UUU', 'AAG',…
['AAU', 'GCG', 'UUG', 'UAU', 'AGG', 'AAU', 'AUC', 'AAA', 'UAG', 'AGA', 'CUU', 'UGU', 'GGA', 'AGG', 'GGU', 'UUC', 'AGG', 'AGG', 'AAG', 'CUG', 'GGU', 'UGA', 'UAU', 'AGU', 'CUU', 'GGA', 'ACA', 'UGG', 'AAG', 'CUG', 'UGU', 'GAC', 'GAC', 'GAU', 'GGC', 'GAA', 'AAA', 'UAA', 'ACC', 'AAC', 'GCU', 'GGA', 'UUU', 'UGA', 'ACU', 'GAU', 'AAA', 'AAC', 'AGA', 'AGC', 'CAA', 'ACA', 'UCU', 'CGC', 'CAC', 'UCU', 'AAG',…
['AAU', 'GCG', 'UUG', 'UAU', 'AGG', 'AAU', 'AUC', 'AAA', 'UAG', 'AGA', 'CUU', 'UGU', 'GGA', 'AGG', 'GGU', 'UUC', 'AGG', 'AGG', 'AAG', 'CUG', 'GGU', 'UGA', 'UAU', 'AGU', 'CUU', 'GGA', 'ACA', 'UGG', 'AAG', 'CUG', 'UGU', 'GAC', 'GAC', 'GAU', 'GGC', 'GAA', 'AAA', 'UAA', 'ACC', 'AAC', 'GCU', 'GGA', 'UUU', 'UGA', 'ACU', 'GAU', 'AAA', 'AAC', 'AGA', 'AGC', 'CAA', 'ACA', 'UCU', 'CGC', 'CAC', 'UCU', 'AAG',…
['AAU', 'GCG', 'UUG', 'UAU', 'AGG', 'AAU', 'AUC', 'AAA', 'UAG', 'AGA', 'CUU', 'UGU', 'GGA', 'AGG', 'GGU', 'UUC', 'AGG', 'AGG', 'AAG', 'CUG', 'GGU', 'UGA', 'UAU', 'AGU', 'CUU', 'GGA', 'ACA', 'UGG', 'AAG', 'CUG', 'UGU', 'GAC', 'GAC', 'GAU', 'GGC', 'GAA', 'AAA', 'UAA', 'ACC', 'AAC', 'GCU', 'GGA', 'UUU', 'UGA', 'ACU', 'GAU', 'AAA', 'AAC', 'AGA', 'AGC', 'CAA', 'ACA', 'UCU', 'CGC', 'CAC', 'UCU', 'AAG',…
['AAU', 'GCG', 'UUG', 'UAU', 'AGG', 'AAU', 'AUC', 'AAA', 'UAG', 'AGA', 'CUU', 'UGU', 'GGA', 'AGG', 'GGU', 'UUC', 'AGG', 'AGG', 'AAG', 'CUG', 'GGU', 'UGA', 'UAU', 'AGU', 'CUU', 'GGA', 'ACA', 'UGG', 'AAG', 'CUG', 'UGU', 'GAC', 'GAC', 'GAU', 'GGC', 'GAA', 'AAA', 'UAA', 'ACC', 'AAC', 'GCU', 'GGA', 'UUU', 'UGA', 'ACU', 'GAU', 'AAA', 'AAC', 'AGA', 'AGC', 'CAA', 'ACA', 'UCU', 'CGC', 'CAC', 'UCU', 'AAG',…
['AAU', 'GCG', 'UUG', 'UAU', 'AGG', 'AAU', 'AUC', 'AAA', 'UAG', 'AGA', 'CUU', 'UGU', 'GGA', 'AGG', 'GGU', 'UUC', 'AGG', 'AGG', 'AAG', 'CUG', 'GGU', 'UGA', 'UAU', 'AGU', 'CUU', 'GGA', 'ACA', 'UGG', 'AAG', 'CUG', 'UGU', 'GAC', 'GAC', 'GAU', 'GGC', 'GAA', 'AAA', 'UAA', 'ACC', 'AAC', 'GCU', 'GGA', 'UUU', 'UGA', 'ACU', 'GAU', 'AAA', 'AAC', 'AGA', 'AGC', 'CAA', 'ACA', 'UCU', 'CGC', 'CAC', 'UCU', 'AAG',…
['AAU', 'GCG', 'UUG', 'UAU', 'AGG', 'AAU', 'AUC', 'AAA', 'UAG', 'AGA', 'CUU', 'UGU', 'GGA', 'AGG', 'GGU', 'UUC', 'AGG', 'AGG', 'AAG', 'CUG', 'GGU', 'UGA', 'UAU', 'AGU', 'CUU', 'GGA', 'ACA', 'UGG', 'AAG', 'CUG', 'UGU', 'GAC', 'GAC', 'GAU', 'GGC', 'GAA', 'AAA', 'UAA', 'ACC', 'AAC', 'GUU', 'GGA', 'UUU', 'UGA', 'ACU', 'GAU', 'AAA', 'AAC', 'AGA', 'AGC', 'CAA', 'ACA', 'UCU', 'CGC', 'CAC', 'UCU', 'AAG',…
['AAU', 'GCG', 'UUG', 'UAU', 'AGG', 'AAU', 'AUC', 'AAA', 'UAG', 'AGA', 'CUU', 'UGU', 'GGA', 'AGG', 'GGU', 'UUC', 'AGG', 'AGG', 'AAG', 'CUG', 'GGU', 'UGA', 'UAU', 'AGU', 'CUU', 'GGA', 'ACA', 'UGG', 'AAG', 'CUG', 'UGU', 'GAC', 'GAC', 'GAU', 'GGC', 'GAA', 'AAA', 'UAA', 'ACC', 'AAC', 'GUU', 'GGA', 'UUU', 'UGA', 'ACU', 'GAU', 'AAA', 'AAC', 'AGA', 'AGC', 'CAA', 'ACA', 'UCU', 'CGC', 'CAC', 'UCU', 'AAG',…
['AAU', 'GCG', 'UUG', 'UAU', 'AGG', 'AAU', 'AUC', 'AAA', 'UAG', 'AGA', 'CUU', 'UGU', 'GGA', 'AGG', 'GGU', 'UUC', 'AGG', 'AGG', 'AAG', 'CUG', 'GGU', 'UGA', 'UAU', 'AGU', 'CUU', 'GGA', 'ACA', 'UGG', 'AAG', 'CUG', 'UGU', 'GAC', 'GAC', 'GAU', 'GGC', 'GAA', 'AAA', 'UAA', 'ACC', 'AAC', 'GUU', 'GGA', 'UUU', 'UGA', 'ACU', 'GAU', 'AAA', 'AAC', 'AGA', 'AGC', 'CAA', 'ACA', 'UCU', 'CGC', 'CAC', 'UCU', 'AAG',…
['AAU', 'GCG', 'UUG', 'UAU', 'AGG', 'AAU', 'AUC', 'AAA', 'UAG', 'AGA', 'CUU', 'UGU', 'GGA', 'AGG', 'GGU', 'UUC', 'AGG', 'AGG', 'AAG', 'CUG', 'GGU', 'UGA', 'UAU', 'AGU', 'CUU', 'GGA', 'ACA', 'UGG', 'AAG', 'CUG', 'UGU', 'GAC', 'GAC', 'GAU', 'GGC', 'GAA', 'AAA', 'UAA', 'ACC', 'AAC', 'GUU', 'GGA', 'UUU', 'UGA', 'ACU', 'GAU', 'AAA', 'AAC', 'AGA', 'AGC', 'CAA', 'ACA', 'UCU', 'CGC', 'CAC', 'UCU', 'AAG',…
['AAU', 'GCG', 'UUG', 'UAU', 'AGG', 'AAU', 'AUC', 'AAA', 'UAG', 'AGA', 'CUU', 'UGU', 'GGA', 'AGG', 'GGU', 'UUC', 'AGG', 'AGG', 'AAG', 'CUG', 'GGU', 'UGA', 'UAU', 'AGU', 'CUU', 'GGA', 'ACA', 'UGG', 'AAG', 'CUG', 'UGU', 'GAC', 'GAC', 'GAU', 'GGC', 'GAA', 'AAA', 'UAA', 'ACC', 'AAC', 'GUU', 'GGA', 'UUU', 'UGA', 'ACU', 'GAU', 'AAA', 'AAC', 'AGA', 'AGC', 'CAA', 'ACA', 'UCU', 'CGC', 'CAC', 'UCU', 'AAG',…
['AAU', 'GCG', 'UUG', 'UAU', 'AGG', 'AAU', 'AUC', 'AAA', 'UAG', 'AGA', 'CUU', 'UGU', 'GGA', 'AGG', 'GGU', 'UUC', 'AGG', 'AGG', 'AAG', 'CUG', 'GGU', 'UGA', 'UAU', 'AGU', 'CUU', 'GGA', 'ACA', 'UGG', 'AAG', 'CUG', 'UGU', 'GAC', 'GAC', 'GAU', 'GGC', 'GAA', 'AAA', 'UAA', 'ACC', 'AAC', 'GUU', 'GGA', 'UUU', 'UGA', 'ACU', 'GAU', 'AAA', 'AAC', 'AGA', 'AGC', 'CAA', 'ACA', 'UCU', 'CGC', 'CAC', 'UCU', 'AAG',…
['AAU', 'GCG', 'UUG', 'UAU', 'AGG', 'AAU', 'AUC', 'AAA', 'UAG', 'AGA', 'CUU', 'UGU', 'GGA', 'AGG', 'GGU', 'UUC', 'AGG', 'AGG', 'AAG', 'CUG', 'GGU', 'UGA', 'UAU', 'AGU', 'CUU', 'GGA', 'ACA', 'UGG', 'AAG', 'CUG', 'UGU', 'GAC', 'GAC', 'GAU', 'GGC', 'GAG', 'AAA', 'UAA', 'ACC', 'AAC', 'GUU', 'GGA', 'UUU', 'UGA', 'ACU', 'GAU', 'AAA', 'AAC', 'AGA', 'AGC', 'CAA', 'ACA', 'UCU', 'CGC', 'CAC', 'UCU', 'AAG',…
['AAU', 'GCG', 'UUG', 'UAU', 'AGG', 'AAU', 'AUC', 'AAA', 'UAG', 'AGA', 'CUU', 'UGU', 'GGA', 'AGG', 'GGU', 'UUC', 'AGG', 'AGG', 'AAG', 'UUG', 'GGU', 'UGA', 'CAU', 'AGU', 'CUU', 'AGA', 'ACA', 'UGG', 'AAG', 'CUG', 'UGU', 'GAC', 'GAC', 'GAU', 'GGC', 'GAA', 'AAA', 'UAA', 'ACC', 'AAC', 'AUU', 'GGA', 'UUU', 'UGA', 'ACU', 'GAU', 'AAA', 'AAC', 'GGA', 'AGC', 'CAA', 'ACA', 'UCC', 'AGC', 'CAC', 'UUU', 'AAG',…
['AAU', 'GCG', 'UUG', 'UAU', 'UGG', 'AAU', 'AUC', 'AAA', 'CAG', 'AGA', 'CUU', 'UGU', 'GGA', 'AGG', 'GGU', 'UUC', 'AGG', 'AGG', 'AAG', 'CUG', 'GGU', 'UGA', 'CAU', 'AGU', 'CUU', 'AGA', 'ACA', 'UGG', 'AAG', 'CUG', 'UGU', 'GAC', 'AAC', 'GAU', 'GGC', 'AAA', 'AAA', 'CAA', 'ACC', 'AAC', 'AUU', 'GGA', 'CUU', 'CGA', 'ACU', 'GAU', 'AAA', 'AAC', 'AGA', 'AGC', 'CAA', 'GCA', 'ACC', 'CGC', 'CAC', 'UCU', 'AAG',…
['AAU', 'GCG', 'UUG', 'UAU', 'UGG', 'AAU', 'AUC', 'AAA', 'UAG', 'AGA', 'CUU', 'CGU', 'GGA', 'AGG', 'GGU', 'UUC', 'AGG', 'AGG', 'AAG', 'CUG', 'GGU', 'UGA', 'CAU', 'AGU', 'CUU', 'AGA', 'ACA', 'UGG', 'AAG', 'CUG', 'UGU', 'GAC', 'AAC', 'GAU', 'GGC', 'AAA', 'AAA', 'CAA', 'ACC', 'AAC', 'AUU', 'GGA', 'CUU', 'UGA', 'ACU', 'GAU', 'AAA', 'AAC', 'AGA', 'AGC', 'CAA', 'GCA', 'ACC', 'UGC', 'CAC', 'UCU', 'AAG',…
['AAU', 'GCG', 'UUG', 'UAU', 'UGG', 'AAU', 'AUC', 'AAA', 'UAG', 'AGA', 'CUU', 'UGU', 'GGA', 'AGG', 'GGU', 'CUC', 'AGG', 'AGG', 'AAG', 'CUG', 'GGU', 'UGA', 'CAU', 'AGU', 'CUU', 'AGA', 'ACA', 'UGG', 'AAG', 'CUG', 'UGU', 'GAC', 'AAC', 'GAU', 'GGC', 'AAA', 'AAA', 'CAA', 'ACC', 'AAC', 'AUU', 'GGA', 'CUU', 'UGA', 'ACU', 'GAU', 'AAA', 'AAC', 'AGA', 'AGC', 'CAA', 'GCA', 'ACC', 'UGC', 'CAC', 'UCU', 'AAG',…
['AAU', 'GCG', 'UUG', 'UAU', 'UGG', 'AAU', 'AUC', 'AAA', 'UAG', 'AGA', 'CUU', 'UGU', 'GGA', 'AGG', 'GGU', 'UUC', 'AGG', 'AGG', 'AAG', 'CUG', 'GGU', 'UGA', 'CAU', 'AGU', 'CUU', 'AGA', 'ACA', 'UGG', 'AAG', 'CUG', 'UGU', 'GAC', 'AAC', 'GAU', 'GGC', 'AAA', 'AAA', 'CAA', 'ACC', 'AAC', 'AUU', 'GGA', 'CUU', 'UGA', 'ACU', 'GAU', 'AAA', 'AAC', 'AGA', 'AGC', 'CAA', 'GCA', 'ACC', 'UGC', 'CAC', 'UCU', 'AAG',…
['AAU', 'GCG', 'UUG', 'UAU', 'UGG', 'AAU', 'AUC', 'AAA', 'UAG', 'AGA', 'CUU', 'UGU', 'GGA', 'AGG', 'GGU', 'UUC', 'AGG', 'AGG', 'AAG', 'CUG', 'GGU', 'UGA', 'CAU', 'AGU', 'CUU', 'AGA', 'ACA', 'UGG', 'AAG', 'CUG', 'UGU', 'GAC', 'AAC', 'GAU', 'GGC', 'AAA', 'AAA', 'CAA', 'ACC', 'AAC', 'AUU', 'GGA', 'CUU', 'UGA', 'ACU', 'GAU', 'AAA', 'AAC', 'AGA', 'AGC', 'CAA', 'GCA', 'ACC', 'UGC', 'CAC', 'UCU', 'AAG',…
['AAU', 'GCG', 'UUG', 'UAU', 'UGG', 'AAU', 'AUC', 'AAA', 'UAG', 'AGA', 'CUU', 'UGU', 'GGA', 'AGG', 'GGU', 'UUC', 'AGG', 'AGG', 'AAG', 'CUG', 'GGU', 'UGA', 'CAU', 'AGU', 'CUU', 'AGA', 'ACA', 'UGG', 'AAG', 'CUG', 'UGU', 'GAC', 'AAC', 'GAU', 'GGC', 'AAA', 'AAA', 'CAA', 'ACC', 'AAC', 'AUU', 'GGA', 'CUU', 'UGA', 'ACU', 'GAU', 'AAA', 'AAC', 'AGA', 'AGC', 'CAA', 'GCA', 'ACC', 'UGC', 'CAC', 'UCU', 'AAG',…
['AAU', 'GCG', 'UUG', 'UAU', 'UGG', 'AAU', 'AUC', 'AAA', 'UAG', 'AGA', 'CUU', 'UGU', 'GGA', 'AGG', 'GGU', 'UUC', 'AGG', 'AGG', 'AAG', 'CUG', 'GGU', 'UGA', 'CAU', 'AGU', 'CUU', 'AGA', 'ACA', 'UGG', 'AAG', 'CUG', 'UGU', 'GAC', 'AAC', 'GAU', 'GGC', 'AAA', 'AAA', 'CAA', 'ACC', 'AAC', 'AUU', 'GGA', 'CUU', 'UGA', 'ACU', 'GAU', 'AAA', 'AAC', 'AGA', 'AGC', 'CAA', 'GCA', 'ACC', 'UGC', 'CAC', 'UCU', 'AAG',…
['AAU', 'GCG', 'UUG', 'UAU', 'UGG', 'AAU', 'AUC', 'AAA', 'UAG', 'AGA', 'CUU', 'UGU', 'GGA', 'AGG', 'GGU', 'UUC', 'AGG', 'AGG', 'AAG', 'CUG', 'GGU', 'UGA', 'CAU', 'AGU', 'CUU', 'AGA', 'ACA', 'UGG', 'AAG', 'CUG', 'UGU', 'GAC', 'AAC', 'GAU', 'GGC', 'AAA', 'AAA', 'CAA', 'ACC', 'AAC', 'AUU', 'GGA', 'CUU', 'UGA', 'ACU', 'GAU', 'AAA', 'AAC', 'AGA', 'AGC', 'CAA', 'GCA', 'ACC', 'UGC', 'CAC', 'UCU', 'AAG',…
['AAU', 'GCG', 'UUG', 'UAU', 'UGG', 'AAU', 'AUC', 'AAA', 'UAG', 'AGA', 'CUU', 'UGU', 'GGA', 'AGG', 'GGU', 'UUC', 'AGG', 'AGG', 'AAG', 'CUG', 'GGU', 'UGA', 'UAU', 'AGU', 'CCU', 'AGA', 'ACA', 'UGG', 'AAG', 'CUG', 'UGU', 'GAC', 'AAC', 'GAU', 'GGC', 'AAA', 'AAA', 'CAA', 'ACC', 'AAC', 'AUU', 'GGA', 'CUU', 'UGA', 'ACU', 'GAU', 'AAA', 'AAC', 'AGA', 'AGC', 'CAA', 'GCA', 'ACC', 'UGC', 'CAC', 'UCU', 'AAG',…
['AAU', 'GCG', 'UUG', 'UAU', 'UGG', 'AAU', 'AUC', 'AAA', 'UAG', 'AGA', 'CUU', 'UGU', 'GGA', 'AGG', 'GGU', 'UUC', 'AGG', 'AGG', 'AAG', 'UUG', 'GGU', 'UGA', 'CAU', 'AGU', 'CUU', 'AGA', 'ACA', 'UGG', 'AAG', 'CUG', 'UGU', 'GAC', 'AAC', 'GAU', 'GGC', 'AAA', 'AAA', 'UAA', 'ACC', 'AAC', 'AUU', 'GGA', 'CUU', 'UGA', 'ACU', 'GAU', 'AAA', 'AAC', 'AGA', 'AGC', 'CAA', 'GCA', 'ACC', 'UGC', 'CAC', 'UCU', 'AAG',…
['AUG', 'AGA', 'UGC', 'GUG', 'GGA', 'GUA', 'GGA', 'AAC', 'AGA', 'GAC', 'UUU', 'GUG', 'GAA', 'GGU', 'CUG', 'UCA', 'GGA', 'GCU', 'ACG', 'UGG', 'GUU', 'GAU', 'GUG', 'GUG', 'CUC', 'GAG', 'CAC', 'GGU', 'GGG', 'UGU', 'GUG', 'ACC', 'ACC', 'AUG', 'GCU', 'AAG', 'AAC', 'AAG', 'CCU', 'ACG', 'CUG', 'GAC', 'AUA', 'GAG', 'CUU', 'CAG', 'AAG', 'ACC', 'GAG', 'GCC', 'ACC', 'CAA', 'CUG', 'GCG', 'ACC', 'CUA', 'AGG',…
['AUG', 'AGA', 'UGC', 'GUG', 'GGA', 'GUA', 'GGA', 'AAC', 'AGA', 'GAC', 'UUU', 'GUG', 'GAA', 'GGU', 'CUG', 'UCA', 'GGA', 'GCU', 'ACG', 'UGG', 'GUU', 'GAU', 'GUG', 'GUG', 'CUC', 'GAG', 'CAC', 'GGU', 'GGG', 'UGU', 'GUG', 'ACC', 'ACC', 'AUG', 'GCU', 'AAG', 'AAC', 'AAG', 'CCU', 'ACG', 'CUG', 'GAC', 'AUA', 'GAG', 'CUU', 'CAG', 'AAG', 'ACC', 'GAG', 'GCC', 'ACC', 'CAA', 'CUG', 'GCG', 'ACC', 'CUA', 'AGG',…
['AUG', 'AGA', 'UGC', 'GUG', 'GGA', 'GUA', 'GGA', 'AAC', 'AGA', 'GAC', 'UUU', 'GUG', 'GAA', 'GGU', 'CUG', 'UCA', 'GGA', 'GCU', 'ACG', 'UGG', 'GUU', 'GAU', 'GUG', 'GUG', 'CUC', 'GAG', 'CAC', 'GGU', 'GGG', 'UGU', 'GUG', 'ACC', 'ACC', 'AUG', 'GCU', 'AAG', 'AAC', 'AAG', 'CCU', 'ACG', 'CUG', 'GAC', 'AUA', 'GAG', 'CUU', 'CAG', 'AAG', 'ACC', 'GAG', 'GCC', 'ACC', 'CAA', 'CUG', 'GCG', 'ACC', 'CUA', 'AGG',…
['AUG', 'AGA', 'UGC', 'GUG', 'GGA', 'GUA', 'GGA', 'AAC', 'AGA', 'GAU', 'UUU', 'GUG', 'GAA', 'GGU', 'CUG', 'UCA', 'GGA', 'GCU', 'ACG', 'UGG', 'GUU', 'GAU', 'GUG', 'GUG', 'CUC', 'GAG', 'CAC', 'GGU', 'GGG', 'UGU', 'GUG', 'ACC', 'ACC', 'AUG', 'GCU', 'AAG', 'AAC', 'AAG', 'CCU', 'ACG', 'CUG', 'GAC', 'AUA', 'GAG', 'CUU', 'CAG', 'AAG', 'ACC', 'GAG', 'GCC', 'ACC', 'CAA', 'CUG', 'GCG', 'ACC', 'CUA', 'AGG',…
['AUG', 'AGA', 'UGC', 'GUG', 'GGA', 'GUA', 'GGA', 'AAC', 'AGA', 'GAU', 'UUU', 'GUG', 'GAA', 'GGU', 'CUG', 'UCA', 'GGA', 'GCU', 'ACG', 'UGG', 'GUU', 'GAU', 'GUG', 'GUG', 'CUC', 'GAG', 'CAC', 'GGU', 'GGG', 'UGU', 'GUG', 'ACC', 'ACC', 'AUG', 'GCU', 'AAG', 'AAC', 'AAG', 'CCU', 'ACG', 'CUG', 'GAC', 'AUA', 'GAG', 'CUU', 'CAG', 'AAG', 'ACC', 'GAG', 'GCC', 'ACC', 'CAA', 'CUG', 'GCG', 'ACC', 'CUA', 'AGG',…
['AUG', 'AGA', 'UGC', 'GUG', 'GGA', 'GUA', 'GGA', 'AAC', 'AGA', 'GAU', 'UUU', 'GUG', 'GAA', 'GGU', 'CUG', 'UCA', 'GGA', 'GCU', 'ACG', 'UGG', 'GUU', 'GAU', 'GUG', 'GUG', 'CUC', 'GAG', 'CAC', 'GGU', 'GGG', 'UGU', 'GUG', 'ACC', 'ACC', 'AUG', 'GCU', 'AAG', 'AAC', 'AAG', 'CCU', 'ACG', 'CUG', 'GAC', 'AUA', 'GAG', 'CUU', 'CAG', 'AAG', 'ACC', 'GAG', 'GCC', 'ACC', 'CAA', 'CUG', 'GCG', 'ACC', 'CUA', 'AGG',…
['AUG', 'AGA', 'UGC', 'GUG', 'GGA', 'GUA', 'GGA', 'AAC', 'AGA', 'GAU', 'UUU', 'GUG', 'GAA', 'GGU', 'CUG', 'UCA', 'GGA', 'GCU', 'ACG', 'UGG', 'GUU', 'GAU', 'GUG', 'GUG', 'CUC', 'GAG', 'CAC', 'GGU', 'GGG', 'UGU', 'GUG', 'ACC', 'ACC', 'AUG', 'GCU', 'AAG', 'AAC', 'AAG', 'CCU', 'ACG', 'CUG', 'GAC', 'AUA', 'GAG', 'CUU', 'CAG', 'AAG', 'ACC', 'GAG', 'GCC', 'ACC', 'CAA', 'CUG', 'GCG', 'ACC', 'CUA', 'AGG',…
['AUG', 'AGA', 'UGC', 'GUG', 'GGA', 'GUA', 'GGA', 'AAC', 'AGA', 'GAU', 'UUU', 'GUG', 'GAA', 'GGU', 'CUG', 'UCG', 'GGA', 'GCU', 'ACG', 'UGG', 'GUU', 'GAU', 'GUG', 'GUG', 'CUC', 'GAG', 'CAC', 'GGU', 'GGG', 'UGU', 'GUA', 'ACC', 'ACC', 'AUG', 'GCU', 'AAG', 'AAC', 'AAG', 'CCU', 'ACG', 'CUG', 'GAC', 'AUA', 'GAG', 'CUU', 'CAA', 'AAG', 'ACC', 'GAG', 'GCC', 'ACC', 'CAA', 'CUG', 'GCG', 'ACC', 'CUA', 'AGG',…
['AUG', 'AGA', 'UGC', 'GUG', 'GGA', 'GUG', 'GGA', 'AAC', 'AGA', 'GAU', 'UUU', 'GUG', 'GAA', 'GGU', 'CUG', 'UCG', 'GGA', 'GCU', 'ACG', 'UGG', 'GUU', 'GAC', 'GUG', 'GUG', 'CUC', 'GAG', 'CAC', 'GGU', 'GGG', 'UGC', 'GUG', 'ACU', 'ACC', 'AUG', 'GCU', 'AAG', 'AAC', 'AAG', 'CCU', 'ACG', 'CUG', 'GAC', 'AUA', 'GAG', 'CUU', 'CAG', 'AAG', 'ACC', 'GAG', 'GCC', 'ACC', 'CAA', 'CUG', 'GCG', 'ACC', 'CUA', 'AGG',…
['AUG', 'AGA', 'UGU', 'GUG', 'GGA', 'GUA', 'GGA', 'AAC', 'AGA', 'GAU', 'UUC', 'GUG', 'GAA', 'GGC', 'CUA', 'UCA', 'GGA', 'GCU', 'ACG', 'UGG', 'GUU', 'GAC', 'GUG', 'GUG', 'CUC', 'GAG', 'CAC', 'GGU', 'GGG', 'UGU', 'GUG', 'ACU', 'ACU', 'AUG', 'GCU', 'AAG', 'AAC', 'AAG', 'CCC', 'ACG', 'UUG', 'GAU', 'AUA', 'GAG', 'CUC', 'CAG', 'AAG', 'ACC', 'GAG', 'GCC', 'ACC', 'CAA', 'CUG', 'GCG', 'ACC', 'CUA', 'AGG',…
['AUG', 'AGA', 'UGU', 'GUG', 'GGA', 'GUA', 'GGA', 'AAC', 'AGA', 'GAU', 'UUU', 'GUG', 'GAA', 'GGC', 'CUA', 'UCA', 'GGA', 'GCC', 'ACG', 'UGG', 'GUU', 'GAC', 'GUG', 'GUG', 'CUC', 'GAA', 'CAC', 'GGU', 'GGG', 'UGU', 'GUG', 'ACU', 'ACC', 'AUG', 'GCU', 'AAG', 'AAC', 'AAG', 'CCC', 'ACG', 'CUG', 'GAC', 'AUA', 'GAG', 'CUC', 'CAG', 'AAG', 'ACC', 'GAG', 'GCC', 'ACC', 'CAA', 'CUG', 'GCA', 'ACC', 'CUA', 'AGG',…
['AUG', 'AGA', 'UGU', 'GUG', 'GGA', 'GUA', 'GGA', 'AAC', 'AGA', 'GAU', 'UUU', 'GUG', 'GAA', 'GGC', 'CUA', 'UCA', 'GGA', 'GCU', 'ACG', 'UGG', 'GUU', 'GAC', 'GUG', 'GUG', 'CUC', 'GAA', 'CAC', 'GGU', 'GGG', 'UGC', 'GUG', 'ACU', 'ACC', 'AUG', 'GCU', 'AAG', 'AAC', 'AAG', 'CCC', 'ACG', 'CUG', 'GAC', 'AUA', 'GAG', 'CUC', 'CAG', 'AAG', 'ACC', 'GAG', 'GCC', 'ACC', 'CAA', 'CUG', 'GCA', 'ACC', 'CUA', 'AGG',…
['AUG', 'AGA', 'UGU', 'GUG', 'GGA', 'GUA', 'GGA', 'AAC', 'AGA', 'GAU', 'UUU', 'GUG', 'GAA', 'GGC', 'CUA', 'UCA', 'GGA', 'GCU', 'ACG', 'UGG', 'GUU', 'GAC', 'GUG', 'GUG', 'CUC', 'GAA', 'CAC', 'GGU', 'GGG', 'UGU', 'GUG', 'ACU', 'ACC', 'AUG', 'GCU', 'AAG', 'AAC', 'AAG', 'CCC', 'ACG', 'CUA', 'GAC', 'AUA', 'GAG', 'CUC', 'CAG', 'AAG', 'ACC', 'GAG', 'GCC', 'ACC', 'CAA', 'CUG', 'GCA', 'ACC', 'CUA', 'AGG',…
['AUG', 'AGA', 'UGU', 'GUG', 'GGA', 'GUA', 'GGA', 'AAC', 'AGA', 'GAU', 'UUU', 'GUG', 'GAA', 'GGC', 'CUA', 'UCA', 'GGA', 'GCU', 'ACG', 'UGG', 'GUU', 'GAC', 'GUG', 'GUG', 'CUC', 'GAG', 'CAC', 'GGU', 'GGG', 'UGU', 'GUG', 'ACU', 'ACU', 'AUG', 'GCU', 'AAG', 'AAC', 'AAG', 'CCC', 'ACG', 'UUG', 'GAU', 'AUA', 'GAG', 'CUC', 'CAG', 'AAG', 'ACC', 'GAG', 'GCC', 'ACC', 'CAA', 'CUG', 'GCG', 'ACC', 'CUA', 'AGG',…
['AUG', 'AGA', 'UGU', 'GUG', 'GGA', 'GUA', 'GGA', 'AAC', 'AGA', 'GAU', 'UUU', 'GUG', 'GAA', 'GGC', 'CUA', 'UCA', 'GGA', 'GCU', 'ACG', 'UGG', 'GUU', 'GAC', 'GUG', 'GUG', 'CUC', 'GAG', 'CAC', 'GGU', 'GGG', 'UGU', 'GUG', 'ACU', 'ACU', 'AUG', 'GCU', 'AAG', 'AAC', 'AAG', 'CCC', 'ACG', 'UUG', 'GAU', 'AUA', 'GAG', 'CUC', 'CAG', 'AAG', 'ACC', 'GAG', 'GCC', 'ACC', 'CAA', 'CUG', 'GCG', 'ACC', 'CUA', 'AGG',…
['AUG', 'AGA', 'UGU', 'GUG', 'GGA', 'GUA', 'GGA', 'AAC', 'AGA', 'GAU', 'UUU', 'GUG', 'GAA', 'GGC', 'CUA', 'UCA', 'GGA', 'GCU', 'ACG', 'UGG', 'GUU', 'GAC', 'GUG', 'GUG', 'CUC', 'GAG', 'CAC', 'GGU', 'GGG', 'UGU', 'GUG', 'ACU', 'ACU', 'AUG', 'GCU', 'AAG', 'AAC', 'AAG', 'CCC', 'ACG', 'UUG', 'GAU', 'AUA', 'GAG', 'CUC', 'CAG', 'AAG', 'ACC', 'GAG', 'GCC', 'ACC', 'CAA', 'CUG', 'GCG', 'ACC', 'CUA', 'AGG',…
['AUG', 'AGA', 'UGU', 'GUG', 'GGA', 'GUA', 'GGA', 'AAC', 'AGA', 'GAU', 'UUU', 'GUG', 'GAA', 'GGC', 'CUA', 'UCA', 'GGA', 'GCU', 'ACG', 'UGG', 'GUU', 'GAC', 'GUG', 'GUG', 'CUC', 'GAG', 'CAC', 'GGU', 'GGG', 'UGU', 'GUG', 'ACU', 'ACU', 'AUG', 'GCU', 'AAG', 'AAC', 'AAG', 'CCC', 'ACG', 'UUG', 'GAU', 'AUA', 'GAG', 'CUC', 'CAG', 'AAG', 'ACC', 'GAG', 'GCC', 'ACC', 'CAA', 'CUG', 'GCG', 'ACC', 'CUA', 'AGG',…
['AUG', 'AGA', 'UGU', 'GUG', 'GGA', 'GUA', 'GGA', 'AAC', 'AGA', 'GAU', 'UUU', 'GUG', 'GAA', 'GGC', 'CUA', 'UCA', 'GGA', 'GCU', 'ACG', 'UGG', 'GUU', 'GAC', 'GUG', 'GUG', 'CUC', 'GAG', 'CAC', 'GGU', 'GGG', 'UGU', 'GUG', 'ACU', 'ACU', 'AUG', 'GCU', 'AAG', 'AAC', 'AAG', 'CCC', 'ACG', 'UUG', 'GAU', 'AUA', 'GAG', 'CUC', 'CAG', 'AAG', 'ACC', 'GAG', 'GCC', 'ACC', 'CAA', 'CUG', 'GCG', 'ACC', 'CUA', 'AGG',…
['AUG', 'AGA', 'UGU', 'GUG', 'GGA', 'GUA', 'GGA', 'AAC', 'AGA', 'GAU', 'UUU', 'GUG', 'GAA', 'GGC', 'CUA', 'UCA', 'GGA', 'GCU', 'ACG', 'UGG', 'GUU', 'GAC', 'GUG', 'GUG', 'CUC', 'GAG', 'CAC', 'GGU', 'GGG', 'UGU', 'GUG', 'ACU', 'ACU', 'AUG', 'GCU', 'AAG', 'AAC', 'AAG', 'CCC', 'ACG', 'UUG', 'GAU', 'AUA', 'GAG', 'CUC', 'CAG', 'AAG', 'ACC', 'GAG', 'GCC', 'ACC', 'CAA', 'CUG', 'GCG', 'ACC', 'CUA', 'AGG',…
['AUG', 'AGA', 'UGU', 'GUG', 'GGA', 'GUA', 'GGA', 'AAC', 'AGA', 'GAU', 'UUU', 'GUG', 'GAA', 'GGC', 'CUA', 'UCA', 'GGA', 'GCU', 'ACG', 'UGG', 'GUU', 'GAC', 'GUG', 'GUG', 'CUC', 'GAG', 'CAC', 'GGU', 'GGG', 'UGU', 'GUG', 'ACU', 'ACU', 'AUG', 'GCU', 'AAG', 'AAC', 'AAG', 'CCC', 'ACG', 'UUG', 'GAU', 'AUA', 'GAG', 'CUC', 'CAG', 'AAG', 'ACC', 'GAG', 'GCC', 'ACC', 'CAA', 'CUG', 'GCG', 'ACC', 'UUA', 'AGG',…
['AUG', 'AGA', 'UGU', 'GUG', 'GGA', 'GUA', 'GGA', 'AAC', 'AGA', 'GAU', 'UUU', 'GUG', 'GAA', 'GGG', 'CUA', 'UCA', 'GGA', 'GCU', 'ACG', 'UGG', 'GUU', 'GAC', 'GUG', 'GUG', 'CUC', 'GAG', 'CAC', 'GGG', 'GGG', 'UGU', 'GUG', 'ACU', 'ACC', 'AUG', 'GCU', 'AAG', 'AAC', 'AAG', 'CCC', 'ACG', 'CUG', 'GAU', 'AUA', 'GAG', 'CUU', 'CAG', 'AAG', 'ACC', 'GAG', 'GCC', 'ACC', 'CAA', 'CUG', 'GCG', 'ACC', 'CUA', 'AGG',…
['AUG', 'AGA', 'UGU', 'GUG', 'GGA', 'GUA', 'GGA', 'AAC', 'AGA', 'GAU', 'UUU', 'GUG', 'GAA', 'GGU', 'CUA', 'UCA', 'GGA', 'GCU', 'ACG', 'UGG', 'GUU', 'GAC', 'GUG', 'GUG', 'CUC', 'GAA', 'CAC', 'GGG', 'GGG', 'UGU', 'GUG', 'ACU', 'ACC', 'AUG', 'GCU', 'AAG', 'AAC', 'AAG', 'CCA', 'ACG', 'UUG', 'GAU', 'AUA', 'GAG', 'CUC', 'CAG', 'AAG', 'ACC', 'GAG', 'GCC', 'ACC', 'CAA', 'UUG', 'GCG', 'ACC', 'CUA', 'AGG',…
['AUG', 'AGA', 'UGU', 'GUG', 'GGA', 'GUA', 'GGA', 'AAC', 'AGA', 'GAU', 'UUU', 'GUG', 'GAA', 'GGU', 'CUA', 'UCA', 'GGA', 'GCU', 'ACG', 'UGG', 'GUU', 'GAC', 'GUG', 'GUG', 'CUC', 'GAG', 'CAC', 'GGA', 'GGG', 'UGU', 'GUG', 'ACU', 'ACC', 'AUG', 'GCU', 'AAG', 'AAC', 'AAG', 'CCA', 'ACG', 'UUG', 'GAU', 'AUA', 'GAG', 'CUU', 'CAG', 'AAG', 'ACC', 'GAG', 'GCC', 'ACC', 'CAA', 'UUG', 'GCG', 'ACC', 'CUA', 'AGG',…
['AUG', 'AGA', 'UGU', 'GUG', 'GGA', 'GUA', 'GGA', 'AAC', 'AGA', 'GAU', 'UUU', 'GUG', 'GAA', 'GGU', 'CUA', 'UCA', 'GGA', 'GCU', 'ACG', 'UGG', 'GUU', 'GAC', 'GUG', 'GUG', 'CUC', 'GAG', 'CAC', 'GGG', 'GGG', 'UGU', 'GUG', 'ACC', 'ACC', 'AUG', 'GCC', 'AAG', 'AAC', 'AAG', 'CCC', 'ACG', 'UUG', 'GAU', 'AUA', 'GAG', 'CUU', 'CAG', 'AAG', 'ACC', 'GAG', 'GCC', 'ACC', 'CAA', 'CUG', 'GCG', 'ACC', 'CUA', 'AGG',…
['AUG', 'AGA', 'UGU', 'GUG', 'GGA', 'GUA', 'GGA', 'AAC', 'AGA', 'GAU', 'UUU', 'GUG', 'GAA', 'GGU', 'CUA', 'UCA', 'GGA', 'GCU', 'ACG', 'UGG', 'GUU', 'GAC', 'GUG', 'GUG', 'CUC', 'GAG', 'CAC', 'GGG', 'GGG', 'UGU', 'GUG', 'ACC', 'ACC', 'AUG', 'GCU', 'AAG', 'AAC', 'AAG', 'CCC', 'ACG', 'UUG', 'GAU', 'AUA', 'GAG', 'CUU', 'CAG', 'AAG', 'ACC', 'GAG', 'GCC', 'ACC', 'CAA', 'CUG', 'GCG', 'ACC', 'CUA', 'AGG',…
['AUG', 'AGA', 'UGU', 'GUG', 'GGA', 'GUA', 'GGA', 'AAC', 'AGA', 'GAU', 'UUU', 'GUG', 'GAA', 'GGU', 'CUA', 'UCA', 'GGA', 'GCU', 'ACG', 'UGG', 'GUU', 'GAC', 'GUG', 'GUG', 'CUC', 'GAG', 'CAC', 'GGG', 'GGG', 'UGU', 'GUG', 'ACU', 'ACC', 'AUG', 'GCU', 'AAG', 'AAC', 'AAG', 'CCA', 'ACG', 'UUG', 'GAU', 'AUA', 'GAG', 'CUC', 'CAG', 'AAG', 'ACC', 'GAG', 'GCC', 'ACC', 'CAA', 'UUG', 'GCG', 'ACC', 'CUA', 'AGG',…
['AUG', 'AGA', 'UGU', 'GUG', 'GGA', 'GUA', 'GGA', 'AAC', 'AGA', 'GAU', 'UUU', 'GUG', 'GAA', 'GGU', 'CUA', 'UCA', 'GGA', 'GCU', 'ACG', 'UGG', 'GUU', 'GAC', 'GUG', 'GUG', 'CUC', 'GAG', 'CAC', 'GGG', 'GGG', 'UGU', 'GUG', 'ACU', 'ACC', 'AUG', 'GCU', 'AAG', 'AAC', 'AAG', 'CCA', 'ACG', 'UUG', 'GAU', 'AUA', 'GAG', 'CUC', 'CAG', 'AAG', 'ACC', 'GAG', 'GCC', 'ACC', 'CAA', 'UUG', 'GCG', 'ACC', 'CUA', 'AGG',…
['AUG', 'AGA', 'UGU', 'GUG', 'GGA', 'GUA', 'GGA', 'AAC', 'AGA', 'GAU', 'UUU', 'GUG', 'GAA', 'GGU', 'CUA', 'UCA', 'GGA', 'GCU', 'ACG', 'UGG', 'GUU', 'GAC', 'GUG', 'GUG', 'CUC', 'GAG', 'CAC', 'GGG', 'GGG', 'UGU', 'GUG', 'ACU', 'ACC', 'AUG', 'GCU', 'AAG', 'AAC', 'AAG', 'CCA', 'ACG', 'UUG', 'GAU', 'AUA', 'GAG', 'CUC', 'CAG', 'AAG', 'ACC', 'GAG', 'GCC', 'ACC', 'CAA', 'UUG', 'GCG', 'ACC', 'CUA', 'AGG',…
['AUG', 'AGA', 'UGU', 'GUG', 'GGA', 'GUA', 'GGA', 'AAC', 'AGA', 'GAU', 'UUU', 'GUG', 'GAA', 'GGU', 'CUA', 'UCA', 'GGA', 'GCU', 'ACG', 'UGG', 'GUU', 'GAC', 'GUG', 'GUG', 'CUC', 'GAG', 'CAC', 'GGG', 'GGG', 'UGU', 'GUG', 'ACU', 'ACC', 'AUG', 'GCU', 'AAG', 'AAC', 'AAG', 'CCA', 'ACG', 'UUG', 'GAU', 'AUA', 'GAG', 'CUC', 'CAG', 'AAG', 'ACC', 'GAG', 'GCC', 'ACC', 'CAA', 'UUG', 'GCG', 'ACC', 'CUA', 'AGG',…
['AUG', 'AGA', 'UGU', 'GUG', 'GGA', 'GUA', 'GGA', 'AAC', 'AGA', 'GAU', 'UUU', 'GUG', 'GAA', 'GGU', 'CUA', 'UCA', 'GGA', 'GCU', 'ACG', 'UGG', 'GUU', 'GAC', 'GUG', 'GUG', 'CUC', 'GAG', 'CAC', 'GGG', 'GGG', 'UGU', 'GUG', 'ACU', 'ACC', 'AUG', 'GCU', 'AAG', 'AAC', 'AAG', 'CCA', 'ACG', 'UUG', 'GAU', 'AUA', 'GAG', 'CUU', 'CAG', 'AAG', 'ACC', 'GAG', 'GCC', 'ACC', 'CAA', 'UUG', 'GCG', 'ACC', 'CUA', 'AGG',…
['AUG', 'AGA', 'UGU', 'GUG', 'GGA', 'GUA', 'GGA', 'AAC', 'AGA', 'GAU', 'UUU', 'GUG', 'GAA', 'GGU', 'CUA', 'UCA', 'GGA', 'GCU', 'ACG', 'UGG', 'GUU', 'GAC', 'GUG', 'GUG', 'CUC', 'GAG', 'CAC', 'GGG', 'GGG', 'UGU', 'GUG', 'ACU', 'ACC', 'AUG', 'GCU', 'AAG', 'AAC', 'AAG', 'CCA', 'ACG', 'UUG', 'GAU', 'AUA', 'GAG', 'CUU', 'CAG', 'AAG', 'ACC', 'GAG', 'GCC', 'ACC', 'CAA', 'UUG', 'GCG', 'ACC', 'CUA', 'AGG',…
['AUG', 'AGA', 'UGU', 'GUG', 'GGA', 'GUA', 'GGA', 'AAC', 'AGA', 'GAU', 'UUU', 'GUG', 'GAA', 'GGU', 'CUA', 'UCA', 'GGA', 'GCU', 'ACG', 'UGG', 'GUU', 'GAC', 'GUG', 'GUG', 'CUC', 'GAG', 'CAC', 'GGG', 'GGG', 'UGU', 'GUG', 'ACU', 'ACC', 'AUG', 'GCU', 'AAG', 'AAC', 'AAG', 'CCA', 'ACG', 'UUG', 'GAU', 'AUA', 'GAG', 'CUU', 'CAG', 'AAG', 'ACC', 'GAG', 'GCC', 'ACC', 'CAA', 'UUG', 'GCG', 'ACC', 'CUA', 'AGG',…
['AUG', 'AGA', 'UGU', 'GUG', 'GGA', 'GUA', 'GGA', 'AAC', 'AGA', 'GAU', 'UUU', 'GUG', 'GAA', 'GGU', 'CUA', 'UCA', 'GGA', 'GCU', 'ACG', 'UGG', 'GUU', 'GAC', 'GUG', 'GUG', 'CUC', 'GAG', 'CAC', 'GGG', 'GGG', 'UGU', 'GUG', 'ACU', 'ACC', 'AUG', 'GCU', 'AAG', 'AAC', 'AAG', 'CCA', 'ACG', 'UUG', 'GAU', 'AUA', 'GAG', 'CUU', 'CAG', 'AAG', 'ACC', 'GAG', 'GCC', 'ACC', 'CAA', 'UUG', 'GCG', 'ACC', 'CUA', 'AGG',…
['AUG', 'AGA', 'UGU', 'GUG', 'GGA', 'GUA', 'GGA', 'AAC', 'AGA', 'GAU', 'UUU', 'GUG', 'GAA', 'GGU', 'CUA', 'UCA', 'GGA', 'GCU', 'ACG', 'UGG', 'GUU', 'GAC', 'GUG', 'GUG', 'CUC', 'GAG', 'CAC', 'GGG', 'GGG', 'UGU', 'GUG', 'ACU', 'ACC', 'AUG', 'GCU', 'AAG', 'AAC', 'AAG', 'CCA', 'ACG', 'UUG', 'GAU', 'AUA', 'GAG', 'CUU', 'CAG', 'AAG', 'ACC', 'GAG', 'GCC', 'ACC', 'CAA', 'UUG', 'GCG', 'ACC', 'CUA', 'AGG',…
['AUG', 'AGA', 'UGU', 'GUG', 'GGA', 'GUA', 'GGA', 'AAC', 'AGA', 'GAU', 'UUU', 'GUG', 'GAA', 'GGU', 'CUA', 'UCA', 'GGA', 'GCU', 'ACG', 'UGG', 'GUU', 'GAC', 'GUG', 'GUG', 'CUC', 'GAG', 'CAC', 'GGG', 'GGG', 'UGU', 'GUG', 'ACU', 'ACC', 'AUG', 'GCU', 'AAG', 'AAC', 'AAG', 'CCA', 'ACG', 'UUG', 'GAU', 'AUA', 'GAG', 'CUU', 'CAG', 'AAG', 'ACC', 'GAG', 'GCC', 'ACC', 'CAA', 'UUG', 'GCG', 'ACC', 'CUA', 'AGG',…
['AUG', 'AGA', 'UGU', 'GUG', 'GGA', 'GUA', 'GGA', 'AAC', 'AGA', 'GAU', 'UUU', 'GUG', 'GAA', 'GGU', 'CUA', 'UCA', 'GGA', 'GCU', 'ACG', 'UGG', 'GUU', 'GAC', 'GUG', 'GUG', 'CUC', 'GAG', 'CAC', 'GGG', 'GGG', 'UGU', 'GUG', 'ACU', 'ACC', 'AUG', 'GCU', 'AAG', 'AAC', 'AAG', 'CCA', 'ACG', 'UUG', 'GAU', 'AUA', 'GAG', 'CUU', 'CAG', 'AAG', 'ACC', 'GAG', 'GCC', 'ACC', 'CAA', 'UUG', 'GCG', 'ACC', 'CUA', 'AGG',…
['AUG', 'AGA', 'UGU', 'GUG', 'GGA', 'GUA', 'GGA', 'AAC', 'AGA', 'GAU', 'UUU', 'GUG', 'GAA', 'GGU', 'CUA', 'UCA', 'GGA', 'GCU', 'ACG', 'UGG', 'GUU', 'GAC', 'GUG', 'GUG', 'CUC', 'GAG', 'CAC', 'GGG', 'GGG', 'UGU', 'GUG', 'ACU', 'ACC', 'AUG', 'GCU', 'AAG', 'AAC', 'AAG', 'CCA', 'ACG', 'UUG', 'GAU', 'AUA', 'GAG', 'CUU', 'CAG', 'AAG', 'ACC', 'GAG', 'GCC', 'ACC', 'CAA', 'UUG', 'GCG', 'ACC', 'CUA', 'AGG',…
['AUG', 'AGA', 'UGU', 'GUG', 'GGA', 'GUA', 'GGA', 'AAC', 'AGA', 'GAU', 'UUU', 'GUG', 'GAA', 'GGU', 'CUA', 'UCA', 'GGA', 'GCU', 'ACG', 'UGG', 'GUU', 'GAC', 'GUG', 'GUG', 'CUC', 'GAG', 'CAC', 'GGG', 'GGG', 'UGU', 'GUG', 'ACU', 'ACC', 'AUG', 'GCU', 'AAG', 'AAC', 'AAG', 'CCA', 'ACG', 'UUG', 'GAU', 'AUA', 'GAG', 'CUU', 'CAG', 'AAG', 'ACC', 'GAG', 'GCC', 'ACC', 'CAA', 'UUG', 'GCG', 'ACC', 'CUA', 'AGG',…
['AUG', 'AGA', 'UGU', 'GUG', 'GGA', 'GUA', 'GGA', 'AAC', 'AGA', 'GAU', 'UUU', 'GUG', 'GAA', 'GGU', 'CUA', 'UCA', 'GGA', 'GCU', 'ACG', 'UGG', 'GUU', 'GAC', 'GUG', 'GUG', 'CUC', 'GAG', 'CAC', 'GGG', 'GGG', 'UGU', 'GUG', 'ACU', 'ACC', 'AUG', 'GCU', 'AAG', 'AAC', 'AAG', 'CCA', 'ACG', 'UUG', 'GAU', 'AUA', 'GAG', 'CUU', 'CAG', 'AAG', 'ACC', 'GAG', 'GCC', 'ACC', 'CAA', 'UUG', 'GCG', 'AUC', 'CUA', 'AGG',…
['AUG', 'AGA', 'UGU', 'GUG', 'GGA', 'GUA', 'GGA', 'AAC', 'AGA', 'GAU', 'UUU', 'GUG', 'GAA', 'GGU', 'CUA', 'UCA', 'GGA', 'GCU', 'ACG', 'UGG', 'GUU', 'GAC', 'GUG', 'GUG', 'CUC', 'GAG', 'CAC', 'GGG', 'GGG', 'UGU', 'GUG', 'ACU', 'ACC', 'AUG', 'GCU', 'AAG', 'AAC', 'AAG', 'CCA', 'ACG', 'UUG', 'GAU', 'AUA', 'GAG', 'CUU', 'CAG', 'AAG', 'ACC', 'GAG', 'GCC', 'ACC', 'CAC', 'UUG', 'GCG', 'ACC', 'CUA', 'AGG',…
['AUG', 'AGA', 'UGU', 'GUG', 'GGA', 'GUA', 'GGA', 'AAC', 'AGA', 'GAU', 'UUU', 'GUG', 'GAA', 'GGU', 'CUA', 'UCA', 'GGA', 'GCU', 'ACG', 'UGG', 'GUU', 'GAC', 'GUG', 'GUG', 'CUC', 'GAG', 'CAC', 'GGG', 'GGG', 'UGU', 'GUG', 'ACU', 'ACC', 'AUG', 'GCU', 'AAG', 'AAC', 'AAG', 'CCA', 'ACG', 'UUG', 'GAU', 'AUA', 'GAG', 'CUU', 'CAG', 'AAG', 'ACC', 'GAG', 'GCC', 'CCC', 'CAC', 'UUG', 'GCG', 'ACC', 'CUA', 'AGG',…
['AUG', 'AGA', 'UGU', 'GUG', 'GGA', 'GUA', 'GGA', 'AAC', 'AGA', 'GAU', 'UUU', 'GUG', 'GAA', 'GGU', 'CUA', 'UCA', 'GGA', 'GCU', 'ACG', 'UGG', 'GUU', 'GAC', 'GUG', 'GUG', 'CUC', 'GAG', 'CAC', 'GGG', 'GGG', 'UGU', 'GUG', 'ACU', 'ACC', 'AUG', 'GCU', 'AAG', 'AAC', 'AAG', 'CCA', 'ACG', 'UUG', 'GAU', 'AUA', 'GAG', 'CUU', 'CAG', 'AGG', 'ACC', 'GAG', 'GCC', 'ACC', 'CAA', 'UUG', 'GCG', 'ACC', 'CUA', 'AGG',…
['AUG', 'AGA', 'UGU', 'GUG', 'GGA', 'GUA', 'GGA', 'AAC', 'AGA', 'GAU', 'UUU', 'GUG', 'GAA', 'GGU', 'CUA', 'UCA', 'GGA', 'GCU', 'CCA', 'UGG', 'GUU', 'GUG', 'GUG', 'GUG', 'CUC', 'GAG', 'CAC', 'GGG', 'GGG', 'UGU', 'GUG', 'ACU', 'ACC', 'AUG', 'GCU', 'AAG', 'AAC', 'AAG', 'CCA', 'ACG', 'UUG', 'GAU', 'AUA', 'GAG', 'CUC', 'CAG', 'AAG', 'ACC', 'GAG', 'GCC', 'ACC', 'CAA', 'UUG', 'GCG', 'ACC', 'CUA', 'AGG',…
['AUG', 'AGA', 'UGU', 'GUG', 'GGA', 'GUA', 'GGA', 'AAC', 'AGG', 'GAU', 'UUU', 'GUG', 'GAA', 'GGU', 'CUA', 'UCA', 'GGA', 'GCU', 'ACG', 'UGG', 'GUU', 'GAC', 'GUG', 'GUG', 'CUC', 'GAG', 'CAC', 'GGG', 'GGG', 'UGU', 'GUG', 'ACU', 'ACC', 'AUG', 'GCC', 'AAG', 'AAC', 'AAG', 'CCA', 'ACG', 'UUG', 'GAU', 'AUA', 'GAG', 'CUC', 'CAG', 'AAG', 'ACC', 'GAG', 'GCU', 'ACC', 'CAA', 'CUG', 'GCG', 'ACC', 'CUA', 'AGG',…
['AUG', 'AGA', 'UGU', 'GUG', 'GGA', 'GUA', 'GGG', 'AAC', 'AGA', 'GAU', 'UUU', 'GUG', 'GAA', 'GGC', 'CUA', 'UCA', 'GGA', 'GCU', 'ACG', 'UGG', 'GUU', 'GAC', 'GUG', 'GUG', 'CUU', 'GAA', 'CAU', 'GGU', 'GGG', 'UGU', 'GUA', 'ACU', 'ACC', 'AUG', 'GCU', 'AAG', 'AAC', 'AAG', 'CCC', 'ACG', 'CUG', 'GAC', 'AUA', 'GAG', 'CUC', 'CAG', 'AAG', 'ACC', 'GAA', 'GCC', 'ACC', 'CAA', 'CUG', 'GCG', 'ACC', 'CUA', 'AGG',…
['AUG', 'AGA', 'UGU', 'GUG', 'GGA', 'GUG', 'GGA', 'AAC', 'AGA', 'GAU', 'UUU', 'GUG', 'GAA', 'GGC', 'CUA', 'UCA', 'GGA', 'GCU', 'ACG', 'UGG', 'GUU', 'GAC', 'GUG', 'GUG', 'CUC', 'GAG', 'CAC', 'GGU', 'GGG', 'UGU', 'GUG', 'ACC', 'ACU', 'AUG', 'GCU', 'AAG', 'AAC', 'AAG', 'CCC', 'ACG', 'UUG', 'GAU', 'AUA', 'GAG', 'CUC', 'CAG', 'AAG', 'ACC', 'GAG', 'GCC', 'ACC', 'CAA', 'CUG', 'GCG', 'ACC', 'CUA', 'AGG',…
['AUG', 'AGA', 'UGU', 'GUG', 'GGA', 'GUG', 'GGA', 'AAC', 'AGA', 'GAU', 'UUU', 'GUG', 'GAA', 'GGU', 'CUA', 'UCA', 'GGA', 'GCU', 'ACG', 'UGG', 'GUU', 'GAC', 'GUG', 'GUG', 'CUC', 'GAG', 'CAC', 'GGG', 'GGG', 'UGU', 'GUG', 'ACU', 'ACC', 'AUG', 'GCU', 'AAG', 'AAC', 'AAG', 'CCA', 'ACG', 'UUG', 'GAU', 'AUA', 'GAG', 'CUU', 'CAG', 'AAG', 'ACU', 'GAG', 'GCC', 'ACC', 'CAA', 'UUG', 'GCG', 'ACC', 'CUA', 'AGG',…
['AUG', 'AGA', 'UGU', 'GUG', 'GGA', 'GUG', 'GGA', 'AAC', 'AGA', 'GAU', 'UUU', 'GUG', 'GAA', 'GGU', 'CUG', 'UCA', 'GGA', 'GCU', 'ACG', 'UGG', 'GUU', 'GAC', 'GUG', 'GUG', 'CUA', 'GAG', 'CAC', 'GGG', 'GGG', 'UGU', 'GUG', 'ACC', 'ACC', 'AUG', 'GCU', 'AAG', 'AAC', 'AAG', 'CCC', 'ACG', 'CUG', 'GAU', 'AUA', 'GAG', 'CUU', 'CAG', 'AAG', 'ACC', 'GAG', 'GCC', 'ACC', 'CAA', 'CUG', 'GCG', 'ACC', 'CUA', 'AGG',…
['AUG', 'AGA', 'UGU', 'GUG', 'GGA', 'GUG', 'GGA', 'AAC', 'AGA', 'GAU', 'UUU', 'GUG', 'GAA', 'GGU', 'CUG', 'UCA', 'GGA', 'GCU', 'ACG', 'UGG', 'GUU', 'GAC', 'GUG', 'GUG', 'CUA', 'GAG', 'CAC', 'GGG', 'GGG', 'UGU', 'GUG', 'ACC', 'ACC', 'AUG', 'GCU', 'AAG', 'AAC', 'AAG', 'CCC', 'ACG', 'CUG', 'GAU', 'AUA', 'GAG', 'CUU', 'CAG', 'AAG', 'ACC', 'GAG', 'GCC', 'ACC', 'CAA', 'CUG', 'GCG', 'ACC', 'CUA', 'AGG',…
['AUG', 'AGA', 'UGU', 'GUG', 'GGA', 'GUG', 'GGA', 'AAC', 'AGA', 'GAU', 'UUU', 'GUG', 'GAA', 'GGU', 'CUG', 'UCA', 'GGA', 'GCU', 'ACG', 'UGG', 'GUU', 'GAC', 'GUG', 'GUG', 'CUA', 'GAG', 'CAC', 'GGG', 'GGG', 'UGU', 'GUG', 'ACC', 'ACC', 'AUG', 'GCU', 'AAG', 'AAC', 'AAG', 'CCC', 'ACG', 'CUG', 'GAU', 'AUA', 'GAG', 'CUU', 'CAG', 'AAG', 'ACC', 'GAG', 'GCC', 'ACC', 'CAA', 'CUG', 'GCG', 'ACC', 'CUA', 'AGG',…
['AUG', 'AGA', 'UGU', 'GUG', 'GGA', 'GUG', 'GGA', 'AAC', 'AGA', 'GAU', 'UUU', 'GUG', 'GAA', 'GGU', 'CUG', 'UCA', 'GGA', 'GCU', 'ACG', 'UGG', 'GUU', 'GAC', 'GUG', 'GUG', 'CUA', 'GAG', 'CAC', 'GGG', 'GGG', 'UGU', 'GUG', 'ACC', 'ACC', 'AUG', 'GCU', 'AAG', 'AAC', 'AAG', 'CCC', 'ACG', 'CUG', 'GAU', 'AUA', 'GAG', 'CUU', 'CAG', 'AAG', 'ACC', 'GAG', 'GCC', 'ACC', 'CAA', 'CUG', 'GCG', 'ACC', 'CUA', 'AGG',…
['AUG', 'AGA', 'UGU', 'GUG', 'GGA', 'GUG', 'GGA', 'AAC', 'AGA', 'GAU', 'UUU', 'GUG', 'GAA', 'GGU', 'CUG', 'UCA', 'GGA', 'GCU', 'ACG', 'UGG', 'GUU', 'GAC', 'GUG', 'GUG', 'CUA', 'GAG', 'CAC', 'GGG', 'GGG', 'UGU', 'GUG', 'ACC', 'ACC', 'AUG', 'GCU', 'AAG', 'AAC', 'AAG', 'CCC', 'ACG', 'CUG', 'GAU', 'AUA', 'GAG', 'CUU', 'CAG', 'AAG', 'ACC', 'GAG', 'GCC', 'ACC', 'CAA', 'CUG', 'GCG', 'ACC', 'CUA', 'AGG',…
['AUG', 'AGA', 'UGU', 'GUG', 'GGA', 'GUG', 'GGA', 'AAC', 'AGA', 'GAU', 'UUU', 'GUG', 'GAA', 'GGU', 'CUG', 'UCA', 'GGA', 'GCU', 'ACG', 'UGG', 'GUU', 'GAC', 'GUG', 'GUG', 'CUA', 'GAG', 'CAC', 'GGG', 'GGG', 'UGU', 'GUG', 'ACC', 'ACC', 'AUG', 'GCU', 'AAG', 'AAC', 'AAG', 'CCC', 'ACG', 'CUG', 'GAU', 'AUA', 'GAG', 'CUU', 'CAG', 'AAG', 'ACC', 'GAG', 'GCC', 'ACC', 'CAA', 'CUG', 'GCG', 'ACC', 'CUA', 'AGG',…
['AUG', 'AGA', 'UGU', 'GUG', 'GGA', 'GUG', 'GGA', 'AAC', 'AGA', 'GAU', 'UUU', 'GUG', 'GAA', 'GGU', 'CUG', 'UCA', 'GGA', 'GCU', 'ACG', 'UGG', 'GUU', 'GAC', 'GUG', 'GUG', 'CUA', 'GAG', 'CAC', 'GGG', 'GGG', 'UGU', 'GUG', 'ACC', 'ACC', 'AUG', 'GCU', 'AAG', 'AAC', 'AAG', 'CCC', 'ACG', 'CUG', 'GAU', 'AUA', 'GAG', 'CUU', 'CAG', 'AAG', 'ACU', 'GAG', 'GCC', 'ACC', 'CAA', 'CUG', 'GCG', 'ACC', 'CUA', 'AGG',…
['AUG', 'AGA', 'UGU', 'GUG', 'GGA', 'GUG', 'GGA', 'AAC', 'AGA', 'GAU', 'UUU', 'GUG', 'GAG', 'GGC', 'CUA', 'UCA', 'GGA', 'GCU', 'ACG', 'UGG', 'GUU', 'GAC', 'GUG', 'GUG', 'CUC', 'GAA', 'CAC', 'GGU', 'GGG', 'UGU', 'GUG', 'ACU', 'ACC', 'AUG', 'GCU', 'AAG', 'AAC', 'AAG', 'CCC', 'ACG', 'CUG', 'GAC', 'AUA', 'GAG', 'CUC', 'CAG', 'AAG', 'ACC', 'GAG', 'GCC', 'ACC', 'CAA', 'CUG', 'GCA', 'ACC', 'CUA', 'AGG',…
['AUG', 'AGG', 'UGU', 'GUG', 'GGA', 'GUA', 'GGA', 'AAC', 'AGA', 'GAU', 'UUU', 'GUG', 'GAA', 'GGC', 'CUA', 'UCA', 'GGA', 'GCU', 'ACG', 'UGG', 'GUU', 'GAC', 'GUG', 'GUG', 'CUC', 'GAG', 'CAC', 'GGA', 'GGG', 'UGU', 'GUG', 'ACC', 'ACC', 'AUG', 'GCU', 'AAG', 'AAC', 'AAG', 'CCC', 'ACG', 'CUG', 'GAU', 'AUA', 'GAG', 'CUC', 'CAG', 'AAG', 'ACC', 'GAG', 'GCC', 'ACC', 'CAA', 'CUG', 'GCG', 'ACC', 'CUA', 'AGA',…
['AUG', 'CGA', 'UGC', 'GUA', 'GGA', 'GUA', 'GGA', 'AAC', 'AGA', 'GAC', 'UUU', 'GUG', 'GAA', 'GGA', 'GUC', 'UCA', 'GGU', 'GGA', 'GCA', 'UGG', 'GUC', 'GAC', 'CUG', 'GUG', 'CUA', 'GAA', 'CAU', 'GGA', 'GGA', 'UGC', 'GUC', 'ACA', 'ACC', 'AUG', 'GCC', 'CAG', 'GGA', 'AAA', 'CCA', 'ACC', 'UUG', 'GAU', 'UUU', 'GAA', 'CUG', 'ACC', 'AAG', 'ACA', 'ACA', 'GCC', 'AAG', 'GAA', 'GUG', 'GCU', 'CUG', 'UUA', 'AGA',…
['AUG', 'CGA', 'UGC', 'GUA', 'GGA', 'GUA', 'GGA', 'AAC', 'AGA', 'GAC', 'UUU', 'GUG', 'GAA', 'GGA', 'GUC', 'UCA', 'GGU', 'GGA', 'GCA', 'UGG', 'GUC', 'GAC', 'CUG', 'GUG', 'CUA', 'GAA', 'CAU', 'GGA', 'GGA', 'UGC', 'GUC', 'ACA', 'ACC', 'AUG', 'GCC', 'CAG', 'GGA', 'AAA', 'CCA', 'ACC', 'UUG', 'GAU', 'UUU', 'GAA', 'CUG', 'ACC', 'AAG', 'ACA', 'ACA', 'GCC', 'AAG', 'GAA', 'GUG', 'GCU', 'CUG', 'UUA', 'AGA',…
['AUG', 'CGA', 'UGC', 'GUA', 'GGA', 'GUA', 'GGA', 'AAC', 'AGA', 'GAC', 'UUU', 'GUG', 'GAA', 'GGA', 'GUC', 'UCA', 'GGU', 'GGA', 'GCA', 'UGG', 'GUC', 'GAC', 'CUG', 'GUG', 'CUA', 'GAA', 'CAU', 'GGA', 'GGA', 'UGC', 'GUC', 'ACA', 'ACC', 'AUG', 'GCC', 'CAG', 'GGA', 'AAA', 'CCA', 'ACC', 'UUG', 'GAU', 'UUU', 'GAA', 'CUG', 'ACC', 'AAG', 'ACA', 'ACA', 'GCC', 'AAG', 'GAA', 'GUG', 'GCU', 'CUG', 'UUA', 'AGA',…
['AUG', 'CGA', 'UGC', 'GUA', 'GGA', 'GUA', 'GGA', 'AAC', 'AGA', 'GAC', 'UUU', 'GUG', 'GAA', 'GGA', 'GUC', 'UCA', 'GGU', 'GGA', 'GCA', 'UGG', 'GUC', 'GAC', 'CUG', 'GUG', 'CUA', 'GAA', 'CAU', 'GGA', 'GGA', 'UGC', 'GUC', 'ACA', 'ACC', 'AUG', 'GCC', 'CAG', 'GGA', 'AAA', 'CCA', 'ACC', 'UUG', 'GAU', 'UUU', 'GAA', 'CUG', 'ACC', 'AAG', 'ACA', 'ACA', 'GCC', 'AAG', 'GAA', 'GUG', 'GCU', 'CUG', 'UUA', 'AGA',…
['AUG', 'CGA', 'UGC', 'GUA', 'GGA', 'GUA', 'GGA', 'AAC', 'AGA', 'GAC', 'UUU', 'GUG', 'GAA', 'GGA', 'GUC', 'UCA', 'GGU', 'GGA', 'GCA', 'UGG', 'GUC', 'GAC', 'CUG', 'GUG', 'CUA', 'GAA', 'CAU', 'GGA', 'GGA', 'UGC', 'GUC', 'ACA', 'ACC', 'AUG', 'GCC', 'CAG', 'GGA', 'AAA', 'CCA', 'ACC', 'UUG', 'GAU', 'UUU', 'GAA', 'CUG', 'ACC', 'AAG', 'ACA', 'ACA', 'GCC', 'AAG', 'GAA', 'GUG', 'GCU', 'CUG', 'UUA', 'AGA',…
['AUG', 'CGA', 'UGC', 'GUA', 'GGA', 'GUA', 'GGA', 'AAC', 'AGA', 'GAC', 'UUU', 'GUG', 'GAA', 'GGA', 'GUC', 'UCA', 'GGU', 'GGA', 'GCA', 'UGG', 'GUC', 'GAC', 'CUG', 'GUG', 'CUA', 'GAA', 'CAU', 'GGA', 'GGA', 'UGC', 'GUC', 'ACA', 'ACC', 'AUG', 'GCC', 'CAG', 'GGA', 'AAG', 'CCA', 'ACC', 'UUG', 'GAU', 'UUU', 'GAA', 'CUG', 'ACC', 'AAG', 'ACA', 'ACA', 'GCC', 'AAG', 'GAA', 'GUG', 'GCU', 'CUG', 'UUA', 'AGA',…
['AUG', 'CGA', 'UGC', 'GUA', 'GGA', 'GUA', 'GGG', 'AAC', 'AGA', 'GAC', 'UUU', 'GUA', 'GAA', 'GGA', 'GUC', 'UCA', 'GGU', 'GGA', 'GCA', 'UGG', 'GUC', 'GAU', 'CUG', 'GUG', 'CUA', 'GAA', 'CAU', 'GGA', 'GGA', 'UGU', 'GUC', 'ACU', 'ACC', 'AUG', 'GCC', 'CAG', 'GGA', 'AAG', 'CCA', 'ACU', 'UUG', 'GAU', 'UUU', 'GAA', 'CUG', 'AUC', 'AAG', 'ACA', 'ACA', 'GCC', 'AAG', 'GAA', 'GUG', 'GCC', 'CUG', 'UUA', 'AGA',…
['AUG', 'CGA', 'UGC', 'GUA', 'GGG', 'GUA', 'GGG', 'AAC', 'AGA', 'GAC', 'UUC', 'GUG', 'GAA', 'GGA', 'GUC', 'UCG', 'GGU', 'GGA', 'GCA', 'UGG', 'GUC', 'GAC', 'UUG', 'GUG', 'CUA', 'GAA', 'CAU', 'GGA', 'GGA', 'UGC', 'GUC', 'ACA', 'ACC', 'AUG', 'GCC', 'CAG', 'GGA', 'AAG', 'CCA', 'ACC', 'UUG', 'GAU', 'UUU', 'GAA', 'UUG', 'ACU', 'AAG', 'ACA', 'ACA', 'GCC', 'AAG', 'GAA', 'GUA', 'GCU', 'CUG', 'UUA', 'AGA',…
['AUG', 'CGA', 'UGC', 'GUA', 'GGG', 'GUA', 'GGG', 'AAC', 'AGA', 'GAC', 'UUU', 'GUG', 'GAA', 'GGA', 'GUC', 'UCG', 'GGU', 'GGA', 'GCA', 'UGG', 'GUC', 'GAC', 'UUG', 'GUG', 'CUA', 'GAA', 'CAU', 'GGA', 'GGA', 'UGC', 'GUC', 'ACA', 'ACC', 'AUG', 'GCC', 'CAG', 'GGA', 'AAA', 'CCA', 'ACC', 'UUG', 'GAU', 'UUU', 'GAA', 'CUG', 'ACC', 'AAG', 'ACA', 'ACA', 'GCU', 'AAA', 'GAA', 'GUG', 'GCU', 'CUG', 'UUA', 'AGA',…
['AUG', 'CGA', 'UGC', 'GUG', 'GGG', 'GUA', 'GGG', 'AAC', 'AGA', 'GAC', 'UUU', 'GUG', 'GAA', 'GGA', 'GUU', 'UCG', 'GGU', 'GGG', 'GCA', 'UGG', 'GUC', 'GAC', 'CUG', 'GUG', 'CUA', 'GAA', 'CAU', 'GGA', 'GGA', 'UGC', 'GUU', 'ACA', 'ACC', 'AUG', 'GCC', 'CAG', 'GGA', 'AAA', 'CCA', 'ACC', 'UUG', 'GAU', 'UUU', 'GAA', 'CUG', 'ACC', 'AAG', 'ACA', 'ACA', 'GCU', 'AAG', 'GAA', 'GUG', 'GCU', 'CUG', 'CUA', 'AGA',…
['AUG', 'CGA', 'UGU', 'GUA', 'GGA', 'GUG', 'GGG', 'AAC', 'AGA', 'GAC', 'UUU', 'GUG', 'GAA', 'GGA', 'GUC', 'UCA', 'GGU', 'GGA', 'GCA', 'UGG', 'GUC', 'GAU', 'CUG', 'GUG', 'CUA', 'GAA', 'CAU', 'GGA', 'GGA', 'UGU', 'GUC', 'ACA', 'ACC', 'AUG', 'GCC', 'CAG', 'GGA', 'AAA', 'CCA', 'ACC', 'UUG', 'GAU', 'UUU', 'GAA', 'CUG', 'AUC', 'AAG', 'ACA', 'ACG', 'GCU', 'AAG', 'GAA', 'GUG', 'GCU', 'CUG', 'UUA', 'AGA',…
['CAU', 'GCG', 'AUG', 'CGU', 'GGG', 'AAU', 'AGG', 'CAA', 'CAG', 'AGA', 'CUU', 'CGU', 'UGA', 'AGG', 'ACU', 'GUC', 'AGG', 'AGC', 'AAC', 'AUG', 'GGU', 'GGA', 'UGU', 'GGU', 'ACU', 'GGA', 'GCA', 'UGG', 'AAG', 'CUG', 'UGU', 'CAC', 'CAC', 'CAU', 'GGC', 'AAA', 'GAA', 'UAA', 'ACC', 'AAC', 'AUU', 'GGA', 'CAU', 'UGA', 'ACU', 'CUU', 'GAA', 'GAC', 'GGA', 'GGU', 'CAC', 'GAA', 'CCC', 'UGC', 'CGU', 'CUU', 'GCG',…
['CAU', 'GCG', 'AUG', 'CGU', 'GGG', 'AAU', 'AGG', 'CAA', 'CAG', 'AGA', 'CUU', 'CGU', 'UGA', 'AGG', 'ACU', 'GUC', 'AGG', 'AGC', 'AAC', 'AUG', 'GGU', 'GGA', 'UGU', 'GGU', 'ACU', 'GGA', 'GCA', 'UGG', 'AAG', 'CUG', 'UGU', 'CAC', 'CAC', 'CAU', 'GGC', 'AAA', 'GAA', 'UAA', 'ACC', 'AAC', 'AUU', 'GGA', 'CAU', 'UGA', 'ACU', 'CUU', 'GAA', 'GAC', 'GGA', 'GGU', 'CAC', 'GAA', 'CCC', 'UGC', 'CGU', 'CUU', 'GCG',…
['CAU', 'GCG', 'AUG', 'CGU', 'GGG', 'AAU', 'AGG', 'CAA', 'CAG', 'AGA', 'CUU', 'CGU', 'UGA', 'AGG', 'ACU', 'GUC', 'AGG', 'AGC', 'AAC', 'AUG', 'GGU', 'GGA', 'UGU', 'GGU', 'ACU', 'GGA', 'GCA', 'UGG', 'AAG', 'CUG', 'UGU', 'CAC', 'CAC', 'CAU', 'GGC', 'AAA', 'GAA', 'UAA', 'ACC', 'AAC', 'AUU', 'GGA', 'CAU', 'UGA', 'ACU', 'CUU', 'GAA', 'GAC', 'GGA', 'GGU', 'CAC', 'GAA', 'CCC', 'UGC', 'CGU', 'CUU', 'GCG',…
['CAU', 'GCG', 'AUG', 'CGU', 'GGG', 'AAU', 'AGG', 'CAA', 'CAG', 'AGA', 'CUU', 'CGU', 'UGA', 'AGG', 'ACU', 'GUC', 'AGG', 'AGC', 'AAC', 'GUG', 'GGU', 'GGA', 'CGU', 'GGU', 'AUU', 'GGA', 'GCA', 'UGG', 'AAG', 'CUG', 'CGU', 'CAC', 'CAC', 'CAU', 'GGC', 'AAA', 'AAA', 'UAA', 'ACC', 'AAC', 'AUU', 'GGA', 'CAU', 'UGA', 'ACU', 'CUU', 'GAA', 'GAC', 'GGA', 'GGU', 'CAC', 'GAA', 'CCC', 'UGC', 'CGU', 'CUU', 'GCG',…
['CAU', 'GCG', 'AUG', 'CGU', 'GGG', 'AAU', 'AGG', 'CAA', 'CAG', 'AGA', 'CUU', 'CGU', 'UGA', 'AGG', 'ACU', 'GUC', 'AGG', 'AGC', 'AAC', 'GUG', 'GGU', 'GGA', 'CGU', 'GGU', 'AUU', 'GGA', 'GCA', 'UGG', 'AAG', 'CUG', 'CGU', 'CAC', 'CAC', 'CAU', 'GGC', 'AAA', 'AAA', 'UAA', 'ACC', 'AAC', 'AUU', 'GGA', 'CAU', 'UGA', 'ACU', 'CUU', 'GAA', 'GAC', 'GGA', 'GGU', 'CAC', 'GAA', 'CCC', 'UGC', 'CGU', 'CUU', 'GCG',…
['CAU', 'GCG', 'AUG', 'CGU', 'GGG', 'AAU', 'AGG', 'CAA', 'CAG', 'AGA', 'CUU', 'CGU', 'UGA', 'AGG', 'ACU', 'GUC', 'AGG', 'AGC', 'AAC', 'GUG', 'GGU', 'GGA', 'CGU', 'GGU', 'AUU', 'GGA', 'GCA', 'UGG', 'AAG', 'CUG', 'CGU', 'CAC', 'CAC', 'CAU', 'GGC', 'AAA', 'AAA', 'UAA', 'ACC', 'AAC', 'AUU', 'GGA', 'CAU', 'UGA', 'ACU', 'CUU', 'GAA', 'GAC', 'GGA', 'GGU', 'CAC', 'GAA', 'CCC', 'UGC', 'CGU', 'CUU', 'GCG',…
['CAU', 'GCG', 'AUG', 'CGU', 'GGG', 'AAU', 'AGG', 'CAA', 'CAG', 'AGA', 'CUU', 'CGU', 'UGA', 'AGG', 'ACU', 'GUC', 'AGG', 'AGC', 'AAC', 'GUG', 'GGU', 'GGA', 'CGU', 'GGU', 'AUU', 'GGA', 'GCA', 'UGG', 'AAG', 'CUG', 'CGU', 'CAC', 'CAC', 'CAU', 'GGC', 'AAA', 'AAA', 'UAA', 'ACC', 'AAC', 'AUU', 'GGA', 'CAU', 'UGA', 'ACU', 'CUU', 'GAA', 'GAC', 'GGA', 'GGU', 'CAC', 'GAA', 'CCC', 'UGC', 'CGU', 'CUU', 'GCG',…
['CAU', 'GCG', 'AUG', 'CGU', 'GGG', 'AAU', 'AGG', 'CAA', 'CAG', 'AGA', 'CUU', 'CGU', 'UGA', 'AGG', 'ACU', 'GUC', 'AGG', 'AGC', 'AAC', 'GUG', 'GGU', 'GGA', 'CGU', 'GGU', 'AUU', 'GGA', 'GCA', 'UGG', 'AAG', 'CUG', 'CGU', 'CAC', 'CAC', 'CAU', 'GGC', 'AAA', 'AAA', 'UAA', 'ACC', 'AAC', 'CUU', 'GGA', 'CAU', 'UGA', 'ACU', 'CUU', 'GAA', 'GAC', 'GGA', 'GGU', 'CAC', 'GAA', 'CCC', 'UGC', 'CGU', 'CUU', 'GCG',…
['CAU', 'GCG', 'AUG', 'CGU', 'GGG', 'AAU', 'AGG', 'CAA', 'CAG', 'AGA', 'CUU', 'CGU', 'UGA', 'AGG', 'ACU', 'GUC', 'AGG', 'AGC', 'AAC', 'GUG', 'GGU', 'GGA', 'CGU', 'GGU', 'AUU', 'GGA', 'GCA', 'UGG', 'AAG', 'CUG', 'CGU', 'CAC', 'CAC', 'CAU', 'GGC', 'AAA', 'AAA', 'UAA', 'ACC', 'AAC', 'CUU', 'GGA', 'CAU', 'UGA', 'ACU', 'CUU', 'GAA', 'GAC', 'GGA', 'GGU', 'CAC', 'GAA', 'CCC', 'UGC', 'CGU', 'CUU', 'GCG',…
['CAU', 'GCG', 'AUG', 'CGU', 'GGG', 'AAU', 'AGG', 'CAA', 'CAG', 'AGA', 'CUU', 'CGU', 'UGA', 'AGG', 'ACU', 'GUC', 'AGG', 'AGC', 'AAC', 'GUG', 'GGU', 'GGA', 'CGU', 'GGU', 'AUU', 'GGA', 'GCA', 'UGG', 'AAG', 'CUG', 'CGU', 'CAC', 'CAC', 'CAU', 'GGC', 'AAA', 'AAA', 'UAA', 'GCC', 'AAC', 'AUU', 'GGA', 'CAU', 'UGA', 'ACU', 'CUU', 'GAA', 'GAC', 'GGA', 'GGU', 'CAC', 'AAA', 'UCC', 'UGC', 'CGU', 'CUU', 'GCG',…
['CAU', 'GCG', 'AUG', 'UGU', 'GGG', 'AAU', 'AGG', 'CAA', 'CAG', 'GGA', 'CUU', 'CGU', 'GGA', 'AGG', 'ACU', 'GUC', 'AGG', 'AGC', 'UAC', 'UUG', 'GGU', 'AGA', 'UGU', 'GGU', 'ACU', 'GGA', 'ACA', 'UGG', 'AAG', 'UUG', 'CGU', 'AAC', 'CAC', 'CAU', 'GGC', 'AAA', 'AGA', 'CAA', 'ACC', 'AAC', 'AUU', 'GGA', 'CAU', 'UGA', 'ACU', 'CUU', 'GAA', 'GAC', 'GGA', 'AGU', 'CAC', 'AAA', 'CCC', 'UGC', 'CGU', 'CCU', 'GCG',…
['CAU', 'GCG', 'GUG', 'CGU', 'GGG', 'AAU', 'AGG', 'AAA', 'CAG', 'AGA', 'CUU', 'CGU', 'GGA', 'AGG', 'ACU', 'GUC', 'AGG', 'AGC', 'UAC', 'GUG', 'GGU', 'GGA', 'UGU', 'AGU', 'UCU', 'GGA', 'GCA', 'UGG', 'AAG', 'UUG', 'CGU', 'CAC', 'UAC', 'CAU', 'GGC', 'AAA', 'AGA', 'CAA', 'ACC', 'AAC', 'ACU', 'GGA', 'CAU', 'UGA', 'ACU', 'CCU', 'GAA', 'GAC', 'GGA', 'GGU', 'CAC', 'AAA', 'CCC', 'UGC', 'CGU', 'CCU', 'GCG',…
['CAU', 'GCG', 'GUG', 'CGU', 'GGG', 'AAU', 'AGG', 'AAA', 'CAG', 'AGA', 'CUU', 'CGU', 'GGA', 'AGG', 'ACU', 'GUC', 'AGG', 'AGC', 'UAC', 'GUG', 'GGU', 'GGA', 'UGU', 'AGU', 'UCU', 'GGA', 'GCA', 'UGG', 'AAG', 'UUG', 'CGU', 'CAC', 'UAC', 'CAU', 'GGC', 'AAA', 'AGA', 'CAA', 'ACC', 'AAC', 'ACU', 'GGA', 'CAU', 'UGA', 'ACU', 'CCU', 'GAA', 'GAC', 'GGA', 'GGU', 'CAC', 'AAA', 'CCC', 'UGC', 'CGU', 'CCU', 'GCG',…
['CAU', 'GCG', 'GUG', 'CGU', 'GGG', 'AAU', 'AGG', 'AAA', 'CAG', 'AGA', 'CUU', 'CGU', 'GGA', 'AGG', 'ACU', 'GUC', 'AGG', 'AGC', 'UAC', 'GUG', 'GGU', 'GGA', 'UGU', 'AGU', 'UCU', 'GGA', 'GCA', 'UGG', 'AAG', 'UUG', 'CGU', 'CAC', 'UAC', 'CAU', 'GGC', 'AAA', 'AGA', 'CAA', 'ACC', 'AAC', 'ACU', 'GGA', 'CAU', 'UGA', 'ACU', 'CCU', 'GAA', 'GAC', 'GGA', 'GGU', 'CAC', 'AAA', 'CCC', 'UGC', 'CGU', 'CCU', 'GCG',…
['CAU', 'GCG', 'GUG', 'CGU', 'GGG', 'AAU', 'AGG', 'AAA', 'CAG', 'AGA', 'CUU', 'CGU', 'GGA', 'AGG', 'ACU', 'GUC', 'AGG', 'AGC', 'UAC', 'GUG', 'GGU', 'GGA', 'UGU', 'AGU', 'UCU', 'GGA', 'GCA', 'UGG', 'AAG', 'UUG', 'CGU', 'CAC', 'UAC', 'CAU', 'GGC', 'AAA', 'AGA', 'CAA', 'ACC', 'AAC', 'ACU', 'GGA', 'CAU', 'UGA', 'ACU', 'CCU', 'GAA', 'GAC', 'GGA', 'GGU', 'CAC', 'AAA', 'CCC', 'UGC', 'CGU', 'CCU', 'GCG',…
['CAU', 'GCG', 'GUG', 'CGU', 'GGG', 'AAU', 'AGG', 'AAA', 'CAG', 'AGA', 'CUU', 'CGU', 'GGA', 'AGG', 'ACU', 'GUC', 'AGG', 'AGC', 'UAC', 'GUG', 'GGU', 'GGA', 'UGU', 'AGU', 'UCU', 'GGA', 'GCA', 'UGG', 'AAG', 'UUG', 'CGU', 'CAC', 'UAC', 'CAU', 'GGC', 'AAA', 'AGA', 'CAA', 'ACC', 'AAC', 'ACU', 'GGA', 'CAU', 'UGA', 'ACU', 'CCU', 'GAA', 'GAC', 'GGA', 'GGU', 'CAC', 'AAA', 'CCC', 'UGC', 'CGU', 'CCU', 'GCG',…
['CAU', 'GCG', 'GUG', 'CGU', 'GGG', 'AAU', 'AGG', 'AAA', 'CAG', 'AGA', 'CUU', 'CGU', 'GGA', 'AGG', 'ACU', 'GUC', 'AGG', 'AGC', 'UAC', 'GUG', 'GGU', 'GGA', 'UGU', 'AGU', 'UCU', 'GGA', 'GCA', 'UGG', 'AAG', 'UUG', 'CGU', 'CAC', 'UAC', 'CAU', 'GGC', 'AAA', 'AGA', 'CAA', 'ACC', 'AAC', 'ACU', 'GGA', 'CAU', 'UGA', 'ACU', 'CCU', 'GAA', 'GAC', 'GGA', 'GGU', 'CAC', 'AAA', 'CCC', 'UGC', 'CGU', 'CCU', 'GCG',…
['CAU', 'GCG', 'GUG', 'CGU', 'GGG', 'AAU', 'AGG', 'AAA', 'CAG', 'AGA', 'CUU', 'CGU', 'GGA', 'AGG', 'ACU', 'GUC', 'AGG', 'AGC', 'UAC', 'GUG', 'GGU', 'GGA', 'UGU', 'AGU', 'UCU', 'GGA', 'GCA', 'UGG', 'AAG', 'UUG', 'CGU', 'CAC', 'UAC', 'CAU', 'GGC', 'AAA', 'AGA', 'CAA', 'ACC', 'AAC', 'ACU', 'GGA', 'CAU', 'UGA', 'ACU', 'CCU', 'GAA', 'GAC', 'GGA', 'GGU', 'CAC', 'AAA', 'CCC', 'UGC', 'CGU', 'CCU', 'GCG',…
['CAU', 'GCG', 'GUG', 'CGU', 'GGG', 'AAU', 'AGG', 'AAA', 'CAG', 'AGA', 'CUU', 'CGU', 'GGA', 'AGG', 'ACU', 'GUC', 'AGG', 'AGC', 'UAC', 'GUG', 'GGU', 'GGA', 'UGU', 'AGU', 'UCU', 'GGA', 'GCA', 'UGG', 'AAG', 'UUG', 'CGU', 'CAC', 'UAC', 'CAU', 'GGC', 'AAA', 'AGA', 'CAA', 'ACC', 'AAC', 'ACU', 'GGA', 'CAU', 'UGA', 'ACU', 'CCU', 'GAA', 'GAC', 'GGA', 'GGU', 'CAC', 'AAA', 'CCC', 'UGC', 'CGU', 'CCU', 'GCG',…
['CAU', 'GCG', 'GUG', 'CGU', 'GGG', 'AAU', 'AGG', 'AAA', 'CAG', 'AGA', 'CUU', 'CGU', 'GGA', 'AGG', 'ACU', 'GUC', 'AGG', 'AGC', 'UAC', 'GUG', 'GGU', 'GGA', 'UGU', 'AGU', 'UCU', 'GGA', 'GCA', 'UGG', 'AAG', 'UUG', 'CGU', 'CAC', 'UAC', 'CAU', 'GGC', 'AAA', 'AGA', 'CAA', 'ACC', 'AAC', 'ACU', 'GGA', 'CAU', 'UGA', 'ACU', 'CCU', 'GAA', 'GAC', 'GGA', 'GGU', 'CAC', 'AAA', 'UCC', 'UGC', 'CGU', 'CCU', 'GCG',…
['CAU', 'GCG', 'GUG', 'CGU', 'GGG', 'AAU', 'AGG', 'CAA', 'CAG', 'AGA', 'CUU', 'CGU', 'GGA', 'AGG', 'ACC', 'GUC', 'AGG', 'AGC', 'UAC', 'GUG', 'GGU', 'GGA', 'UGU', 'GGU', 'ACU', 'GGA', 'GCA', 'UGG', 'AAG', 'UUG', 'CGU', 'CAC', 'UAC', 'AAU', 'GGC', 'AAA', 'AAA', 'CAA', 'ACC', 'GAC', 'ACU', 'GGA', 'UAU', 'UGA', 'ACU', 'CUU', 'AAA', 'GAC', 'GGA', 'GGU', 'CAC', 'AAA', 'CCC', 'AGC', 'CAU', 'CCU', 'GCG',…
['CAU', 'GCG', 'GUG', 'CGU', 'GGG', 'AAU', 'AGG', 'CAA', 'CAG', 'AGA', 'CUU', 'CGU', 'GGA', 'AGG', 'ACU', 'GUC', 'AGG', 'AGC', 'UAC', 'GUG', 'GGU', 'GGA', 'UGU', 'GGU', 'ACU', 'GGA', 'GCA', 'UGG', 'AAG', 'UUG', 'CGU', 'CAC', 'UAC', 'CAU', 'GGC', 'AAA', 'AGA', 'CAA', 'ACC', 'AAC', 'ACU', 'GGA', 'CAU', 'UGA', 'ACU', 'CCU', 'GAA', 'GAC', 'GGA', 'GGU', 'CAC', 'AAA', 'CCC', 'UGC', 'AGU', 'CCU', 'GCG',…
['CAU', 'GCG', 'GUG', 'CGU', 'GGG', 'AAU', 'AGG', 'UAA', 'CAG', 'AGA', 'CUU', 'CGU', 'GGA', 'AGG', 'ACU', 'GUC', 'AGG', 'AGC', 'UAC', 'GUG', 'GGU', 'GGA', 'UGU', 'GGU', 'ACU', 'GGA', 'GCA', 'UGG', 'AAG', 'UUG', 'CGU', 'CAC', 'UAC', 'UAU', 'GGC', 'AAA', 'AGA', 'CAA', 'ACC', 'AAC', 'ACU', 'GGA', 'UAU', 'UGA', 'ACU', 'CUU', 'AAA', 'GAC', 'GGA', 'GGU', 'CAC', 'AAA', 'CCC', 'AGC', 'CGU', 'CCU', 'GCG',…
