# Supplementary material for: Using amino acids co-occurrence matrices and explainability model to investigate patterns in dengue virus proteins
Source: BMC Bioinformatics. 2022 Feb 19;23:80. doi: 10.1186/s12859-022-04597-y (PMC8858567; doi:10.1186/s12859-022-04597-y)
Supplement: Supplementary file 4 — Additional file 4. NS1 protein: A list of sequences belonging to Dengue virus protein NS1 in csvformat. Each row is a sample of the amino acid chain labeledaccording to dengue severity. [file 12859_2022_4597_MOESM4_ESM.zip › Additional_File_4_NS1_protein/data.csv]

sequences	serotype	outcome	outcome_bin
['CCG', 'AUA', 'GUG', 'GGU', 'GCG', 'UUG', 'UCA', 'GUU', 'GGA', 'AAA', 'ACA', 'AAG', 'AAC', 'UGA', 'AAU', 'GUG', 'GUA', 'GUG', 'GGA', 'UUU', 'UUA', 'UCA', 'CAG', 'ACA', 'ACG', 'UGC', 'ACA', 'CAU', 'GGA', 'CAG', 'AAC', 'AAU', 'ACA', 'AAU', 'UCC', 'AAC', 'CAG', 'AAU', 'CCC', 'CUU', 'CAA', 'AGC', 'UGG', 'CUU', 'CAG', 'CUA', 'UCC', 'AGA', 'AGG', 'CUC', 'AUG', 'AAG', 'AAG', 'GCA', 'UUU', 'GUG', 'GAA',…	2	Classica	Classica
['CCG', 'AUA', 'GUG', 'GGU', 'GCG', 'UUG', 'UCA', 'GUU', 'GGA', 'AAA', 'ACA', 'AAG', 'AAC', 'UGA', 'AAU', 'GUG', 'GUA', 'GUG', 'GGA', 'UUU', 'UUA', 'UCA', 'CAG', 'ACA', 'ACG', 'UGC', 'ACA', 'CAU', 'GGA', 'CAG', 'AAC', 'AAU', 'ACA', 'AAU', 'UCC', 'AAC', 'CAG', 'AAU', 'CCC', 'CUU', 'CAA', 'AGC', 'UGG', 'CUU', 'CAG', 'CUA', 'UCC', 'AGA', 'AGG', 'CUC', 'AUG', 'AAG', 'AAG', 'GCA', 'UUU', 'GUG', 'GAA',…	2	Severa	Severa
['CCG', 'AUA', 'GUG', 'GGU', 'GCG', 'UUG', 'UCA', 'GUU', 'GGA', 'AAA', 'ACA', 'AAG', 'AAC', 'UGA', 'AAU', 'GUG', 'GUA', 'GUG', 'GGA', 'UUU', 'UUA', 'UCA', 'CAG', 'ACA', 'ACG', 'UGC', 'ACA', 'CAU', 'GGA', 'CAG', 'AAC', 'AAU', 'ACA', 'AAU', 'UCC', 'AAC', 'CAG', 'AAU', 'CCC', 'CUU', 'CAA', 'AGC', 'UGG', 'CUU', 'CAG', 'CUA', 'UCC', 'AGA', 'AGG', 'CUC', 'AUG', 'AAG', 'AAG', 'GCA', 'UUU', 'GUG', 'GAA',…	2	Classica	Classica
['CCG', 'AUA', 'GUG', 'GGU', 'GCG', 'UUG', 'UCA', 'GUU', 'GGA', 'AAA', 'ACA', 'AAG', 'AAC', 'UGA', 'AAU', 'GUG', 'GUA', 'GUG', 'GGA', 'UUU', 'UUA', 'UCA', 'CAG', 'ACA', 'ACG', 'UGC', 'ACA', 'CAU', 'GGA', 'CAG', 'AAC', 'AAU', 'ACA', 'AAU', 'UCC', 'AAC', 'CAG', 'AAU', 'CCC', 'CUU', 'CAA', 'AGC', 'UGG', 'CUU', 'CAG', 'CUA', 'UCC', 'AGA', 'AGG', 'CUC', 'AUG', 'AAG', 'AAG', 'GCA', 'UUU', 'GUG', 'GAA',…	2	Classica	Classica
['CCG', 'AUA', 'GUG', 'GGU', 'GCG', 'UUG', 'UCA', 'GUU', 'GGA', 'AAA', 'ACA', 'AAG', 'AAC', 'UGA', 'AAU', 'GUG', 'GUA', 'GUG', 'GGA', 'UUU', 'UUA', 'UCA', 'CAG', 'ACA', 'AUG', 'UGC', 'ACA', 'CAU', 'GGA', 'CAG', 'AAC', 'AAU', 'ACA', 'AAU', 'UCC', 'AAC', 'CAG', 'AAU', 'CCC', 'CUU', 'CAA', 'AGC', 'UGG', 'CUU', 'CAG', 'CUA', 'UCC', 'AGA', 'AGG', 'CUC', 'AUG', 'AAG', 'AAG', 'GCA', 'UUU', 'GUG', 'GAA',…	2	Severa	Severa
['CCG', 'AUA', 'GUG', 'GGU', 'GCG', 'UUG', 'UGA', 'GUU', 'GGA', 'AAA', 'ACA', 'AAG', 'AAC', 'UGA', 'AAU', 'GUG', 'GUA', 'GUG', 'GGA', 'UUU', 'UUA', 'UCA', 'CAG', 'ACA', 'ACG', 'UGC', 'ACA', 'CAU', 'GGA', 'CAG', 'AAC', 'AAU', 'ACA', 'AAU', 'UCC', 'AAC', 'CAG', 'AAU', 'CCC', 'CUU', 'CAA', 'AGC', 'UGG', 'CUU', 'CAG', 'CUA', 'UCC', 'AGA', 'AGG', 'CUC', 'AUG', 'AAG', 'AAG', 'GCA', 'UUU', 'GUG', 'GAA',…	2	Classica	Classica
['CCG', 'AUA', 'GUG', 'GGU', 'GCG', 'UUG', 'UGA', 'GUU', 'GGA', 'AAA', 'ACA', 'AAG', 'AAC', 'UGA', 'AAU', 'GUG', 'GUA', 'GUG', 'GGA', 'UUU', 'UUA', 'UCA', 'CAG', 'ACA', 'ACG', 'UGC', 'ACA', 'CAU', 'GGA', 'CAG', 'AAC', 'AAU', 'ACA', 'AAU', 'UCC', 'AAC', 'CAG', 'AAU', 'CCC', 'CUU', 'CAA', 'AGC', 'UGG', 'CUU', 'CAG', 'CUA', 'UCC', 'AGA', 'AGG', 'CUC', 'AUG', 'AAG', 'AAG', 'GCA', 'UUU', 'GUG', 'GAA',…	2	Classica	Classica
['CCG', 'AUA', 'GUG', 'GGU', 'GCG', 'UUG', 'UGA', 'GUU', 'GGA', 'AAA', 'ACA', 'AAG', 'AAC', 'UGA', 'AAU', 'GUG', 'GUA', 'GUG', 'GGA', 'UUU', 'UUA', 'UCA', 'CAG', 'ACA', 'ACG', 'UGC', 'ACA', 'CAU', 'GGA', 'CAG', 'AAC', 'AAU', 'ACA', 'AAU', 'UCC', 'AAC', 'CAG', 'AAU', 'CCC', 'CUU', 'CAA', 'AGC', 'UGG', 'CUU', 'CAG', 'CUA', 'UCC', 'AGA', 'AGG', 'CUC', 'AUG', 'AAG', 'AAG', 'GCA', 'UUU', 'GUG', 'GAA',…	2	Classica	Classica
['CCG', 'AUA', 'GUG', 'GGU', 'GCG', 'UUG', 'UGA', 'GUU', 'GGA', 'AAA', 'ACA', 'AAG', 'AAC', 'UGA', 'AAU', 'GUG', 'GUA', 'GUG', 'GGA', 'UUU', 'UUA', 'UCA', 'CAG', 'ACA', 'ACG', 'UGC', 'ACA', 'CAU', 'GGA', 'CAG', 'AAC', 'AAU', 'ACA', 'AAU', 'UCC', 'AAC', 'CAG', 'AAU', 'CCC', 'CUU', 'CAA', 'AGC', 'UGG', 'CUU', 'CAG', 'CUA', 'UCC', 'AGA', 'AGG', 'CUC', 'AUG', 'AAG', 'AAG', 'GCA', 'UUU', 'GUG', 'GAA',…	2	Classica	Classica
['CCG', 'AUA', 'GUG', 'GGU', 'GCG', 'UUG', 'UGA', 'GUU', 'GGA', 'AAA', 'ACA', 'AAG', 'AAC', 'UGA', 'AAU', 'GUG', 'GUA', 'GUG', 'GGA', 'UUU', 'UUA', 'UCA', 'CAG', 'ACA', 'ACG', 'UGC', 'ACA', 'CAU', 'GGA', 'CAG', 'AAC', 'AAU', 'ACA', 'AAU', 'UCC', 'AAC', 'CAG', 'AAU', 'CCC', 'CUU', 'CAA', 'AGC', 'UGG', 'CUU', 'CAG', 'CUA', 'UCC', 'AGA', 'AGG', 'CUC', 'AUG', 'AAG', 'AAG', 'GCA', 'UUU', 'GUG', 'GAA',…	2	Severa	Severa
['CCG', 'AUA', 'GUG', 'GGU', 'GCG', 'UUG', 'USA', 'GUU', 'GGA', 'AAA', 'ACA', 'AAG', 'AAC', 'UGA', 'AAU', 'GUG', 'GUA', 'GUG', 'GGA', 'UUU', 'UUA', 'UCA', 'CAG', 'ACA', 'ACG', 'UGC', 'ACA', 'CAU', 'GGA', 'CAG', 'AAC', 'AAU', 'ACA', 'AAU', 'UCC', 'AAC', 'CAG', 'AAU', 'CCC', 'CUU', 'CAA', 'AGC', 'UGG', 'CUU', 'CAG', 'CUA', 'UCC', 'AGA', 'AGG', 'CUC', 'AUG', 'AAG', 'AAG', 'GCA', 'UUU', 'GUG', 'GAA',…	2	Classica	Classica
['CCG', 'AUA', 'GUG', 'GUU', 'GCG', 'UUG', 'UGA', 'GCU', 'GGA', 'AAA', 'ACA', 'AAG', 'AAC', 'UAA', 'AAU', 'GUG', 'GCA', 'GUG', 'GAA', 'UAU', 'UCG', 'UCA', 'CAG', 'AUA', 'ACG', 'UGC', 'AUA', 'CAU', 'GGA', 'CAG', 'AAC', 'AAU', 'ACA', 'AGU', 'UCC', 'AAC', 'CAG', 'AAU', 'CCC', 'CUU', 'CAA', 'AAC', 'UGG', 'CCU', 'CAG', 'CCA', 'UCC', 'AGA', 'AAG', 'CGC', 'AUG', 'AAG', 'AGG', 'GCA', 'UCU', 'GUG', 'GAA',…	2	Classica	Classica
['CCG', 'AUA', 'GUG', 'GUU', 'GCG', 'UUG', 'UGA', 'GCU', 'GGA', 'AAA', 'ACA', 'AAG', 'AAC', 'UGA', 'AAU', 'GUG', 'GCA', 'GUG', 'GGA', 'UUU', 'UCA', 'UCA', 'CAG', 'ACA', 'ACG', 'UGC', 'ACA', 'CAU', 'GGA', 'CAG', 'AAC', 'AAU', 'ACA', 'AGU', 'UCC', 'AAC', 'CAG', 'AAU', 'CCC', 'CUU', 'CAA', 'AAC', 'UAG', 'CUU', 'CAG', 'CUA', 'UCC', 'AGA', 'AAG', 'CUC', 'AAG', 'AAG', 'AGG', 'GAA', 'UUU', 'GUG', 'GAA',…	2	Severa	Severa
['CCG', 'AUA', 'GUG', 'GUU', 'GCG', 'UUG', 'UGA', 'GCU', 'GGA', 'AAA', 'ACA', 'AAG', 'AAC', 'UGA', 'AAU', 'GUG', 'GCA', 'GUG', 'GGA', 'UUU', 'UCA', 'UCA', 'CAG', 'ACA', 'ACG', 'UGC', 'ACA', 'CAU', 'GGA', 'CAG', 'AAC', 'AAU', 'ACA', 'AGU', 'UCC', 'AAC', 'CAG', 'AAU', 'CCC', 'CUU', 'CAA', 'AAC', 'UAG', 'CUU', 'CAG', 'CUA', 'UCC', 'AGA', 'AAG', 'CUC', 'AAG', 'AAG', 'AGG', 'GAA', 'UUU', 'GUG', 'GAA',…	2	Severa	Severa
['CCG', 'AUA', 'GUG', 'GUU', 'GCG', 'UUG', 'UGA', 'GCU', 'GGA', 'AAA', 'ACA', 'AAG', 'AAC', 'UGA', 'AAU', 'GUG', 'GCA', 'GUG', 'GGA', 'UUU', 'UCA', 'UCA', 'CAG', 'ACA', 'ACG', 'UGC', 'ACA', 'CAU', 'GGA', 'CAG', 'AAC', 'AAU', 'ACA', 'AGU', 'UCC', 'AAC', 'CAG', 'AAU', 'CCC', 'CUU', 'CAA', 'AAC', 'UAG', 'CUU', 'CAG', 'CUA', 'UCC', 'AGA', 'AAG', 'CUC', 'AAG', 'AAG', 'AGG', 'GAA', 'UUU', 'GUG', 'GAA',…	2	Severa	Severa
['CCG', 'AUA', 'GUG', 'GUU', 'GCG', 'UUG', 'UGA', 'GCU', 'GGA', 'AAA', 'ACA', 'AAG', 'AAC', 'UGA', 'AAU', 'GUG', 'GCA', 'GUG', 'GGA', 'UUU', 'UCA', 'UCA', 'CAG', 'ACA', 'ACG', 'UGC', 'ACA', 'CAU', 'GGA', 'CAG', 'AAC', 'AAU', 'ACA', 'AGU', 'UCC', 'AAC', 'CAG', 'AAU', 'CCC', 'CUU', 'CAA', 'AAC', 'UAG', 'CUU', 'CAG', 'CUA', 'UCC', 'AGA', 'AAG', 'CUC', 'AAG', 'AAG', 'AGG', 'GAA', 'UUU', 'GUG', 'GAA',…	2	Severa	Severa
['CCG', 'AUA', 'GUG', 'GUU', 'GCG', 'UUG', 'UGA', 'GCU', 'GGA', 'AAA', 'ACA', 'AAG', 'AAC', 'UGA', 'AAU', 'GUG', 'GCA', 'GUG', 'GGA', 'UUU', 'UCA', 'UCA', 'CAG', 'ACA', 'ACG', 'UGC', 'ACA', 'CAU', 'GGA', 'CAG', 'AAC', 'AAU', 'ACA', 'AGU', 'UCC', 'AAC', 'CAG', 'AAU', 'CCC', 'CUU', 'CAA', 'AAC', 'UAG', 'CUU', 'CAG', 'CUA', 'UCC', 'AGA', 'AAG', 'CUC', 'AAG', 'AAG', 'AGG', 'GAA', 'UUU', 'GUG', 'GGA',…	2	Classica	Classica
['CCG', 'AUA', 'GUG', 'GUU', 'GCG', 'UUG', 'UGA', 'GCU', 'GGA', 'AAA', 'ACA', 'AAG', 'AAC', 'UGA', 'AAU', 'GUG', 'GCA', 'GUG', 'GGA', 'UUU', 'UCA', 'UCA', 'CAG', 'ACA', 'ACG', 'UGC', 'ACA', 'CAU', 'GGA', 'CAG', 'AAC', 'AAU', 'ACA', 'AGU', 'UCC', 'AAC', 'CAG', 'AAU', 'CCC', 'CUU', 'CAA', 'AAC', 'UAG', 'CUU', 'CAG', 'CUA', 'UCC', 'AGA', 'AAG', 'CUC', 'AAG', 'AAG', 'AGG', 'GAA', 'UUU', 'GUG', 'GGA',…	2	Classica	Classica
['CCG', 'AUA', 'GUG', 'GUU', 'GCG', 'UUG', 'UGA', 'GCU', 'GGA', 'AAA', 'ACA', 'AAG', 'AAC', 'UGA', 'AAU', 'GUG', 'GCA', 'GUG', 'GGA', 'UUU', 'UCA', 'UCA', 'CAG', 'ACA', 'AUG', 'UGC', 'ACA', 'CAU', 'GGA', 'CAG', 'AAC', 'AAU', 'ACA', 'AGU', 'UCC', 'AAC', 'CAG', 'AAU', 'CCC', 'CUU', 'CAA', 'AAC', 'UAG', 'CUU', 'CAG', 'CUA', 'UCC', 'AGA', 'AAG', 'CUC', 'AAG', 'AAG', 'AGG', 'GAA', 'UUU', 'GUG', 'GGA',…	2	Classica	Classica
['CCG', 'AUA', 'GUG', 'GUU', 'GCG', 'UUG', 'UGA', 'GCU', 'GGA', 'AAA', 'ACA', 'AAG', 'AAC', 'UGA', 'AAU', 'GUG', 'GCA', 'GUG', 'GGA', 'UUU', 'UUA', 'UCA', 'CAG', 'ACA', 'ACG', 'UGC', 'ACA', 'CAU', 'GGA', 'CAG', 'AAC', 'AAU', 'ACA', 'AAU', 'UCC', 'AAC', 'CAG', 'AAU', 'CCC', 'CUU', 'CAA', 'AGC', 'UGG', 'CUU', 'CAG', 'CUA', 'UCC', 'AGA', 'AGG', 'CUC', 'AUG', 'AAG', 'AAG', 'GCA', 'UUU', 'GUG', 'GAA',…	2	Severa	Severa
['CCG', 'AUA', 'GUG', 'GUU', 'GCG', 'UUG', 'UGA', 'GCU', 'GGA', 'AAA', 'ACA', 'AAG', 'AAC', 'UGA', 'AGU', 'GUG', 'GCA', 'GUG', 'GGA', 'UUU', 'UCA', 'UCA', 'CAG', 'ACA', 'ACG', 'UGC', 'ACA', 'CAU', 'GGA', 'CAG', 'AAC', 'AAU', 'ACA', 'AGU', 'UCC', 'AAC', 'CAG', 'AAU', 'CCC', 'CUU', 'CAA', 'AAC', 'UAG', 'CUU', 'CAG', 'CUA', 'UCC', 'AGA', 'AAG', 'CUC', 'AUG', 'AAG', 'AGG', 'GCA', 'UUU', 'GUG', 'GAA',…	2	Classica	Classica
['CCG', 'AUA', 'GUG', 'GUU', 'GCG', 'UUG', 'UGA', 'GCU', 'GGA', 'AAA', 'ACA', 'AAG', 'AAC', 'UGA', 'AGU', 'GUG', 'GCA', 'GUG', 'GGA', 'UUU', 'UCA', 'UCA', 'CAG', 'ACG', 'ACG', 'UGC', 'ACA', 'CAU', 'GGA', 'CAG', 'AAC', 'AAU', 'ACA', 'AGU', 'UCC', 'AAC', 'CAG', 'AAU', 'CCC', 'CUU', 'CAA', 'AAC', 'UAG', 'CUU', 'CAG', 'CUA', 'UCC', 'AGA', 'AAG', 'CUC', 'AUG', 'AAG', 'AGG', 'GCA', 'UUU', 'GUG', 'GAA',…	2	Classica	Classica
['CCG', 'AUA', 'GUG', 'GUU', 'GCG', 'UUG', 'UGA', 'GCU', 'GGA', 'AAA', 'AUA', 'AAG', 'AAC', 'UGA', 'AAU', 'GUG', 'GCA', 'GUG', 'GGA', 'UUU', 'UCA', 'UCA', 'CAG', 'ACA', 'ACG', 'UGC', 'ACA', 'CAU', 'GGA', 'CAG', 'AAC', 'AAU', 'ACA', 'AGU', 'UCC', 'AAC', 'CAG', 'AAU', 'CCC', 'CUU', 'CAA', 'AAC', 'UAG', 'CUU', 'CAG', 'CUA', 'UCC', 'AGA', 'AAG', 'CUC', 'AAG', 'AAG', 'AGG', 'GAA', 'UUU', 'GUG', 'GGA',…	2	Severa	Severa
['CCG', 'AUA', 'GUG', 'GUU', 'GCG', 'UUG', 'UGA', 'GCU', 'GGA', 'AGA', 'ACA', 'AAG', 'AAC', 'UAA', 'AAU', 'GCG', 'GCA', 'GUG', 'GAA', 'UAU', 'UCG', 'UCA', 'CAG', 'AUA', 'ACG', 'UGC', 'AUA', 'CAU', 'GGA', 'CAG', 'AAC', 'AAU', 'ACA', 'AGU', 'UCC', 'AAC', 'CAG', 'AAU', 'CCC', 'CUU', 'CAA', 'AAC', 'UGG', 'CCU', 'CAG', 'CCA', 'UCC', 'AGA', 'AAG', 'CGC', 'AUG', 'AAG', 'AGG', 'GCA', 'UCU', 'GUG', 'GAA',…	2	Classica	Classica
['CCG', 'AUA', 'GUG', 'GUU', 'GCG', 'UUG', 'UGA', 'GCU', 'GGA', 'AGA', 'ACA', 'AAG', 'AAC', 'UAA', 'AAU', 'GUG', 'GCA', 'GUG', 'GAA', 'UAU', 'UCG', 'UCA', 'CAG', 'AUA', 'ACG', 'UGC', 'ACA', 'CAU', 'GGA', 'CAG', 'AAC', 'AAU', 'ACA', 'AGU', 'UCC', 'AAC', 'CAG', 'AAU', 'CUC', 'CUU', 'CAA', 'AAC', 'UGG', 'CCU', 'CAG', 'CCA', 'UCC', 'AGA', 'AAG', 'CGC', 'AUG', 'AAG', 'AGG', 'GCA', 'UCU', 'GUG', 'GAA',…	2	Classica	Classica
['CCG', 'AUA', 'GUG', 'GUU', 'GCG', 'UUG', 'UGA', 'GCU', 'GGA', 'AGA', 'ACA', 'AAG', 'AAC', 'UAA', 'AAU', 'GUG', 'GCA', 'GUG', 'GAA', 'UAU', 'UCG', 'UCA', 'CAG', 'AUA', 'ACG', 'UGC', 'AUA', 'CAU', 'GGA', 'CAG', 'AAC', 'AAU', 'ACA', 'AGU', 'UCC', 'AAC', 'CAG', 'AAU', 'CCC', 'CUU', 'CAA', 'AAC', 'UGG', 'CCU', 'CAG', 'CCA', 'UCC', 'AGA', 'AAG', 'CGC', 'AUG', 'AAG', 'AGG', 'GCA', 'UCU', 'GUG', 'GAA',…	2	Classica	Classica
['CCG', 'AUA', 'GUG', 'GUU', 'GCG', 'UUG', 'UGA', 'GCU', 'GGA', 'AGA', 'ACA', 'AAG', 'AAC', 'UAA', 'AAU', 'GUG', 'GCA', 'GUG', 'GAA', 'UAU', 'UCG', 'UCA', 'CAG', 'AUA', 'ACG', 'UGC', 'AUA', 'CAU', 'GGA', 'CAG', 'AAC', 'AAU', 'ACA', 'AGU', 'UCC', 'AAC', 'CAG', 'AAU', 'CCC', 'CUU', 'CAA', 'AAC', 'UGG', 'CCU', 'CAG', 'CCA', 'UCC', 'AGA', 'AAG', 'CGC', 'AUG', 'AAG', 'AGG', 'GCA', 'UCU', 'GUG', 'GAA',…	2	Classica	Classica
['CCG', 'AUA', 'GUG', 'GUU', 'GCG', 'UUG', 'UGA', 'GCU', 'GGA', 'AGA', 'ACA', 'AAG', 'AAC', 'UAA', 'AAU', 'GUG', 'GCA', 'GUG', 'GAA', 'UAU', 'UCG', 'UCA', 'CAG', 'AUA', 'ACG', 'UGC', 'AUA', 'CAU', 'GGA', 'CAG', 'AAC', 'AAU', 'ACA', 'AGU', 'UCC', 'AAC', 'CAG', 'AAU', 'CCC', 'CUU', 'CAA', 'AAC', 'UGG', 'CCU', 'CAG', 'CCA', 'UCC', 'AGA', 'AAG', 'CGC', 'AUG', 'AAG', 'AGG', 'GCA', 'UCU', 'GUG', 'GAA',…	2	Classica	Classica
['CCG', 'AUA', 'GUG', 'GUU', 'GCG', 'UUG', 'UGA', 'GCU', 'GGA', 'AGA', 'ACA', 'AAG', 'AAC', 'UAA', 'AAU', 'GUG', 'GCA', 'GUG', 'GAA', 'UAU', 'UCG', 'UCA', 'CAG', 'AUA', 'ACG', 'UGC', 'AUA', 'CAU', 'GGA', 'CAG', 'AAC', 'AAU', 'ACA', 'AGU', 'UCC', 'AAC', 'CAG', 'AAU', 'CCC', 'CUU', 'CAA', 'AAC', 'UGG', 'CCU', 'CAG', 'CCA', 'UCC', 'AGA', 'AAG', 'CGC', 'AUG', 'AAG', 'AGG', 'GCA', 'UCU', 'GUG', 'GAA',…	2	Classica	Classica
['CCG', 'AUA', 'GUG', 'GUU', 'GCG', 'UUG', 'UGA', 'GCU', 'GGA', 'AGA', 'ACA', 'AAG', 'AAC', 'UAA', 'AAU', 'GUG', 'GCA', 'GUG', 'GAA', 'UAU', 'UCG', 'UCA', 'CAG', 'AUA', 'ACG', 'UGC', 'AUA', 'CAU', 'GGA', 'CAG', 'AAC', 'AAU', 'ACA', 'AGU', 'UCC', 'AAC', 'CAG', 'AAU', 'CCC', 'CUU', 'CAA', 'AAC', 'UGG', 'CCU', 'CAG', 'CCA', 'UCC', 'AGA', 'AAG', 'CGC', 'AUG', 'AAG', 'AGG', 'GCA', 'UCU', 'GUG', 'GAA',…	2	Classica	Classica
['CCG', 'AUA', 'GUG', 'GUU', 'GCG', 'UUG', 'UGA', 'GCU', 'GGA', 'AGA', 'ACA', 'AAG', 'AAC', 'UAA', 'AAU', 'GUG', 'GCA', 'GUG', 'GAA', 'UAU', 'UCG', 'UCA', 'CAG', 'AUA', 'ACG', 'UGC', 'AUA', 'CAU', 'GGA', 'CAG', 'AAC', 'AAU', 'ACA', 'AGU', 'UCC', 'AAC', 'CAG', 'AAU', 'CCC', 'CUU', 'CAA', 'AAC', 'UGG', 'CCU', 'CAG', 'CCA', 'UCC', 'AGA', 'AAG', 'CGC', 'AUG', 'AAG', 'AGG', 'GCA', 'UCU', 'GUG', 'GAA',…	2	Classica	Classica
['CCG', 'AUA', 'GUG', 'GUU', 'GCG', 'UUG', 'UGA', 'GCU', 'GGA', 'AGA', 'ACA', 'AAG', 'AAC', 'UAA', 'AAU', 'GUG', 'GCA', 'GUG', 'GAA', 'UAU', 'UCG', 'UCA', 'CAG', 'AUA', 'ACG', 'UGC', 'AUA', 'CAU', 'GGA', 'CAG', 'AAC', 'AAU', 'ACA', 'AGU', 'UCC', 'AAC', 'CAG', 'AAU', 'CCC', 'CUU', 'CAA', 'AAC', 'UGG', 'CCU', 'CAG', 'CCA', 'UCC', 'AGA', 'AAG', 'CGC', 'AUG', 'AAG', 'AGG', 'GCA', 'UCU', 'GUG', 'GAA',…	2	Classica	Classica
['CCG', 'AUA', 'GUG', 'GUU', 'GCG', 'UUG', 'UGA', 'GCU', 'GGA', 'AGA', 'ACA', 'AAG', 'AAC', 'UAA', 'AAU', 'GUG', 'GCA', 'GUG', 'GAA', 'UAU', 'UCG', 'UCA', 'CAG', 'AUA', 'ACG', 'UGC', 'AUA', 'CAU', 'GGA', 'CAG', 'AAC', 'AAU', 'ACA', 'AGU', 'UCC', 'AAC', 'CAG', 'AAU', 'CCC', 'CUU', 'CAA', 'AAC', 'UGG', 'CUU', 'CAG', 'CCA', 'UCC', 'AGA', 'AAG', 'CUC', 'ACG', 'AAG', 'AAG', 'GCA', 'UCU', 'GUG', 'GAA',…	2	Classica	Classica
['CCG', 'AUA', 'GUG', 'GUU', 'GCG', 'UUG', 'UGA', 'GCU', 'GGA', 'AGA', 'ACA', 'AAG', 'AAC', 'UAA', 'AAU', 'GUG', 'GCA', 'GYG', 'GRA', 'UMU', 'UCR', 'UCA', 'CAG', 'AUA', 'ACG', 'UGC', 'AUA', 'CAU', 'GGA', 'CAG', 'AAC', 'AAU', 'ACA', 'AGU', 'UCC', 'AAC', 'CAG', 'AAU', 'CCC', 'CUU', 'CAA', 'AAC', 'UGG', 'CCU', 'CAG', 'CCA', 'UCC', 'AGA', 'AAG', 'CGC', 'AUG', 'AAG', 'AGG', 'GCA', 'UCU', 'GUG', 'GAA',…	2	Classica	Classica
['CCG', 'AUA', 'GUG', 'GUU', 'GCG', 'UUG', 'UGA', 'GCU', 'GGA', 'AGA', 'ACA', 'AAG', 'AAU', 'UAA', 'AAU', 'GUG', 'GCA', 'GUG', 'GAA', 'UAU', 'UCG', 'UCA', 'CAG', 'AUA', 'ACG', 'UGC', 'AUA', 'CAU', 'GGA', 'CAG', 'AAC', 'AAU', 'ACA', 'AGU', 'UCC', 'AAC', 'CAG', 'AAU', 'CCC', 'CUU', 'CAA', 'AAC', 'UGG', 'CCU', 'CAG', 'CCA', 'UCC', 'AGA', 'AAG', 'CGC', 'AUG', 'AAG', 'AGG', 'GCA', 'UCU', 'GUG', 'GAA',…	2	Classica	Classica
['CCG', 'AUA', 'GUG', 'GUU', 'GCG', 'UUG', 'UGA', 'GUU', 'GGA', 'AAA', 'ACA', 'AAG', 'AAC', 'UGA', 'AAU', 'GUG', 'GCA', 'GUG', 'GGA', 'UUU', 'UUA', 'UCA', 'CAG', 'ACA', 'ACG', 'UAC', 'ACA', 'CAU', 'GGA', 'CAG', 'AAC', 'AAU', 'ACA', 'AAU', 'UCC', 'AAC', 'CAG', 'AAU', 'CCC', 'CUU', 'CAA', 'AGC', 'UGG', 'CUU', 'CAG', 'CUA', 'UCC', 'AGA', 'AGG', 'CUC', 'AUG', 'AAG', 'AAG', 'GCA', 'UUU', 'GUG', 'GAA',…	2	Classica	Classica
['CCG', 'AUA', 'GUG', 'GUU', 'GCG', 'UUG', 'UGA', 'GUU', 'GGA', 'AAA', 'ACA', 'AAG', 'AAC', 'UGA', 'AAU', 'GUG', 'GUA', 'GUG', 'GGA', 'UUU', 'UUA', 'UCA', 'CAG', 'ACA', 'ACG', 'UGC', 'ACA', 'CAU', 'GGA', 'CAG', 'AAC', 'AAU', 'ACA', 'AAU', 'UCC', 'AAC', 'CAG', 'AAU', 'CCC', 'CUU', 'CAA', 'AGC', 'UGG', 'CUU', 'CAG', 'CUA', 'UCC', 'AGA', 'AGG', 'CUC', 'AUG', 'AAG', 'AGG', 'GCA', 'UUU', 'GUG', 'GAA',…	2	Severa	Severa
['CCG', 'AUA', 'GUG', 'GUU', 'GCG', 'UUG', 'UGA', 'GUU', 'GGA', 'AAA', 'ACA', 'AAG', 'AAC', 'UGA', 'AAU', 'GUG', 'GUA', 'GUG', 'GGA', 'UUU', 'UUA', 'UCA', 'CAG', 'ACA', 'ACG', 'UGC', 'ACA', 'CAU', 'GGA', 'CAG', 'AAC', 'AAU', 'ACA', 'AAU', 'UCC', 'AAC', 'CAG', 'AAU', 'CCC', 'CUU', 'CAA', 'AGC', 'UGG', 'CUU', 'CAG', 'CUA', 'UCC', 'AGA', 'AGG', 'CUC', 'AUG', 'AAG', 'AGG', 'GCA', 'UUU', 'GUG', 'GAA',…	2	Severa	Severa
['CCG', 'AUA', 'GUG', 'GUU', 'GCG', 'UUG', 'UGA', 'GUU', 'GGA', 'AAA', 'ACA', 'AAG', 'AAC', 'UGA', 'AAU', 'GUG', 'GUA', 'GUG', 'GGA', 'UUU', 'UUA', 'UCA', 'CAG', 'ACA', 'ACG', 'UGC', 'ACA', 'CAU', 'GGA', 'CAG', 'AAC', 'AAU', 'ACA', 'AAU', 'UCC', 'AAC', 'CAG', 'AAU', 'CCC', 'CUU', 'CAA', 'AGC', 'UGG', 'CUU', 'CAG', 'CUA', 'UCC', 'AGA', 'AGG', 'CUC', 'AUG', 'AAG', 'AGG', 'GCA', 'UUU', 'GUG', 'GAA',…	2	Classica	Classica
['CCG', 'AUA', 'GUG', 'GUU', 'GCG', 'UUG', 'UGA', 'GUU', 'GGA', 'AAA', 'ACA', 'AAG', 'AAC', 'UGA', 'AAU', 'GUG', 'GUA', 'GUG', 'GGA', 'UUU', 'UUA', 'UCA', 'CAG', 'ACA', 'ACG', 'UGC', 'ACA', 'CAU', 'GGA', 'CAG', 'AAC', 'AAU', 'ACA', 'AAU', 'UCC', 'AAC', 'CAG', 'AAU', 'CCC', 'CUU', 'CAA', 'AGC', 'UGG', 'CUU', 'CAG', 'CUA', 'UCC', 'AGA', 'AGG', 'CUC', 'AUG', 'AAG', 'AGG', 'GCA', 'UUU', 'GUG', 'GAA',…	2	Classica	Classica
['CCG', 'AUA', 'GUG', 'GUU', 'GCG', 'UUG', 'UGA', 'GUU', 'GGA', 'AAA', 'ACA', 'AAG', 'AAC', 'UGA', 'AAU', 'GUG', 'GUA', 'GUG', 'GGA', 'UUU', 'UUA', 'UCA', 'CAG', 'ACA', 'ACG', 'UGC', 'ACA', 'CAU', 'GGA', 'CAG', 'AGC', 'AAU', 'ACA', 'AAU', 'UCC', 'AAC', 'CAG', 'AAU', 'CCC', 'CUC', 'CAA', 'AGC', 'UGG', 'CUU', 'CAG', 'CUA', 'UCC', 'AGA', 'AGG', 'CUC', 'AUG', 'AAG', 'AAG', 'GCA', 'UUU', 'GUG', 'GAA',…	2	Classica	Classica
['CCU', 'GAC', 'UUG', 'GAU', 'AGG', 'GUU', 'GAA', 'UUC', 'AAA', 'AAA', 'CAC', 'AUC', 'CAU', 'GUC', 'AUU', 'UUC', 'AUG', 'UAU', 'UGC', 'GAU', 'AGG', 'AAU', 'CAU', 'CAC', 'ACU', 'CUA', 'UCU', 'GGG', 'AGC', 'UGU', 'GGU', 'ACA', 'AGC', 'UGA', 'CAU', 'GGG', 'GUG', 'UGU', 'CAU', 'AAA', 'CUG', 'GAA', 'AGG', 'CAA', 'AGA', 'ACU', 'UAA', 'AUG', 'UGG', 'AAG', 'UGG', 'AAU', 'UUU', 'CGU', 'CAC', 'CAA', 'CGA',…	3	Classica	Classica
['CCU', 'GAC', 'UUG', 'GAU', 'AGG', 'GUU', 'GAA', 'UUC', 'AAA', 'GAA', 'CAC', 'AUC', 'UAU', 'GUC', 'AUU', 'UUC', 'AUG', 'CAU', 'UGC', 'GAU', 'AGG', 'AAU', 'CAU', 'UAC', 'ACU', 'CUA', 'UCU', 'GGG', 'AGC', 'UGU', 'GGU', 'GCA', 'AGC', 'UGA', 'CAU', 'GGG', 'GUG', 'UGU', 'UAU', 'AAA', 'CUG', 'GAA', 'AGG', 'CAA', 'AGA', 'ACU', 'CAA', 'AUG', 'UGG', 'AAG', 'UGG', 'AAU', 'CUU', 'CGU', 'CAC', 'CAA', 'CGA',…	3	Classica	Classica
['CGG', 'ACA', 'GUG', 'GUU', 'GCG', 'UUG', 'UAA', 'GCU', 'GGA', 'AGA', 'ACA', 'AAG', 'AAC', 'UGA', 'AAU', 'GUG', 'GAA', 'GUG', 'GAA', 'UCU', 'UUG', 'UGA', 'CUG', 'ACA', 'AUG', 'UGC', 'ACA', 'CUU', 'GGA', 'CGG', 'AAC', 'AAU', 'ACA', 'AAU', 'UUC', 'AAC', 'CAG', 'ACU', 'CCC', 'CUU', 'CAA', 'AGU', 'UGG', 'CUU', 'CUG', 'CAA', 'UUC', 'AAA', 'AAG', 'CCC', 'AUG', 'AGG', 'AAG', 'GAA', 'UCU', 'GUG', 'GAA',…	2	Severa	Severa
['CUG', 'ACA', 'GUG', 'GCU', 'GCG', 'UUG', 'UGA', 'GCU', 'GGA', 'AGA', 'ACA', 'AAG', 'AAC', 'UGA', 'AAU', 'GCG', 'GAA', 'GUG', 'GGA', 'UUU', 'UCG', 'UGA', 'CUG', 'ACA', 'AUG', 'UGC', 'ACA', 'CCU', 'GGA', 'CGG', 'AGC', 'AAU', 'ACA', 'AAU', 'UCC', 'AAC', 'CAG', 'ACU', 'CCC', 'CUU', 'CAA', 'AGU', 'UAG', 'CCU', 'CUG', 'CCA', 'UCC', 'AAA', 'AAG', 'CCC', 'ACG', 'AAG', 'AGG', 'GAA', 'UUU', 'GUG', 'GGA',…	2	Severa	Severa
['CUG', 'AUA', 'GUG', 'GCU', 'GCG', 'UUG', 'UGA', 'GCU', 'GGA', 'AAA', 'AUA', 'AAG', 'AAC', 'UGA', 'AAU', 'GUG', 'GCA', 'GCG', 'GGA', 'UCU', 'UCA', 'UCA', 'CAG', 'AUA', 'ACG', 'UAC', 'ACA', 'CAU', 'GGA', 'CAG', 'AAC', 'AAU', 'AUA', 'AGU', 'UCC', 'AAC', 'CAG', 'AAU', 'CCC', 'CUU', 'CAA', 'AAC', 'UAG', 'CUU', 'CAG', 'CUA', 'UCC', 'AAA', 'AAG', 'CUC', 'AUG', 'AAG', 'AGG', 'GCA', 'UUU', 'GUG', 'GAA',…	2	Severa	Severa
['CUG', 'AUA', 'GUG', 'GCU', 'GCG', 'UUG', 'UGA', 'GCU', 'GGA', 'AAA', 'AUA', 'AAG', 'AAC', 'UGA', 'AAU', 'GUG', 'GCA', 'GCG', 'GGA', 'UCU', 'UCA', 'UCA', 'CAG', 'AUA', 'ACG', 'UAC', 'ACA', 'CAU', 'GGA', 'CAG', 'AAC', 'AAU', 'AUA', 'AGU', 'UCC', 'AAC', 'CAG', 'AAU', 'CCC', 'CUU', 'CAA', 'AAC', 'UAG', 'CUU', 'CAG', 'CUA', 'UCC', 'AAA', 'AAG', 'CUC', 'AUG', 'AAG', 'AGG', 'GCA', 'UUU', 'GUG', 'GAA',…	2	Classica	Classica
['CUG', 'AUA', 'GUG', 'GCU', 'GUG', 'UUG', 'UGA', 'GUU', 'GGA', 'AAA', 'ACA', 'AAG', 'AAU', 'UGA', 'AAU', 'GUG', 'GCA', 'GCG', 'GGA', 'UUU', 'UUA', 'UCA', 'CAG', 'ACA', 'AUG', 'UAC', 'ACA', 'CAU', 'GGA', 'CAG', 'AAC', 'AAU', 'ACA', 'AAU', 'UCC', 'AAC', 'CAG', 'AAU', 'CCC', 'CCU', 'CAA', 'AGC', 'UGG', 'CUU', 'CAG', 'CUA', 'UCC', 'AGA', 'AAG', 'CUC', 'AUG', 'AAG', 'AGG', 'GCA', 'UUU', 'GUG', 'GAA',…	2	Severa	Severa
['CUG', 'AUA', 'GUG', 'GUU', 'GCA', 'UUG', 'UGA', 'GCU', 'GGA', 'AAA', 'AUA', 'AAG', 'AAC', 'UGA', 'AAU', 'GUG', 'GCA', 'GCG', 'GGA', 'UCU', 'UCA', 'UUA', 'CAG', 'AUA', 'ACG', 'UAC', 'ACA', 'CAU', 'GGA', 'CAG', 'AGC', 'AAU', 'ACA', 'AGU', 'UCC', 'AAC', 'CAG', 'AAU', 'CCC', 'CUU', 'CAA', 'AAC', 'UAG', 'CUU', 'CAG', 'CUA', 'UCC', 'AAA', 'AAG', 'CUC', 'AUG', 'AAG', 'AAG', 'GCA', 'UUU', 'GUG', 'GAA',…	2	Classica	Classica
['CUG', 'AUA', 'GUG', 'GUU', 'GCA', 'UUG', 'UGA', 'GCU', 'GGA', 'AAA', 'AUA', 'AAG', 'AAC', 'UGA', 'AAU', 'GUG', 'GCA', 'GCG', 'GGA', 'UCU', 'UCA', 'UUA', 'CAG', 'AUA', 'ACG', 'UAC', 'ACA', 'CAU', 'GGA', 'CAG', 'AGC', 'AAU', 'AUA', 'AGU', 'UCC', 'AAC', 'CAG', 'AAU', 'CCC', 'CUU', 'CAA', 'AAC', 'UAG', 'CUU', 'CAG', 'CUA', 'UCC', 'AAA', 'AAG', 'CUC', 'AUG', 'AAG', 'AAG', 'GCA', 'UUU', 'GUG', 'GAA',…	2	Classica	Classica
['CUG', 'AUA', 'GUG', 'GUU', 'GCA', 'UUG', 'UGA', 'GCU', 'GGA', 'AAA', 'AUA', 'AAG', 'AAC', 'UGA', 'AAU', 'GUG', 'GCA', 'GCG', 'GGA', 'UCU', 'UCA', 'UUA', 'CAG', 'AUA', 'ACG', 'UAC', 'ACA', 'CAU', 'GGA', 'CAG', 'AGC', 'AAU', 'AUA', 'AGU', 'UCC', 'AAC', 'CAG', 'AAU', 'CCC', 'CUU', 'CAA', 'AAC', 'UAG', 'CUU', 'CAG', 'CUA', 'UCC', 'AAA', 'AAG', 'CUC', 'AUG', 'AAG', 'AAG', 'GCA', 'UUU', 'GUG', 'GAA',…	2	Classica	Classica
['CUG', 'AUA', 'GUG', 'GUU', 'GCA', 'UUG', 'UGA', 'GCU', 'GGA', 'AAA', 'AUA', 'AAG', 'AAC', 'UGA', 'AAU', 'GUG', 'GCA', 'GCG', 'GGA', 'UCU', 'UCA', 'UUA', 'CAG', 'AUA', 'ACG', 'UAC', 'ACA', 'CAU', 'GGA', 'CAG', 'AGC', 'AAU', 'AUA', 'AGU', 'UCC', 'AAC', 'CAG', 'AAU', 'CCC', 'CUU', 'CAA', 'AAC', 'UAG', 'CUU', 'CAG', 'CUA', 'UCC', 'AAA', 'AAG', 'CUC', 'AUG', 'AAG', 'AAG', 'GCA', 'UUU', 'GUG', 'GAA',…	2	Severa	Severa
['CUG', 'AUA', 'GUG', 'GUU', 'GCA', 'UUG', 'UGA', 'GCU', 'GGA', 'AAA', 'AUA', 'AAG', 'AAC', 'UGA', 'AAU', 'GUG', 'GCA', 'GCG', 'GGA', 'UCU', 'UCA', 'UUA', 'CAG', 'AUA', 'ACG', 'UAC', 'ACA', 'CAU', 'GGA', 'CAG', 'AGC', 'AAU', 'AUA', 'AGU', 'UCC', 'AAC', 'CAG', 'AAU', 'CCC', 'CUU', 'CAA', 'AAC', 'UAG', 'CUU', 'CAG', 'CUA', 'UCC', 'AAA', 'AAG', 'CUC', 'AUG', 'AAG', 'AAG', 'GCA', 'UUU', 'GUG', 'GAA',…	2	Classica	Classica
['CUG', 'AUA', 'GUG', 'GUU', 'GCA', 'UUG', 'UGA', 'GCU', 'GGA', 'AAA', 'AUA', 'AAG', 'AAC', 'UGA', 'AAU', 'GUG', 'GCA', 'GCG', 'GGA', 'UCU', 'UCA', 'UUA', 'CAG', 'AUA', 'ACG', 'UAC', 'ACA', 'CAU', 'GGA', 'CAG', 'AGC', 'AAU', 'AUA', 'AGU', 'UCC', 'AAC', 'CAG', 'AAU', 'CCC', 'CUU', 'CAA', 'AAC', 'UAG', 'CUU', 'CAG', 'CUA', 'UCC', 'AAA', 'AAG', 'CUC', 'AUG', 'AAG', 'AAG', 'GCA', 'UUU', 'GUG', 'GAA',…	2	Classica	Classica
['CUG', 'AUA', 'GUG', 'GUU', 'GCG', 'UUG', 'UGA', 'GCU', 'GGA', 'AAA', 'ACA', 'AAG', 'AAC', 'UGA', 'AAU', 'GUG', 'GCA', 'GCG', 'GGA', 'UCU', 'UCA', 'UCA', 'CAG', 'AUA', 'ACG', 'UGC', 'AUA', 'CGU', 'GGA', 'CAG', 'AAC', 'AAU', 'ACA', 'AGU', 'UCC', 'AAC', 'CAG', 'AAU', 'CCC', 'CUU', 'CAA', 'AAU', 'UAG', 'CUU', 'CAG', 'CUA', 'UCC', 'AAA', 'AAG', 'CUC', 'AUG', 'AAG', 'AUG', 'GUA', 'UUU', 'GUG', 'GAA',…	2	Severa	Severa
['CUG', 'AUA', 'GUG', 'GUU', 'GCG', 'UUG', 'UGA', 'GCU', 'GGA', 'AAA', 'ACA', 'AAG', 'AAC', 'UGA', 'AAU', 'GUG', 'GCA', 'GCG', 'GGA', 'UUU', 'UCA', 'UCA', 'CAG', 'AUA', 'ACG', 'UGC', 'ACA', 'CAU', 'GGA', 'CAG', 'AAC', 'AAU', 'ACA', 'AGU', 'UCC', 'AAC', 'CAG', 'AAU', 'CCC', 'CUU', 'CAA', 'AAC', 'UAG', 'CUU', 'CAG', 'CUA', 'UCC', 'AAA', 'AAG', 'CUC', 'AUG', 'AAG', 'AAG', 'GCA', 'UUU', 'GUG', 'GAA',…	2	Severa	Severa
['CUG', 'AUA', 'GUG', 'GUU', 'GCG', 'UUG', 'UGA', 'GCU', 'GGA', 'AAA', 'ACA', 'AAG', 'AAC', 'UGA', 'AAU', 'GUG', 'GCA', 'GUG', 'GGA', 'UUU', 'UCA', 'UCA', 'CAG', 'ACA', 'ACG', 'UGC', 'ACA', 'CAU', 'GGA', 'CAG', 'AAC', 'AAU', 'ACA', 'AGU', 'UCC', 'AAC', 'CAG', 'AAU', 'CCC', 'CUU', 'CAA', 'AGC', 'UAG', 'CUU', 'CAG', 'CUA', 'UCC', 'AGA', 'AAG', 'CUC', 'AAG', 'AAG', 'AGG', 'GAA', 'UUU', 'GUG', 'GGA',…	2	Classica	Classica
['CUG', 'AUA', 'GUG', 'GUU', 'GCG', 'UUG', 'UGA', 'GCU', 'GGA', 'AAA', 'AUA', 'AAG', 'AAC', 'UGA', 'AAU', 'GUG', 'GCA', 'GCG', 'GGA', 'UCU', 'UCA', 'UCA', 'CAG', 'AUA', 'ACG', 'UAC', 'ACA', 'CAU', 'GGA', 'CAG', 'AAC', 'AAU', 'AUA', 'AGU', 'UCC', 'AAC', 'CAG', 'AAU', 'CCC', 'CUU', 'CAA', 'AAC', 'UAG', 'CUU', 'CAG', 'CUA', 'UCC', 'AAA', 'AAG', 'CUC', 'ACG', 'AAG', 'AGG', 'GCA', 'UUU', 'GUG', 'GAA',…	2	Severa	Severa
['CUG', 'AUA', 'GUG', 'GUU', 'GCG', 'UUG', 'UGA', 'GCU', 'GGA', 'AAA', 'AUA', 'AAG', 'AAC', 'UGA', 'AAU', 'GUG', 'GCA', 'GCG', 'GGA', 'UCU', 'UCA', 'UCA', 'CAG', 'AUA', 'ACG', 'UAC', 'ACA', 'CAU', 'GGA', 'CAG', 'AAC', 'AAU', 'AUA', 'AGU', 'UCC', 'AAC', 'CAG', 'AAU', 'CCC', 'CUU', 'CAA', 'AAC', 'UAG', 'CUU', 'CAG', 'CUA', 'UCC', 'AAA', 'AAG', 'CUC', 'ACG', 'AAG', 'AGG', 'GCA', 'UUU', 'GUG', 'GAA',…	2	Classica	Classica
['CUG', 'AUA', 'GUG', 'GUU', 'GCG', 'UUG', 'UGA', 'GCU', 'GGA', 'AAA', 'AUA', 'AAG', 'AAC', 'UGA', 'AAU', 'GUG', 'GCA', 'GCG', 'GGA', 'UCU', 'UCA', 'UCA', 'CAG', 'AUA', 'ACG', 'UAC', 'ACA', 'CAU', 'GGA', 'CAG', 'AAC', 'AAU', 'AUA', 'AGU', 'UCC', 'AAC', 'CAG', 'AAU', 'CCC', 'CUU', 'CAA', 'AAC', 'UAG', 'CUU', 'CAG', 'CUA', 'UCC', 'AAA', 'AAG', 'CUC', 'ACG', 'AAG', 'AGG', 'GCA', 'UUU', 'GUG', 'GAA',…	2	Severa	Severa
['CUG', 'AUA', 'GUG', 'GUU', 'GCG', 'UUG', 'UGA', 'GCU', 'GGA', 'AAA', 'AUA', 'AAG', 'AAC', 'UGA', 'AAU', 'GUG', 'GCA', 'GCG', 'GGA', 'UCU', 'UCA', 'UCA', 'CAG', 'AUA', 'ACG', 'UAC', 'ACA', 'CAU', 'GGA', 'CAG', 'AAC', 'AAU', 'AUA', 'AGU', 'UCC', 'AAC', 'CAG', 'AAU', 'CCC', 'CUU', 'CAA', 'AAC', 'UAG', 'CUU', 'CAG', 'CUA', 'UCC', 'AAA', 'AAG', 'CUC', 'AUG', 'AAG', 'AGG', 'GCA', 'UUU', 'GUG', 'GAA',…	2	Classica	Classica
['CUG', 'AUA', 'GUG', 'GUU', 'GCG', 'UUG', 'UGA', 'GCU', 'GGA', 'AAA', 'AUA', 'AAG', 'AAC', 'UGA', 'AAU', 'GUG', 'GCA', 'GCG', 'GGA', 'UCU', 'UCA', 'UCA', 'CAG', 'AUA', 'ACG', 'UAC', 'ACA', 'CAU', 'GGA', 'CAG', 'AAC', 'AAU', 'AUA', 'AGU', 'UCC', 'AAC', 'CAG', 'AAU', 'CCC', 'CUU', 'CAA', 'AAC', 'UAG', 'CUU', 'CAG', 'CUA', 'UCC', 'AAA', 'AAG', 'CUC', 'AUG', 'AAG', 'AGG', 'GCA', 'UUU', 'GUG', 'GAA',…	2	Classica	Classica
['CUG', 'AUA', 'GUG', 'GUU', 'GCG', 'UUG', 'UGA', 'GCU', 'GGA', 'AAA', 'AUA', 'AAG', 'AAC', 'UGA', 'AAU', 'GUG', 'GCA', 'GCG', 'GGA', 'UCU', 'UCA', 'UCA', 'CAG', 'AUA', 'ACG', 'UAC', 'ACA', 'CAU', 'GGA', 'CAG', 'AAC', 'AAU', 'AUA', 'AGU', 'UCC', 'AAC', 'CAG', 'AAU', 'CCC', 'CUU', 'CAA', 'AAC', 'UAG', 'CUU', 'CAG', 'CUA', 'UCC', 'AAA', 'AAG', 'CUC', 'AUG', 'AAG', 'AGG', 'GCA', 'UUU', 'GUG', 'GAA',…	2	Classica	Classica
['CUG', 'AUA', 'GUG', 'GUU', 'GCG', 'UUG', 'UGA', 'GCU', 'GGA', 'AAA', 'AUA', 'AAG', 'AAC', 'UGA', 'AAU', 'GUG', 'GCA', 'GCG', 'GGA', 'UCU', 'UCA', 'UCA', 'CAG', 'AUA', 'ACG', 'UAC', 'ACA', 'CAU', 'GGA', 'CAG', 'AAC', 'AAU', 'AUA', 'AGU', 'UCC', 'AAC', 'CAG', 'AAU', 'CCC', 'CUU', 'CAA', 'AAC', 'UAG', 'CUU', 'CAG', 'CUA', 'UCC', 'AAA', 'AAG', 'CUC', 'AUG', 'AAG', 'AGG', 'GCA', 'UUU', 'GUG', 'GAA',…	2	Severa	Severa
['CUG', 'AUA', 'GUG', 'GUU', 'GCG', 'UUG', 'UGA', 'GCU', 'GGA', 'AAA', 'AUA', 'AAG', 'AAC', 'UGA', 'AAU', 'GUG', 'GCA', 'GCG', 'GGA', 'UCU', 'UCA', 'UUA', 'CAG', 'AUA', 'ACG', 'UAC', 'ACA', 'CAU', 'GGA', 'CAG', 'AAC', 'AAU', 'AUA', 'AGU', 'UCC', 'AAC', 'CAG', 'AAU', 'CCC', 'CUU', 'CAA', 'AAC', 'UAG', 'CUU', 'CAG', 'CUA', 'UCC', 'AAA', 'AAG', 'CUC', 'AUG', 'AAG', 'AGG', 'GCA', 'UUU', 'GUG', 'GAA',…	2	Severa	Severa
['CUG', 'AUA', 'GUG', 'GUU', 'GCG', 'UUG', 'UGA', 'GCU', 'GGA', 'AAA', 'AUA', 'AAG', 'AAC', 'UGA', 'AAU', 'GUG', 'GCA', 'GUG', 'GGA', 'UCU', 'UCA', 'UUA', 'CAG', 'AUA', 'ACG', 'UAC', 'ACA', 'CAU', 'GGA', 'CAG', 'AAC', 'AAU', 'AUA', 'AGU', 'UCC', 'AAC', 'CAG', 'AAU', 'CCC', 'CUU', 'CAA', 'AAC', 'UAG', 'CUU', 'CAG', 'CUA', 'UCC', 'AAA', 'AAG', 'CUC', 'AUG', 'AAG', 'AGG', 'GCA', 'UUU', 'GUG', 'GAA',…	2	Severa	Severa
['CUG', 'AUA', 'GUG', 'GUU', 'GCG', 'UUG', 'UGA', 'GCU', 'GGA', 'AAA', 'AUA', 'AAG', 'AAC', 'UGA', 'AAU', 'GUG', 'GCA', 'GUG', 'GGA', 'UCU', 'UCA', 'UUA', 'CAG', 'AUA', 'ACG', 'UAC', 'ACA', 'CAU', 'GGA', 'CAG', 'AAC', 'AAU', 'AUA', 'AGU', 'UCC', 'AAC', 'CAG', 'AAU', 'CCC', 'CUU', 'CAA', 'AAC', 'UAG', 'CUU', 'CAG', 'CUA', 'UCC', 'AAA', 'AAG', 'CUC', 'AUG', 'AAG', 'AGG', 'GCA', 'UUU', 'GUG', 'GAA',…	2	Severa	Severa
['CUG', 'AUA', 'GUG', 'GUU', 'GCG', 'UUG', 'UGA', 'GCU', 'GGA', 'AAA', 'AUA', 'AAG', 'AAC', 'UGA', 'AAU', 'GUG', 'GCA', 'GUG', 'GGA', 'UCU', 'UCA', 'UUA', 'CAG', 'AUA', 'ACG', 'UAC', 'ACA', 'CAU', 'GGA', 'CAG', 'AAC', 'AAU', 'AUA', 'AGU', 'UCC', 'AAC', 'CAG', 'AAU', 'CCC', 'CUU', 'CAA', 'AAC', 'UAG', 'CUU', 'CAG', 'CUA', 'UCC', 'AAA', 'AAG', 'CUC', 'AUG', 'AAG', 'AGG', 'GCA', 'UUU', 'GUG', 'GAA',…	2	Severa	Severa
['CUG', 'AUA', 'GUG', 'GUU', 'GCG', 'UUG', 'UGA', 'GCU', 'GGA', 'AAA', 'UUA', 'AAG', 'AAC', 'UGA', 'AAU', 'GUG', 'GCA', 'GCG', 'GGA', 'UCU', 'UCA', 'UCA', 'CAG', 'AUA', 'ACG', 'UAC', 'ACA', 'CAU', 'GGA', 'CAG', 'AAC', 'AAU', 'AUA', 'AGU', 'UCC', 'AAC', 'CAG', 'AAU', 'CCC', 'CUU', 'CAA', 'AAC', 'UAG', 'CUU', 'CAG', 'CUA', 'UCC', 'AAA', 'AAG', 'CUC', 'ACG', 'AAG', 'AGG', 'GCA', 'UUU', 'GUG', 'GAA',…	2	Classica	Classica
['CUG', 'AUA', 'GUG', 'GUU', 'GCG', 'UUG', 'UGA', 'GCU', 'GGA', 'AGA', 'ACA', 'AAG', 'AAC', 'UGA', 'AAU', 'GUG', 'GCA', 'GCG', 'GGA', 'UCU', 'UUG', 'UCA', 'CAG', 'AUA', 'GCG', 'UGC', 'ACA', 'CAU', 'GGA', 'CAG', 'AAC', 'AAU', 'AUA', 'AGU', 'UCC', 'AAC', 'CAG', 'AAU', 'CCC', 'CUU', 'CAA', 'AAC', 'UAG', 'CUU', 'CAG', 'CUA', 'UCC', 'AAA', 'AAG', 'CUC', 'AUG', 'AAG', 'AGG', 'GCA', 'UUU', 'GUG', 'GAA',…	2	Classica	Classica
['CUG', 'AUA', 'GUG', 'GUU', 'GUG', 'UUG', 'UAA', 'GUU', 'GGA', 'AAA', 'ACA', 'AAG', 'AAC', 'UGA', 'AAU', 'GUG', 'GCA', 'GUG', 'GGA', 'UAU', 'UUA', 'UCA', 'CAG', 'ACA', 'AUG', 'UAC', 'ACA', 'CGU', 'GGA', 'CAG', 'AAC', 'AAU', 'ACA', 'AAU', 'UUC', 'AAC', 'CAG', 'AAU', 'CCC', 'CCU', 'CAA', 'AGC', 'UGG', 'CUU', 'CAG', 'CUA', 'UCC', 'AGA', 'AGG', 'CUC', 'AUG', 'AAG', 'AGG', 'GCA', 'UUU', 'GUG', 'GAA',…	2	Classica	Classica
['CUG', 'AUA', 'GUG', 'GUU', 'GUG', 'UUG', 'UGA', 'GCU', 'GGA', 'AAA', 'AUA', 'AAG', 'AAC', 'UGA', 'AAU', 'GUG', 'GCA', 'GCG', 'GGA', 'UCU', 'UCA', 'UCA', 'CAG', 'AUA', 'ACG', 'UAC', 'ACA', 'CAU', 'GGA', 'CAG', 'AAC', 'AAU', 'AUA', 'AGU', 'UCC', 'AAC', 'CAG', 'AAU', 'CCC', 'CUU', 'CAA', 'AAC', 'UAG', 'CUU', 'CAG', 'CUA', 'UCC', 'AAA', 'AAG', 'CUC', 'AUG', 'AAG', 'AGG', 'GCA', 'UUU', 'GUG', 'GAA',…	2	Classica	Classica
['CUG', 'AUA', 'GUG', 'GUU', 'GUG', 'UUG', 'UGA', 'GUU', 'GGA', 'AAA', 'ACA', 'AAG', 'AAC', 'UGA', 'AAU', 'GUG', 'GCA', 'GCG', 'GGA', 'UCU', 'UUA', 'UCA', 'CAG', 'ACA', 'AUG', 'UAC', 'ACA', 'CAU', 'GGA', 'CAG', 'AAC', 'AAU', 'ACA', 'AAU', 'UCC', 'AAC', 'CAG', 'AAU', 'CCC', 'CCU', 'CAA', 'AGC', 'UGG', 'CUU', 'CAG', 'CCA', 'UCC', 'AAA', 'AAG', 'CUC', 'AUG', 'AAG', 'AGG', 'GCA', 'UUU', 'GUG', 'GAA',…	2	Classica	Classica
['CUG', 'AUA', 'GUG', 'GUU', 'GUG', 'UUG', 'UGA', 'GUU', 'GGA', 'AAA', 'ACA', 'AAG', 'AAC', 'UGA', 'AAU', 'GUG', 'GCA', 'GUG', 'GGA', 'UUU', 'UCA', 'UCA', 'CAG', 'ACA', 'AUG', 'UAC', 'ACA', 'CAU', 'GGA', 'CAG', 'AAC', 'AAU', 'ACA', 'AAU', 'UCC', 'AAC', 'CAG', 'AAU', 'CCC', 'CCU', 'CAA', 'AGC', 'UGG', 'CUG', 'CAG', 'CUA', 'UCC', 'AGA', 'AAG', 'CUC', 'AUG', 'AAG', 'AAG', 'GCA', 'UUU', 'GUG', 'GAA',…	2	Severa	Severa
['CUG', 'AUA', 'GUG', 'GUU', 'GUG', 'UUG', 'UGA', 'GUU', 'GGA', 'AAA', 'ACA', 'AAG', 'AAC', 'UGA', 'AAU', 'GUG', 'GCA', 'GUG', 'GGA', 'UUU', 'UCA', 'UCA', 'CAG', 'ACA', 'AUG', 'UAC', 'ACA', 'CAU', 'GGA', 'CAG', 'AAC', 'AAU', 'ACA', 'AAU', 'UCC', 'AAC', 'CAG', 'AAU', 'CCC', 'CCU', 'CAA', 'AGC', 'UGG', 'CUU', 'CAG', 'CUA', 'UCC', 'AGA', 'AAG', 'CUC', 'AUG', 'AAG', 'AAG', 'GCA', 'UUU', 'GUG', 'GAA',…	2	Severa	Severa
['CUG', 'AUA', 'GUG', 'GUU', 'GUG', 'UUG', 'UGA', 'GUU', 'GGA', 'AAA', 'ACA', 'AAG', 'AAC', 'UGA', 'AAU', 'GUG', 'GCA', 'GUG', 'GGA', 'UUU', 'UCA', 'UCA', 'CAG', 'ACA', 'AUG', 'UGC', 'ACA', 'CAU', 'GGA', 'CAG', 'AAC', 'AAU', 'ACA', 'AAU', 'UCC', 'AAC', 'CAG', 'AAU', 'CCC', 'CCU', 'CAA', 'AGC', 'UGG', 'CUU', 'CAG', 'CUA', 'UCC', 'AGA', 'AAG', 'CUC', 'AUG', 'AAG', 'AAG', 'GCA', 'UUU', 'GUG', 'GAA',…	2	Severa	Severa
['CUG', 'AUA', 'GUG', 'GUU', 'GUG', 'UUG', 'UGA', 'GUU', 'GGA', 'AAA', 'ACA', 'AAG', 'AAC', 'UGA', 'AAU', 'GUG', 'GCA', 'GUG', 'GGA', 'UUU', 'UCA', 'UCA', 'CAG', 'AUA', 'AUG', 'UAC', 'ACA', 'CAU', 'GGA', 'CAG', 'AAC', 'AAU', 'ACA', 'AAU', 'UCC', 'AAC', 'CAG', 'AAU', 'CCC', 'CCU', 'CAA', 'AGC', 'UGG', 'CUU', 'CAG', 'CUA', 'UCC', 'AGA', 'AAG', 'CUC', 'AUG', 'AAG', 'AAG', 'GCA', 'UUU', 'GUG', 'GAA',…	2	Classica	Classica
['CUG', 'AUA', 'GUG', 'GUU', 'GUG', 'UUG', 'UGA', 'GUU', 'GGA', 'AAA', 'ACA', 'AAG', 'AAC', 'UGA', 'AAU', 'GUG', 'GCA', 'GUG', 'GGA', 'UUU', 'UCU', 'UCA', 'CAG', 'ACA', 'AUG', 'UAC', 'ACA', 'CAU', 'GGA', 'CAG', 'AAC', 'AAU', 'ACA', 'AAU', 'UCC', 'AAC', 'CAG', 'AAU', 'CCC', 'CCU', 'CAA', 'AGC', 'UGG', 'CUU', 'CAG', 'CUA', 'UCC', 'AGA', 'AAG', 'CUC', 'AUG', 'AAG', 'AAG', 'GCA', 'UUU', 'GUG', 'GAA',…	2	Classica	Classica
['CUG', 'AUA', 'GUG', 'GUU', 'GUG', 'UUG', 'UGA', 'GUU', 'GGA', 'AAA', 'ACA', 'CAG', 'CAC', 'UGA', 'AAU', 'GUG', 'GCA', 'GUG', 'GGA', 'UUU', 'UCA', 'UCA', 'CAG', 'ACA', 'AUG', 'UAC', 'ACA', 'CAU', 'GGA', 'CAG', 'AAC', 'AAU', 'ACA', 'AAU', 'UCC', 'AAC', 'CAG', 'AAU', 'CCC', 'CCU', 'CAA', 'AGC', 'UGG', 'CUU', 'CAG', 'CUA', 'UCC', 'AGA', 'AAG', 'CUC', 'AUG', 'AAG', 'AAG', 'GCA', 'UUU', 'GUG', 'GAA',…	2	Classica	Classica
['CUG', 'AUA', 'GUG', 'GUU', 'GUG', 'UUG', 'UGA', 'GUU', 'GGA', 'AGA', 'ACA', 'AAG', 'AAC', 'UGA', 'AAU', 'GUG', 'GCA', 'GUG', 'GGA', 'UUU', 'UUA', 'UCA', 'CAG', 'ACA', 'AUG', 'UAC', 'ACA', 'CGU', 'GGA', 'CAG', 'AAC', 'AAU', 'ACA', 'AGU', 'UUC', 'AAC', 'CAG', 'AAU', 'CCC', 'CCU', 'CAA', 'AGC', 'UGG', 'CUU', 'CAG', 'CUA', 'UCC', 'AGA', 'AAG', 'CUC', 'AUG', 'AAG', 'AGG', 'GCA', 'UUU', 'GUG', 'GAA',…	2	Severa	Severa
['CUG', 'AUA', 'GUG', 'GUU', 'GUG', 'UUG', 'UGA', 'GUU', 'GGA', 'GAA', 'ACA', 'AAG', 'AAC', 'UGA', 'AAU', 'GUG', 'GCA', 'GUG', 'GGA', 'UUU', 'UCA', 'UCA', 'CAG', 'ACA', 'AUG', 'UAC', 'AUA', 'CAU', 'GGA', 'CAG', 'AAC', 'AAU', 'ACA', 'AAU', 'UCC', 'AAC', 'CAG', 'AAU', 'CCC', 'CCU', 'CAA', 'AGC', 'UGG', 'CUU', 'CAG', 'CUA', 'UCC', 'AGA', 'AAG', 'CUC', 'AUG', 'AAG', 'AAG', 'GCA', 'UUU', 'GUG', 'GAA',…	2	Classica	Classica
['CUU', 'AAC', 'CUG', 'GAU', 'AGG', 'GCU', 'GAA', 'UUC', 'AAA', 'AAA', 'CAC', 'UUC', 'CAU', 'GUC', 'AUU', 'UUC', 'AUG', 'CAU', 'UGC', 'GAU', 'AGG', 'AAU', 'UAU', 'UAC', 'ACU', 'CUA', 'UCU', 'GGG', 'AGC', 'CGU', 'GGU', 'ACA', 'AGC', 'UGA', 'CAU', 'GGG', 'GUG', 'UGU', 'CAU', 'AAA', 'CUG', 'GAA', 'AGG', 'AAA', 'AGA', 'ACU', 'CAA', 'AUG', 'UGG', 'AAG', 'UGG', 'AAU', 'UUU', 'CGU', 'CAC', 'UAA', 'UGA',…	3	Classica	Classica
['CUU', 'AAC', 'CUG', 'GAU', 'AGG', 'GCU', 'GAA', 'UUC', 'AAA', 'AAA', 'CAC', 'UUC', 'CAU', 'GUC', 'AUU', 'UUC', 'AUG', 'CAU', 'UGU', 'GAU', 'AGG', 'AAU', 'CAU', 'UAC', 'ACU', 'CUA', 'UCU', 'GGG', 'AGU', 'CGU', 'GGU', 'ACA', 'AGC', 'UGA', 'CAU', 'GGG', 'GUG', 'UGU', 'CAU', 'AAA', 'CUG', 'GAA', 'AGG', 'AAA', 'AGA', 'ACU', 'CAA', 'AUG', 'UGG', 'AAG', 'UGG', 'AAU', 'UUU', 'CGU', 'CAC', 'CAA', 'UGA',…	3	Severa	Severa
['CUU', 'AAC', 'CUG', 'GAU', 'AGG', 'GCU', 'GAA', 'UUC', 'AAA', 'AAA', 'CAC', 'UUC', 'CAU', 'GUC', 'AUU', 'UUC', 'AUG', 'CAU', 'UGU', 'GAU', 'AGG', 'AAU', 'UAU', 'UAC', 'ACU', 'CUA', 'UCU', 'GGG', 'AGC', 'CGU', 'GGU', 'ACA', 'AGC', 'UGA', 'CAU', 'GGG', 'GUG', 'UGU', 'CAU', 'AAA', 'CUG', 'GAA', 'AGG', 'AAA', 'AGA', 'ACU', 'CAA', 'AUG', 'UGG', 'AAG', 'UGG', 'AAU', 'UUU', 'CGU', 'CAC', 'UAA', 'UGA',…	3	Classica	Classica
['CUU', 'AAC', 'CUG', 'GAU', 'AGG', 'GUU', 'GAA', 'UUC', 'AAA', 'AAA', 'CAC', 'UUC', 'CAU', 'GUC', 'AUU', 'UUC', 'AUG', 'CAU', 'UGU', 'GAU', 'AGG', 'AAU', 'UAU', 'UAC', 'ACU', 'CUA', 'UCU', 'GGG', 'AGC', 'CGU', 'GGU', 'ACA', 'AGC', 'UGA', 'CAU', 'GGG', 'GUG', 'UGU', 'CAU', 'AAA', 'CUG', 'GAA', 'AGG', 'AAA', 'AGA', 'ACU', 'CAA', 'AUG', 'UGG', 'AAG', 'UGG', 'AAU', 'UUU', 'CGU', 'CAC', 'UAA', 'UGA',…	3	Severa	Severa
['CUU', 'GAC', 'UUG', 'GAU', 'AGG', 'GUU', 'GAA', 'UUC', 'AAA', 'AAA', 'CAC', 'AUC', 'CAU', 'GUC', 'AUU', 'UUC', 'AUG', 'CAU', 'UGC', 'GAU', 'AGG', 'AAU', 'CAU', 'CAC', 'ACU', 'CUA', 'CCU', 'GGG', 'AGC', 'UGU', 'GGU', 'ACA', 'AGC', 'UGA', 'CAU', 'GGG', 'GUG', 'UGU', 'CAU', 'AAA', 'CUG', 'GAA', 'AGG', 'CAA', 'AGA', 'ACU', 'UAA', 'AUG', 'UGG', 'AAG', 'UGG', 'AAU', 'UUU', 'CGU', 'CAC', 'CAA', 'CGA',…	3	Severa	Severa
['CUU', 'GAC', 'UUG', 'GAU', 'AGG', 'GUU', 'GAA', 'UUC', 'AAA', 'AAA', 'CAC', 'AUC', 'CAU', 'GUC', 'AUU', 'UUC', 'AUG', 'CAU', 'UGC', 'GAU', 'AGG', 'AAU', 'CAU', 'CAC', 'ACU', 'CUA', 'UCU', 'AGG', 'AGC', 'CGU', 'GGU', 'GCA', 'AGC', 'UGA', 'CAU', 'GGG', 'AUG', 'UGU', 'UAU', 'AAA', 'CUG', 'GAA', 'AGG', 'CAA', 'AGA', 'ACU', 'CAA', 'AUG', 'UGG', 'AAG', 'UGG', 'AAU', 'CUU', 'CGU', 'CAC', 'CAA', 'CGA',…	3	Classica	Classica
['CUU', 'GAC', 'UUG', 'GAU', 'AGG', 'GUU', 'GAA', 'UUC', 'AAA', 'AAA', 'CAC', 'AUC', 'CAU', 'GUC', 'AUU', 'UUC', 'AUG', 'CAU', 'UGC', 'GAU', 'AGG', 'AAU', 'CAU', 'CAC', 'ACU', 'CUA', 'UCU', 'GGG', 'AGC', 'UGU', 'GGU', 'ACA', 'AGC', 'UGA', 'CAU', 'GGG', 'GUG', 'UGU', 'CAU', 'AAA', 'CUG', 'GAA', 'AGG', 'CAA', 'AGA', 'ACU', 'AAA', 'AUG', 'UGG', 'AAG', 'UGG', 'AAU', 'UUU', 'CGU', 'CAC', 'CAA', 'CGA',…	3	Classica	Classica
['CUU', 'GAC', 'UUG', 'GAU', 'AGG', 'GUU', 'GAA', 'UUC', 'AAA', 'AAA', 'CAC', 'AUC', 'CAU', 'GUC', 'AUU', 'UUC', 'AUG', 'CAU', 'UGC', 'GAU', 'AGG', 'AAU', 'CAU', 'CAC', 'ACU', 'CUA', 'UCU', 'GGG', 'AGC', 'UGU', 'GGU', 'ACA', 'AGC', 'UGA', 'CAU', 'GGG', 'GUG', 'UGU', 'CAU', 'AAA', 'CUG', 'GAA', 'AGG', 'CAA', 'AGA', 'ACU', 'UAA', 'AUG', 'UGG', 'AAG', 'UGG', 'AAU', 'UUU', 'CGU', 'CAC', 'CAA', 'CGA',…	3	Classica	Classica
['CUU', 'GAC', 'UUG', 'GAU', 'AGG', 'GUU', 'GAA', 'UUC', 'AAA', 'AAA', 'CAC', 'AUC', 'CAU', 'GUC', 'AUU', 'UUC', 'AUG', 'CAU', 'UGC', 'GAU', 'AGG', 'AAU', 'CAU', 'CAC', 'ACU', 'CUA', 'UCU', 'GGG', 'AGC', 'UGU', 'GGU', 'GCA', 'AGC', 'UGA', 'CAU', 'GGG', 'GUG', 'UGU', 'CAU', 'AAA', 'CUG', 'GAA', 'AGG', 'CAA', 'AGA', 'ACU', 'UAA', 'AUG', 'CGG', 'AAG', 'UGG', 'AAU', 'UUU', 'CGU', 'CAC', 'CAA', 'CGA',…	3	Classica	Classica
['CUU', 'GAC', 'UUG', 'GAU', 'AGG', 'GUU', 'GAA', 'UUC', 'AAA', 'AAA', 'CAC', 'AUC', 'CAU', 'GUC', 'AUU', 'UUC', 'AUG', 'CAU', 'UGC', 'GAU', 'AGG', 'AAU', 'CAU', 'UAC', 'ACU', 'CUA', 'UCU', 'GGG', 'AGC', 'UGU', 'AGU', 'GCA', 'AGC', 'UGA', 'CAU', 'GGG', 'AUG', 'UGU', 'UAU', 'AAA', 'CUG', 'GAA', 'AGG', 'CAA', 'AGA', 'ACU', 'CAA', 'AUG', 'UGG', 'AAG', 'UGG', 'AAU', 'CUU', 'CGU', 'CAC', 'CAA', 'CGA',…	3	Classica	Classica
['CUU', 'GAC', 'UUG', 'GAU', 'AGG', 'GUU', 'GAA', 'UUC', 'AAA', 'AAA', 'CAC', 'AUC', 'CAU', 'GUC', 'AUU', 'UUC', 'AUG', 'CAU', 'UGC', 'GAU', 'AGG', 'AAU', 'CAU', 'UAC', 'ACU', 'CUA', 'UCU', 'GGG', 'AGC', 'UGU', 'GGU', 'ACA', 'AGC', 'UGA', 'CAU', 'GGG', 'GUG', 'UGU', 'CAU', 'AAA', 'CUG', 'GAA', 'GGG', 'CAA', 'AGA', 'ACU', 'CAA', 'AUG', 'UGG', 'AAG', 'CGG', 'AAU', 'UUU', 'CGU', 'CAC', 'CAA', 'UGA',…	3	Classica	Classica
['CUU', 'GAC', 'UUG', 'GAU', 'AGG', 'GUU', 'GAA', 'UUC', 'AAA', 'AAA', 'CAC', 'AUC', 'CAU', 'GUC', 'AUU', 'UUC', 'AUG', 'CAU', 'UGC', 'GAU', 'AGG', 'AAU', 'CAU', 'UAC', 'ACU', 'CUA', 'UCU', 'GGG', 'AGC', 'UGU', 'GGU', 'GCA', 'AGC', 'UGA', 'CAC', 'GGG', 'GUG', 'UGU', 'UAU', 'AAA', 'CUG', 'GAA', 'AGG', 'CAA', 'AGA', 'ACU', 'CAA', 'AUG', 'UGG', 'AAG', 'UGG', 'AAU', 'CUU', 'CGU', 'CAC', 'CAA', 'CGA',…	3	Classica	Classica
['CUU', 'GAC', 'UUG', 'GAU', 'AGG', 'GUU', 'GAA', 'UUC', 'AAA', 'AAA', 'CAC', 'AUC', 'CAU', 'GUC', 'AUU', 'UUC', 'AUG', 'CAU', 'UGC', 'GAU', 'AGG', 'AAU', 'CAU', 'UAC', 'ACU', 'CUA', 'UCU', 'GGG', 'AGC', 'UGU', 'GGU', 'GCA', 'AGC', 'UGA', 'CAU', 'GGG', 'AUG', 'UGU', 'UAU', 'AAA', 'CUG', 'GAA', 'AGG', 'CAA', 'AGA', 'ACU', 'CAA', 'AUG', 'UGG', 'AAG', 'UGG', 'AAU', 'CUU', 'CGU', 'CAC', 'CAA', 'CGA',…	3	Classica	Classica
['CUU', 'GAC', 'UUG', 'GAU', 'AGG', 'GUU', 'GAA', 'UUC', 'AAA', 'AAA', 'CAC', 'AUC', 'CAU', 'GUC', 'AUU', 'UUC', 'AUG', 'CAU', 'UGC', 'GAU', 'AGG', 'AAU', 'CAU', 'UAC', 'ACU', 'CUA', 'UCU', 'GGG', 'AGC', 'UGU', 'GGU', 'GCA', 'AGC', 'UGA', 'CAU', 'GGG', 'AUG', 'UGU', 'UAU', 'AAA', 'CUG', 'GAA', 'AGG', 'CAA', 'AGA', 'ACU', 'CAA', 'AUG', 'UGG', 'AAG', 'UGG', 'AAU', 'CUU', 'CGU', 'CAC', 'CAA', 'CGA',…	3	Classica	Classica
['CUU', 'GAC', 'UUG', 'GAU', 'AGG', 'GUU', 'GAA', 'UUC', 'AAA', 'AAA', 'CAC', 'AUC', 'CAU', 'GUC', 'AUU', 'UUC', 'AUG', 'CAU', 'UGC', 'GAU', 'AGG', 'AAU', 'CAU', 'UAC', 'ACU', 'CUA', 'UCU', 'GGG', 'AGC', 'UGU', 'GGU', 'GCA', 'AGC', 'UGA', 'CAU', 'GGG', 'AUG', 'UGU', 'UAU', 'AAA', 'CUG', 'GAA', 'AGG', 'CAA', 'AGA', 'ACU', 'CAA', 'AUG', 'UGG', 'AAG', 'UGG', 'AAU', 'CUU', 'CGU', 'CAC', 'CAA', 'CGA',…	3	Classica	Classica
['CUU', 'GAC', 'UUG', 'GAU', 'AGG', 'GUU', 'GAA', 'UUC', 'AAA', 'AAA', 'CAC', 'AUC', 'CAU', 'GUC', 'AUU', 'UUC', 'AUG', 'CAU', 'UGC', 'GAU', 'AGG', 'AAU', 'CAU', 'UAC', 'ACU', 'CUA', 'UCU', 'GGG', 'AGC', 'UGU', 'GGU', 'GCA', 'AGC', 'UGA', 'CAU', 'GGG', 'AUG', 'UGU', 'UAU', 'AAA', 'CUG', 'GAA', 'AGG', 'CAA', 'AGA', 'ACU', 'CAA', 'AUG', 'UGG', 'AAG', 'UGG', 'AAU', 'CUU', 'CGU', 'CAC', 'CAA', 'CGA',…	3	Classica	Classica
['CUU', 'GAC', 'UUG', 'GAU', 'AGG', 'GUU', 'GAA', 'UUC', 'AAA', 'AAA', 'CAC', 'AUC', 'CAU', 'GUC', 'AUU', 'UUC', 'AUG', 'CAU', 'UGC', 'GAU', 'AGG', 'AAU', 'CAU', 'UAC', 'ACU', 'CUA', 'UCU', 'GGG', 'AGC', 'UGU', 'GGU', 'GCA', 'AGC', 'UGA', 'CAU', 'GGG', 'AUG', 'UGU', 'UAU', 'AAA', 'CUG', 'GAA', 'AGG', 'CAA', 'AGA', 'ACU', 'CAA', 'AUG', 'UGG', 'AAG', 'UGG', 'AAU', 'CUU', 'CGU', 'CAC', 'CAA', 'CGA',…	3	Classica	Classica
['CUU', 'GAC', 'UUG', 'GAU', 'AGG', 'GUU', 'GAA', 'UUC', 'AAA', 'AAA', 'CAC', 'AUC', 'CAU', 'GUC', 'AUU', 'UUC', 'AUG', 'CAU', 'UGC', 'GAU', 'AGG', 'AAU', 'CAU', 'UAC', 'ACU', 'CUA', 'UCU', 'GGG', 'AGC', 'UGU', 'GGU', 'GCA', 'AGC', 'UGA', 'CAU', 'GGG', 'AUG', 'UGU', 'UAU', 'AAA', 'CUG', 'GAA', 'AGG', 'CAA', 'AGA', 'ACU', 'CAA', 'AUG', 'UGG', 'AAG', 'UGG', 'AAU', 'CUU', 'CGU', 'CAC', 'CAA', 'CGA',…	3	Classica	Classica
['CUU', 'GAC', 'UUG', 'GAU', 'AGG', 'GUU', 'GAA', 'UUC', 'AAA', 'AAA', 'CAC', 'AUC', 'CAU', 'GUC', 'AUU', 'UUC', 'AUG', 'CAU', 'UGC', 'GAU', 'AGG', 'AAU', 'CAU', 'UAC', 'ACU', 'CUA', 'UCU', 'GGG', 'AGC', 'UGU', 'GGU', 'GCA', 'AGC', 'UGA', 'CAU', 'GGG', 'AUG', 'UGU', 'UAU', 'AAA', 'CUG', 'GAA', 'AGG', 'CAA', 'AGA', 'ACU', 'CAA', 'AUG', 'UGG', 'AAG', 'UGG', 'AAU', 'CUU', 'CGU', 'CAC', 'CAA', 'CGA',…	3	Classica	Classica
['CUU', 'GAC', 'UUG', 'GAU', 'AGG', 'GUU', 'GAA', 'UUC', 'AAA', 'AAA', 'CAC', 'AUC', 'CAU', 'GUC', 'AUU', 'UUC', 'AUG', 'CAU', 'UGC', 'GAU', 'AGG', 'AAU', 'CAU', 'UAC', 'ACU', 'CUA', 'UCU', 'GGG', 'AGC', 'UGU', 'GGU', 'GCA', 'AGC', 'UGA', 'CAU', 'GGG', 'GUG', 'UGU', 'UAU', 'AAA', 'CUG', 'GAA', 'AGG', 'CAA', 'AGA', 'ACU', 'CAA', 'AUG', 'UGG', 'AAG', 'UGG', 'AAU', 'CUU', 'CGU', 'CAC', 'CAA', 'CGA',…	3	Classica	Classica
['CUU', 'GAC', 'UUG', 'GAU', 'AGG', 'GUU', 'GAA', 'UUC', 'AAA', 'AAA', 'CAC', 'AUC', 'CAU', 'GUC', 'AUU', 'UUC', 'AUG', 'CAU', 'UGC', 'GAU', 'AGG', 'AAU', 'UAU', 'UAC', 'ACU', 'CUA', 'CCU', 'GGG', 'AGC', 'UGU', 'GGU', 'GCA', 'AGC', 'UGA', 'CAU', 'GGG', 'AUG', 'UGU', 'UAU', 'AAA', 'CUG', 'GAA', 'AGG', 'CAA', 'AGA', 'ACU', 'CAA', 'AUG', 'UGG', 'AAG', 'UGG', 'AAU', 'CUU', 'CGU', 'CAC', 'CAA', 'CGA',…	3	Classica	Classica
['CUU', 'GAC', 'UUG', 'GAU', 'AGG', 'GUU', 'GAA', 'UUC', 'AAA', 'AAA', 'CAC', 'AUC', 'CAU', 'GUC', 'AUU', 'UUC', 'AUG', 'UAU', 'UGC', 'GAU', 'AGG', 'AAU', 'CAU', 'CAC', 'ACU', 'CUA', 'UCU', 'GGG', 'AGC', 'UGU', 'GGU', 'ACA', 'AGC', 'UGA', 'CAU', 'GGG', 'GUG', 'UGU', 'CAU', 'AAA', 'CUG', 'GAA', 'AGG', 'CAA', 'AGA', 'ACU', 'UAA', 'AUG', 'UGG', 'AAG', 'UGG', 'AAU', 'UUU', 'CGU', 'CAC', 'CAA', 'CGA',…	3	Classica	Classica
['CUU', 'GAC', 'UUG', 'GAU', 'AGG', 'GUU', 'GAA', 'UUC', 'AAA', 'AAA', 'CAC', 'AUC', 'CAU', 'GUC', 'AUU', 'UUC', 'AUG', 'UAU', 'UGC', 'GAU', 'AGG', 'AAU', 'CAU', 'CAC', 'ACU', 'CUA', 'UCU', 'GGG', 'AGU', 'UGU', 'GGU', 'ACA', 'AGC', 'UGA', 'CAU', 'GGG', 'GUG', 'UGU', 'CAU', 'AAA', 'CUG', 'GAA', 'AGG', 'CAA', 'AGA', 'ACU', 'UAA', 'AUG', 'UGG', 'AAG', 'UGG', 'AAU', 'UUU', 'CGU', 'CAC', 'CAA', 'CGA',…	3	Classica	Classica
['CUU', 'GAC', 'UUG', 'GAU', 'AGG', 'GUU', 'GAA', 'UUC', 'AAA', 'AAA', 'CAC', 'AUC', 'CAU', 'GUC', 'AUU', 'UUC', 'AUG', 'UAU', 'UGC', 'GAU', 'AGG', 'AAU', 'CAU', 'UAC', 'ACU', 'CUA', 'UCU', 'AGG', 'AGC', 'UGU', 'GGU', 'GCA', 'AGC', 'UGA', 'CAU', 'GGG', 'AUG', 'UGU', 'UAU', 'AAA', 'CUG', 'GAA', 'AGG', 'CAA', 'AGA', 'ACU', 'CAA', 'AUG', 'UGG', 'AAG', 'UGG', 'AAU', 'CUU', 'CGU', 'CAC', 'CAA', 'CGA',…	3	Classica	Classica
['CUU', 'GAC', 'UUG', 'GAU', 'AGG', 'GUU', 'GAA', 'UUC', 'AAA', 'AAA', 'CAU', 'AUC', 'CAU', 'GUC', 'AUU', 'UUC', 'AUG', 'CAU', 'UGC', 'GAU', 'AGG', 'AAU', 'CAU', 'UAC', 'ACU', 'CUA', 'UCU', 'GGG', 'AGC', 'UGU', 'GGU', 'GCA', 'AGC', 'UGA', 'CAU', 'GGG', 'AUG', 'UGU', 'UAU', 'AAA', 'CUG', 'GAA', 'AGG', 'CAA', 'AGA', 'ACU', 'CAA', 'AUG', 'UGG', 'AAG', 'UGG', 'AAU', 'CUU', 'CGU', 'CAC', 'CAA', 'CGA',…	3	Severa	Severa
['CUU', 'GAC', 'UUG', 'GAU', 'AGG', 'GUU', 'GAA', 'UUC', 'AAA', 'GAA', 'CAC', 'AUC', 'UAU', 'GUC', 'AUU', 'UUC', 'AUG', 'CAU', 'UGC', 'GAU', 'AGG', 'AAU', 'CAU', 'UAC', 'ACU', 'CUA', 'UCU', 'GGG', 'AGC', 'UGU', 'GGU', 'GCA', 'AGC', 'UGA', 'CAU', 'GGG', 'GUG', 'UGU', 'UAU', 'AAA', 'CUG', 'GAA', 'AGG', 'CAA', 'AGA', 'ACU', 'CAA', 'AUG', 'UGG', 'AAG', 'UGG', 'AAU', 'CUU', 'CGU', 'CAC', 'CAA', 'CGA',…	3	Classica	Classica
['CUU', 'GAC', 'UUG', 'GAU', 'AGG', 'GUU', 'GAA', 'UUC', 'AAA', 'GAA', 'CAC', 'AUC', 'UAU', 'GUC', 'AUU', 'UUC', 'AUG', 'CAU', 'UGC', 'GAU', 'AGG', 'AAU', 'CAU', 'UAC', 'ACU', 'CUA', 'UCU', 'GGG', 'AGC', 'UGU', 'GGU', 'GCA', 'AGC', 'UGA', 'CAU', 'GGG', 'GUG', 'UGU', 'UAU', 'AAA', 'CUG', 'GAA', 'AGG', 'CAA', 'AGA', 'ACU', 'CAA', 'AUG', 'UGG', 'AAG', 'UGG', 'AAU', 'CUU', 'CGU', 'CAC', 'CAA', 'CGA',…	3	Classica	Classica
['CUU', 'GAC', 'UUG', 'GAU', 'AGG', 'GUU', 'GAA', 'UUC', 'AAA', 'GAA', 'CAC', 'AUC', 'UAU', 'GUC', 'AUU', 'UUC', 'AUG', 'CAU', 'UGC', 'GAU', 'AGG', 'AAU', 'CAU', 'UAC', 'ACU', 'CUA', 'UCU', 'GGG', 'AGC', 'UGU', 'GGU', 'GCA', 'AGC', 'UGA', 'CAU', 'GGG', 'GUG', 'UGU', 'UAU', 'AAA', 'CUG', 'GAA', 'AGG', 'CAA', 'AGA', 'ACU', 'CAA', 'AUG', 'UGG', 'AAG', 'UGG', 'AAU', 'CUU', 'CGU', 'CAC', 'CAA', 'CGA',…	3	Severa	Severa
['CUU', 'GAC', 'UUG', 'GAU', 'AGG', 'GUU', 'GAA', 'UUC', 'AAA', 'GAA', 'CAC', 'AUC', 'UAU', 'GUC', 'AUU', 'UUC', 'AUG', 'CAU', 'UGC', 'GAU', 'AGG', 'AAU', 'CAU', 'UAC', 'ACU', 'CUA', 'UCU', 'GGG', 'AGC', 'UGU', 'GGU', 'GCA', 'AGC', 'UGA', 'CAU', 'GGG', 'GUG', 'UGU', 'UAU', 'AAA', 'CUG', 'GAA', 'AGG', 'CAA', 'AGA', 'ACU', 'CAA', 'AUG', 'UGG', 'AAG', 'UGG', 'AAU', 'CUU', 'CGU', 'CAC', 'CAA', 'CGA',…	3	Classica	Classica
['CUU', 'GAC', 'UUG', 'GAU', 'AGG', 'GUU', 'GAA', 'UUC', 'AAA', 'GAA', 'CAC', 'AUC', 'UAU', 'GUC', 'AUU', 'UUC', 'AUG', 'CAU', 'UGC', 'GAU', 'AGG', 'AAU', 'CAU', 'UAC', 'ACU', 'CUA', 'UCU', 'GGG', 'AGC', 'UGU', 'GGU', 'GCA', 'AGC', 'UGA', 'CAU', 'GGG', 'GUG', 'UGU', 'UAU', 'AAA', 'CUG', 'GAA', 'AGG', 'CAA', 'AGA', 'ACU', 'CAA', 'AUG', 'UGG', 'AAG', 'UGG', 'AAU', 'CUU', 'CGU', 'CAC', 'CAA', 'CGA',…	3	Classica	Classica
['GAC', 'AUG', 'GGU', 'UGU', 'GCG', 'GUG', 'UCA', 'UGG', 'AGU', 'GGG', 'AAA', 'GAA', 'UUG', 'AAG', 'UGU', 'GGA', 'AGC', 'GGA', 'AUC', 'UUU', 'AUA', 'AUU', 'GAC', 'AAC', 'GUG', 'CAC', 'ACU', 'UGG', 'ACA', 'GAA', 'CAG', 'UAC', 'AAG', 'UUC', 'CAA', 'CCA', 'GAG', 'UCA', 'CCA', 'GCG', 'AGA', 'CUA', 'GCG', 'UCU', 'GCA', 'AUA', 'CUG', 'AAU', 'GCC', 'CAC', 'AAA', 'GAU', 'GGG', 'GUC', 'UGU', 'GGA', 'AUU',…	4	Classica	Classica
['GAC', 'AUG', 'GGU', 'UGU', 'GUG', 'GUG', 'UCA', 'UGG', 'AAU', 'GGG', 'AAG', 'GAA', 'CUA', 'AAA', 'UGU', 'GGA', 'AGC', 'GGA', 'AUC', 'UUU', 'GUG', 'GUU', 'GAC', 'AAC', 'GUG', 'CAC', 'ACU', 'UGG', 'ACA', 'GAA', 'CAG', 'UAC', 'AAA', 'UUC', 'CAA', 'CCA', 'GAG', 'UCC', 'CCA', 'GCG', 'AGG', 'CUA', 'GCG', 'UCU', 'GCA', 'AUA', 'UUG', 'AAU', 'GCC', 'CAC', 'AAA', 'GAU', 'GGG', 'GUC', 'UGU', 'GGA', 'AUC',…	4	Classica	Classica
['GAC', 'AUG', 'GGU', 'UGU', 'GUG', 'GUG', 'UCA', 'UGG', 'AAU', 'GGG', 'AAG', 'GAA', 'CUA', 'AAA', 'UGU', 'GGA', 'AGC', 'GGA', 'AUC', 'UUU', 'GUG', 'GUU', 'GAC', 'AAC', 'GUG', 'CAC', 'ACU', 'UGG', 'ACA', 'GAA', 'CAG', 'UAC', 'AAA', 'UUC', 'CAA', 'CCA', 'GAG', 'UCC', 'CCA', 'GCG', 'AGG', 'CUA', 'GCG', 'UCU', 'GCA', 'AUA', 'UUG', 'AAU', 'GCC', 'CAC', 'AAA', 'GAU', 'GGG', 'GUC', 'UGU', 'GGA', 'AUC',…	4	Severa	Severa
['GAC', 'AUG', 'GGU', 'UGU', 'GUG', 'GUG', 'UCA', 'UGG', 'AAU', 'GGG', 'AAG', 'GAA', 'UUA', 'AAA', 'UGU', 'GGA', 'AGC', 'GGA', 'AUU', 'UUU', 'GUG', 'GUU', 'GAC', 'AAC', 'GUA', 'CAC', 'ACU', 'UGG', 'ACA', 'GAA', 'CAG', 'UAC', 'AAA', 'UUU', 'CAA', 'CCA', 'GAG', 'UCC', 'CCA', 'GCA', 'AGA', 'CUA', 'GCG', 'UCU', 'GCA', 'AUA', 'UUG', 'AAU', 'GCC', 'CAC', 'AAA', 'GAU', 'GGG', 'GUC', 'UGU', 'GGA', 'AUU',…	4	Classica	Classica
['GAC', 'AUG', 'GGU', 'UGU', 'GUG', 'GUG', 'UCA', 'UGG', 'AGU', 'GGG', 'AAA', 'GAG', 'UUG', 'AAA', 'UGU', 'GGA', 'AGC', 'GGA', 'AUU', 'UUU', 'GUA', 'AUU', 'GAC', 'AAC', 'GUG', 'CAC', 'ACU', 'UGG', 'ACA', 'GAA', 'CAG', 'UAC', 'AAA', 'UUU', 'CAA', 'CCA', 'GAG', 'UCU', 'CCA', 'GCG', 'CGA', 'CUG', 'GCG', 'UCG', 'GCA', 'AUA', 'CUG', 'AAU', 'GCC', 'CAC', 'AAA', 'GAA', 'GGG', 'GUC', 'UGU', 'GGA', 'AUU',…	4	Severa	Severa
['GAC', 'AUG', 'GGU', 'UGU', 'GUG', 'GUG', 'UCA', 'UGG', 'AGU', 'GGG', 'AGA', 'GAA', 'UUG', 'AAG', 'UGU', 'GGA', 'AGC', 'GGA', 'AUU', 'UUU', 'GUG', 'GUU', 'GAC', 'AAC', 'GUG', 'CAC', 'ACU', 'UGG', 'ACA', 'GAA', 'CAG', 'UAC', 'AAA', 'UUC', 'CAA', 'CCA', 'GAG', 'UCC', 'CCA', 'GCG', 'AGA', 'CUA', 'GCG', 'UCU', 'GCA', 'AUA', 'UUA', 'AAU', 'GCC', 'CAC', 'AAA', 'GAC', 'GGG', 'GUC', 'UGU', 'GGA', 'AUU',…	4	Classica	Classica
['GAC', 'AUG', 'GGU', 'UGU', 'GUG', 'GUG', 'UCA', 'UGG', 'AGU', 'GGG', 'AGA', 'GAA', 'UUG', 'AAG', 'UGU', 'GGA', 'AGC', 'GGA', 'AUU', 'UUU', 'GUG', 'GUU', 'GAC', 'AAC', 'GUG', 'CAC', 'ACU', 'UGG', 'ACA', 'GAA', 'CAG', 'UAC', 'AAA', 'UUC', 'CAA', 'CCA', 'GAG', 'UCC', 'CCA', 'GCG', 'AGA', 'CUA', 'GCG', 'UCU', 'GCA', 'AUA', 'UUA', 'AAU', 'GCC', 'CAC', 'AAA', 'GAC', 'GGG', 'GUC', 'UGU', 'GGA', 'AUU',…	4	Classica	Classica
['GAC', 'AUG', 'GGU', 'UGU', 'GUG', 'GUG', 'UCA', 'UGG', 'AGU', 'GGG', 'AGA', 'GAA', 'UUG', 'AAG', 'UGU', 'GGA', 'AGC', 'GGA', 'AUU', 'UUU', 'GUG', 'GUU', 'GAC', 'AAC', 'GUG', 'CAC', 'ACU', 'UGG', 'ACA', 'GAA', 'CAG', 'UAC', 'AAA', 'UUC', 'CAA', 'CCA', 'GAG', 'UCC', 'CCA', 'GCG', 'AGA', 'CUA', 'GCG', 'UCU', 'GCA', 'AUA', 'UUA', 'AAU', 'GCC', 'CAC', 'AAA', 'GAU', 'GGG', 'GUC', 'UGU', 'GGA', 'AUU',…	4	Classica	Classica
['GAC', 'AUG', 'GGU', 'UGU', 'GUG', 'GUG', 'UCA', 'UGG', 'AGU', 'GGG', 'AGA', 'GAA', 'UUG', 'AAG', 'UGU', 'GGA', 'AGC', 'GGA', 'AUU', 'UUU', 'GUG', 'GUU', 'GAC', 'AAC', 'GUG', 'CAC', 'ACU', 'UGG', 'ACA', 'GAA', 'CAG', 'UAC', 'AAG', 'UUC', 'CAA', 'CCA', 'GAG', 'UCC', 'CCA', 'GCG', 'AGA', 'CUA', 'GCG', 'UCU', 'GCA', 'AUA', 'UUA', 'AAU', 'GCC', 'CAC', 'AAA', 'GAU', 'GGG', 'GUC', 'UGU', 'GGA', 'AUU',…	4	Classica	Classica
['GAC', 'AUG', 'GGU', 'UGU', 'GUG', 'GUG', 'UCA', 'UGG', 'AGU', 'GGG', 'AGA', 'GAA', 'UUG', 'AAG', 'UGU', 'GGA', 'AGC', 'GGA', 'AUU', 'UUU', 'GUG', 'GUU', 'GAC', 'AAC', 'GUG', 'CAU', 'ACU', 'UGG', 'ACA', 'GAA', 'CAG', 'UAC', 'AAA', 'UUC', 'CAA', 'CCA', 'GAG', 'UCC', 'CCA', 'GCG', 'AGA', 'CUA', 'GCG', 'UCU', 'GCA', 'AUA', 'UUA', 'AAU', 'GCC', 'CAC', 'AAA', 'GAU', 'GGG', 'GUC', 'UGU', 'GGA', 'AUU',…	4	Classica	Classica
['GAC', 'AUG', 'GGU', 'UGU', 'GUG', 'GUG', 'UCA', 'UGG', 'AGU', 'GGG', 'AGA', 'GAA', 'UUG', 'AAG', 'UGU', 'GGA', 'AGU', 'GGA', 'AUC', 'UUU', 'GUG', 'GUU', 'GAC', 'AAC', 'GUG', 'CAC', 'ACU', 'UGG', 'ACA', 'GAA', 'CAG', 'UAC', 'AAA', 'UUC', 'CAA', 'CCA', 'GAG', 'UCC', 'CCA', 'GCG', 'AGA', 'CUA', 'GCG', 'UCU', 'GCA', 'AUA', 'UUA', 'AAU', 'GCC', 'CAC', 'AAA', 'GAU', 'GGG', 'GUC', 'UGU', 'GGA', 'AUU',…	4	Classica	Classica
['GGA', 'CUC', 'GGG', 'AUG', 'UGU', 'AAU', 'CAA', 'CUG', 'GAA', 'AGG', 'CAG', 'AGA', 'ACU', 'CAA', 'AUG', 'UGG', 'AAG', 'CGG', 'CAU', 'UUU', 'UGU', 'CAC', 'CAA', 'UGA', 'AGU', 'CCA', 'CAC', 'CUG', 'GAC', 'AGA', 'GCA', 'AUA', 'CAA', 'AUU', 'CCA', 'GGC', 'CGA', 'CUC', 'CCC', 'CAA', 'GAG', 'ACU', 'AUC', 'AGC', 'GGC', 'CAU', 'AGG', 'GAA', 'GGC', 'AUG', 'GGA', 'GGA', 'GGG', 'UGU', 'GUG', 'UGG', 'AAU',…	1	Classica	Classica
['GGA', 'CUC', 'GGG', 'AUG', 'UGU', 'AAU', 'CAA', 'CUG', 'GAA', 'AGG', 'CAG', 'AGA', 'ACU', 'CAA', 'AUG', 'UGG', 'AAG', 'CGG', 'CAU', 'UUU', 'UGU', 'CAC', 'CAA', 'UGA', 'AGU', 'UCA', 'CAC', 'CUG', 'GAC', 'AGA', 'GCA', 'AUA', 'CAA', 'AUU', 'CCA', 'GGC', 'UGA', 'CUC', 'CCC', 'AAA', 'GAG', 'ACU', 'AUC', 'AGC', 'AGC', 'CAU', 'UGG', 'GAA', 'GGC', 'AUG', 'GGA', 'GGA', 'GGG', 'UGU', 'GUG', 'UGG', 'AAU',…	1	Classica	Classica
['GGA', 'CUC', 'GGG', 'AUG', 'UGU', 'AAU', 'CAA', 'CUG', 'GAA', 'AGG', 'CAG', 'AGA', 'ACU', 'CAA', 'AUG', 'UGG', 'AAG', 'CGG', 'CAU', 'UUU', 'UGU', 'CAC', 'UAA', 'UGA', 'AGU', 'UCA', 'CAC', 'CUG', 'GAC', 'AGA', 'GCA', 'AUA', 'CAA', 'AUU', 'CCA', 'GGC', 'UGA', 'CUC', 'CCC', 'AAA', 'GAG', 'ACU', 'AUC', 'AGC', 'AGC', 'CAU', 'UGG', 'GAA', 'GGC', 'AUG', 'GGA', 'GGA', 'GGG', 'GGU', 'GUG', 'UGG', 'AAU',…	1	Severa	Severa
['GGA', 'CUC', 'GGG', 'AUG', 'UGU', 'AAU', 'CAA', 'CUG', 'GAA', 'AGG', 'CAG', 'AGA', 'ACU', 'CAA', 'AUG', 'UGG', 'AAG', 'CGG', 'CAU', 'UUU', 'UGU', 'CAC', 'UAA', 'UGA', 'AGU', 'UCA', 'CAC', 'CUG', 'GAC', 'AGA', 'GCA', 'AUA', 'CAA', 'AUU', 'CCA', 'GGC', 'UGA', 'CUC', 'CCC', 'AAA', 'GAG', 'ACU', 'AUC', 'AGC', 'AGC', 'CAU', 'UGG', 'GAA', 'GGC', 'AUG', 'GGA', 'GGA', 'GGG', 'UGU', 'GUG', 'UGG', 'AAU',…	1	Classica	Classica
['GGA', 'CUC', 'GGG', 'AUG', 'UGU', 'AAU', 'CAA', 'CUG', 'GAA', 'AGG', 'CAG', 'AGA', 'ACU', 'CAA', 'AUG', 'UGG', 'AAG', 'CGG', 'CAU', 'UUU', 'UGU', 'CAC', 'UAA', 'UGA', 'AGU', 'UCA', 'CAC', 'CUG', 'GAC', 'AGA', 'GCA', 'AUA', 'CAA', 'AUU', 'CCA', 'GGC', 'UGA', 'CUC', 'CCC', 'AAA', 'GAG', 'ACU', 'AUC', 'AGC', 'AGC', 'CAU', 'UGG', 'GAA', 'GGC', 'AUG', 'GGA', 'GGA', 'GGG', 'UGU', 'GUG', 'UGG', 'AAU',…	1	Classica	Classica
['GGA', 'CUC', 'GGG', 'AUG', 'UGU', 'AAU', 'CAA', 'CUG', 'GAA', 'AGG', 'CAG', 'AGA', 'ACU', 'CAA', 'AUG', 'UGG', 'AAG', 'CGG', 'CAU', 'UUU', 'UGU', 'CAC', 'UAA', 'UGA', 'AGU', 'UCA', 'CAC', 'CUG', 'GAC', 'AGA', 'GCA', 'AUA', 'CAA', 'AUU', 'CCA', 'GGC', 'UGA', 'CUC', 'CCC', 'AAA', 'GAG', 'ACU', 'AUC', 'AGC', 'AGC', 'CAU', 'UGG', 'GAA', 'GGC', 'AUG', 'GGA', 'GGA', 'GGG', 'UGU', 'GUG', 'UGG', 'AAU',…	1	Classica	Classica
['GGA', 'CUC', 'GGG', 'AUG', 'UGU', 'AAU', 'CAA', 'CUG', 'GAA', 'AGG', 'CAG', 'AGA', 'ACU', 'CAA', 'AUG', 'UGG', 'AAG', 'CGG', 'CAU', 'UUU', 'UGU', 'CAC', 'UAA', 'UGA', 'AGU', 'UCA', 'CAC', 'CUG', 'GAC', 'AGA', 'GCA', 'AUA', 'CAA', 'AUU', 'CCA', 'GGC', 'UGA', 'CUC', 'CCC', 'AAA', 'GAG', 'ACU', 'AUC', 'AGC', 'AGC', 'CAU', 'UGG', 'GAA', 'GGC', 'AUG', 'GGA', 'GGA', 'GGG', 'UGU', 'GUG', 'UGG', 'AAU',…	1	Classica	Classica
['GGA', 'CUC', 'GGG', 'AUG', 'UGU', 'AAU', 'CAA', 'CUG', 'GAA', 'AGG', 'CAG', 'AGA', 'ACU', 'CAA', 'AUG', 'UGG', 'AAG', 'UGG', 'CAU', 'UUU', 'UGU', 'CAC', 'UAA', 'UGA', 'AGU', 'UCA', 'CAC', 'CUG', 'GAC', 'AGA', 'GCA', 'AUA', 'CAA', 'AUU', 'CCA', 'GGC', 'UGA', 'CUC', 'CCC', 'AAA', 'GAG', 'ACU', 'AUC', 'AGC', 'AGC', 'CAU', 'UGG', 'GAA', 'GGC', 'AUG', 'GGA', 'GGA', 'GGG', 'UGU', 'GUG', 'UGG', 'AAU',…	1	Classica	Classica
['GGA', 'CUC', 'GGG', 'AUG', 'UGU', 'AAU', 'CAA', 'CUG', 'GAA', 'AGG', 'CAG', 'AGA', 'ACU', 'CAA', 'AUG', 'UGG', 'AAG', 'UGG', 'CAU', 'UUU', 'UGU', 'CAC', 'UAA', 'UGA', 'AGU', 'UCA', 'CAC', 'CUG', 'GAC', 'AGA', 'GCA', 'AUA', 'CAA', 'AUU', 'CCA', 'GGC', 'UGA', 'CUC', 'CCC', 'AAA', 'GAG', 'ACU', 'AUC', 'AGC', 'AGC', 'CAU', 'UGG', 'GAA', 'GGC', 'AUG', 'GGA', 'GGA', 'GGG', 'UGU', 'GUG', 'UGG', 'AAU',…	1	Severa	Severa
['GGA', 'CUC', 'GGG', 'AUG', 'UGU', 'AAU', 'CAA', 'CUG', 'GAA', 'GGG', 'CAG', 'AGA', 'ACU', 'UAA', 'AUG', 'UGG', 'AAG', 'UGG', 'CAU', 'UUU', 'UGU', 'CAC', 'UAA', 'UGA', 'AGU', 'CCA', 'CAC', 'UUG', 'GAC', 'AGA', 'GCA', 'AUA', 'CAA', 'GUU', 'CCA', 'GGC', 'UGA', 'CUC', 'CCC', 'AAA', 'AAG', 'ACU', 'GUC', 'AGC', 'AGC', 'CAU', 'UGG', 'AAA', 'GGC', 'AUG', 'GGA', 'GGA', 'GGG', 'CGU', 'GUG', 'UGG', 'AAU',…	1	Classica	Classica
['GGA', 'CUC', 'GGG', 'AUG', 'UGU', 'AAU', 'CAA', 'CUG', 'GAA', 'GGG', 'CAG', 'AGA', 'ACU', 'UAA', 'AUG', 'UGG', 'AAG', 'UGG', 'CAU', 'UUU', 'UGU', 'CAC', 'UAA', 'UGA', 'AGU', 'CCA', 'CAC', 'UUG', 'GAC', 'AGA', 'GCA', 'AUA', 'CAA', 'GUU', 'CCA', 'GGC', 'UGA', 'CUC', 'CCC', 'AAA', 'AAG', 'ACU', 'GUC', 'AGC', 'AGC', 'CAU', 'UGG', 'AAA', 'GGC', 'AUG', 'GGA', 'GGA', 'GGG', 'CGU', 'GUG', 'UGG', 'AAU',…	1	Classica	Classica
['GGA', 'CUC', 'GGG', 'AUG', 'UGU', 'AAU', 'UAA', 'CUG', 'GAA', 'AGG', 'CAG', 'AGA', 'ACU', 'CAA', 'AUG', 'UGG', 'AAG', 'CGG', 'CAU', 'UUU', 'UGU', 'CAC', 'UAA', 'UGA', 'AGU', 'UCA', 'CAC', 'CUG', 'GAC', 'AGA', 'GCA', 'AUA', 'CAA', 'AUU', 'CCA', 'GGC', 'CGA', 'CUC', 'CCC', 'AAA', 'GAG', 'ACU', 'AUC', 'AGC', 'AGC', 'CAU', 'AGG', 'GAA', 'GGC', 'AUG', 'GGA', 'GGA', 'GGG', 'UGU', 'GUG', 'UGG', 'AAU',…	1	Classica	Classica
['GGA', 'CUC', 'GGG', 'AUG', 'UGU', 'AAU', 'UAA', 'CUG', 'GAA', 'AGG', 'CAG', 'AGA', 'ACU', 'CAA', 'AUG', 'UGG', 'AAG', 'CGG', 'CAU', 'UUU', 'UGU', 'CAC', 'UAA', 'UGA', 'AGU', 'UCA', 'CAC', 'CUG', 'GAC', 'AGA', 'GCA', 'AUA', 'CAA', 'AUU', 'CCA', 'GGC', 'CGA', 'CUC', 'CCC', 'AAA', 'GAG', 'ACU', 'AUC', 'AGC', 'AGC', 'CAU', 'UGG', 'GAA', 'GGC', 'AUG', 'GGA', 'GGA', 'GGG', 'UGU', 'GUG', 'UGG', 'AAU',…	1	Classica	Classica
['GGA', 'CUC', 'GGG', 'AUG', 'UGU', 'GAU', 'CAA', 'CUG', 'GAA', 'GGG', 'CAG', 'AGA', 'ACU', 'UAA', 'AUG', 'UGG', 'AAG', 'UGG', 'CAU', 'UUU', 'UGU', 'CAC', 'UAA', 'UGA', 'AGU', 'CCA', 'CAC', 'UUG', 'GAC', 'AGA', 'GCA', 'AUA', 'CAA', 'AUU', 'CCA', 'GGC', 'UGA', 'CUC', 'CCC', 'AAA', 'AAG', 'ACU', 'GUC', 'AGC', 'AGC', 'CAU', 'UGG', 'AAA', 'GGC', 'AUG', 'GGA', 'GGA', 'GGG', 'AGU', 'GUG', 'UGG', 'AAU',…	1	Classica	Classica
['GGA', 'CUC', 'GGG', 'AUG', 'UGU', 'GAU', 'CAA', 'CUG', 'GAA', 'GGG', 'CAG', 'AGA', 'ACU', 'UAA', 'AUG', 'UGG', 'AAG', 'UGG', 'CAU', 'UUU', 'UGU', 'CAC', 'UAA', 'UGA', 'AGU', 'CCA', 'CAC', 'UUG', 'GAC', 'AGA', 'GCA', 'AUA', 'CAA', 'AUU', 'CCA', 'GGC', 'UGA', 'CUC', 'CCC', 'AAA', 'AAG', 'ACU', 'GUC', 'AGC', 'AGC', 'CAU', 'UGG', 'AAA', 'GGC', 'AUG', 'GGA', 'GGA', 'GGG', 'AGU', 'GUG', 'UGG', 'AAU',…	1	Classica	Classica
['GGA', 'CUC', 'GGG', 'AUG', 'UGU', 'GAU', 'CAA', 'CUG', 'GAA', 'GGG', 'CAG', 'AGA', 'ACU', 'UAA', 'AUG', 'UGG', 'AAG', 'UGG', 'CAU', 'UUU', 'UGU', 'CAC', 'UAA', 'UGA', 'AGU', 'CCA', 'CAC', 'UUG', 'GAC', 'AGA', 'GCA', 'AUA', 'CAA', 'AUU', 'CCA', 'GGC', 'UGA', 'CUC', 'CCC', 'AAA', 'AAG', 'ACU', 'GUC', 'AGC', 'AGC', 'CAU', 'UGG', 'AAA', 'GGC', 'AUG', 'GGA', 'GGA', 'GGG', 'AGU', 'GUG', 'UGG', 'AAU',…	1	Classica	Classica
['GGA', 'CUC', 'GGG', 'GUG', 'UGU', 'GAU', 'CAA', 'CUG', 'GAA', 'GGG', 'CAG', 'AGA', 'ACU', 'CAA', 'GUG', 'UGG', 'AAG', 'UGG', 'CAU', 'CUU', 'UGU', 'CAC', 'UAA', 'UGA', 'AGU', 'CCA', 'CAC', 'UUG', 'GAC', 'AGA', 'GCA', 'AUA', 'CAA', 'AUU', 'CCA', 'GGC', 'UGA', 'CUC', 'CCC', 'AAA', 'AAG', 'ACU', 'AUC', 'AGC', 'AGC', 'CAU', 'UGG', 'GAA', 'GGC', 'AUG', 'GGA', 'GGA', 'AGG', 'CGU', 'GUG', 'UGG', 'AAU',…	1	Classica	Classica
['GGA', 'CUC', 'GGG', 'GUG', 'UGU', 'GAU', 'CAA', 'CUG', 'GAA', 'GGG', 'CAG', 'AGA', 'ACU', 'CAA', 'GUG', 'UGG', 'AAG', 'UGG', 'CAU', 'UUU', 'UGU', 'CAC', 'UAA', 'UGA', 'AGU', 'CCA', 'CAC', 'UUG', 'GAC', 'AGA', 'GCA', 'AUA', 'CAA', 'AUU', 'CCA', 'GGC', 'UGA', 'CUC', 'CCC', 'AAA', 'AAG', 'ACU', 'AUC', 'AGC', 'AGC', 'CAU', 'UGG', 'GAA', 'GGC', 'AUG', 'GGA', 'GGA', 'AGG', 'CGU', 'GUG', 'UGG', 'AAU',…	1	Classica	Classica
['GGA', 'UUC', 'GGG', 'AUG', 'UGU', 'AAU', 'CAA', 'CUG', 'GAA', 'GGG', 'CAG', 'AGA', 'ACU', 'UAA', 'AUG', 'UGG', 'AAG', 'UGG', 'CAU', 'UUU', 'UGU', 'CAC', 'UAA', 'UGA', 'AGU', 'CCA', 'CAC', 'UUG', 'GAC', 'AGA', 'GCA', 'AUA', 'CAA', 'AUU', 'CCA', 'GGC', 'UGA', 'CUC', 'CCC', 'AAA', 'AAG', 'ACU', 'GUC', 'AGC', 'AGC', 'CAU', 'UGG', 'AAA', 'AGC', 'AUG', 'GGA', 'GGA', 'GGG', 'CGU', 'GUG', 'UGG', 'AAU',…	1	Classica	Classica
['GGA', 'UUU', 'GGG', 'AUG', 'UGU', 'AAU', 'UAA', 'CUG', 'GAA', 'GGG', 'CAG', 'AGA', 'ACU', 'UAA', 'AUG', 'UGG', 'AAG', 'UGG', 'CAU', 'UUU', 'UGU', 'CAC', 'UAA', 'UGA', 'AGU', 'UCA', 'CAC', 'UUG', 'GAC', 'AGA', 'GCA', 'AUA', 'CAA', 'AUU', 'CCA', 'GGC', 'UGA', 'CUC', 'CCC', 'AAA', 'AAG', 'ACU', 'GUC', 'AGC', 'AGC', 'CAU', 'UGG', 'AAA', 'GGC', 'AUG', 'GGA', 'GGA', 'GGG', 'CGU', 'GUG', 'UGG', 'AAU',…	1	Classica	Classica
['UUU', 'AAC', 'CUG', 'GAU', 'AGG', 'GUU', 'GAA', 'CUC', 'AAA', 'AAA', 'CAC', 'UUC', 'UAU', 'GUC', 'AUU', 'UUC', 'AUG', 'CAU', 'UGU', 'GAU', 'AGG', 'AAU', 'CAU', 'CAC', 'ACU', 'CUA', 'UCU', 'GGG', 'AGC', 'CGU', 'GGU', 'GCA', 'AGC', 'UGA', 'CAU', 'GGG', 'GUG', 'UGU', 'CAU', 'AAA', 'CUG', 'GAA', 'AGG', 'CAA', 'AGA', 'ACU', 'CAA', 'AUG', 'UGG', 'AAA', 'UGG', 'AAU', 'UUU', 'CGU', 'CAC', 'UAA', 'UGA',…	3	Classica	Classica
['UUU', 'AAC', 'CUG', 'GAU', 'AGG', 'GUU', 'GAA', 'UUC', 'AAA', 'AAA', 'CAC', 'CUC', 'UAU', 'GUC', 'AUU', 'UUC', 'AUG', 'CAU', 'UGU', 'GAU', 'AGG', 'AAU', 'CAU', 'UAC', 'ACU', 'CUA', 'UCU', 'GGG', 'AGC', 'CGU', 'GGU', 'GCA', 'AGC', 'UGA', 'CAU', 'GGG', 'GUG', 'UGU', 'CAU', 'AAA', 'CUG', 'GAA', 'AGG', 'CAA', 'AGA', 'ACU', 'CAA', 'AUG', 'UGG', 'AAG', 'UGG', 'AAU', 'UUU', 'CGU', 'CAC', 'UAA', 'UGA',…	3	Severa	Severa
['UUU', 'AAC', 'CUG', 'GAU', 'AGG', 'GUU', 'GAA', 'UUC', 'AAA', 'AAA', 'CAC', 'UUC', 'UAU', 'GUC', 'AUU', 'UUC', 'AUG', 'CAU', 'UGU', 'GAU', 'AGG', 'AAU', 'CAU', 'CAC', 'ACU', 'CUA', 'UCU', 'GGG', 'AGC', 'CGU', 'GGU', 'GCA', 'AGC', 'UGA', 'CAC', 'GGG', 'GUG', 'UGU', 'UAU', 'AAA', 'CUG', 'GAA', 'AGG', 'CAA', 'GGA', 'ACU', 'CAA', 'AUG', 'UGG', 'AAG', 'UGG', 'AAU', 'UUU', 'CGU', 'CAC', 'UAA', 'UGA',…	3	Classica	Classica
['UUU', 'AAC', 'CUG', 'GAU', 'AGG', 'GUU', 'GAA', 'UUC', 'AAA', 'AAA', 'CAC', 'UUC', 'UAU', 'GUC', 'AUU', 'UUC', 'AUG', 'CAU', 'UGU', 'GAU', 'AGG', 'AAU', 'CAU', 'UAC', 'ACU', 'CUA', 'UCU', 'GGG', 'AGC', 'CGU', 'GGU', 'GCA', 'AGC', 'UGA', 'CAU', 'GGG', 'GUG', 'UGU', 'CAU', 'AAA', 'CUG', 'GAA', 'AGG', 'CAA', 'AGA', 'ACU', 'CAA', 'AUG', 'UGG', 'AAG', 'UGG', 'AAU', 'UUU', 'CGU', 'CAC', 'UAA', 'UGA',…	3	Classica	Classica
['UUU', 'AAC', 'CUG', 'GAU', 'AGG', 'GUU', 'GAA', 'UUC', 'AAA', 'AAA', 'CAC', 'UUC', 'UAU', 'GUC', 'AUU', 'UUC', 'AUG', 'CAU', 'UGU', 'GAU', 'AGG', 'AAU', 'CAU', 'UAC', 'ACU', 'CUA', 'UCU', 'GGG', 'AGC', 'CGU', 'GGU', 'GCA', 'AGC', 'UGA', 'CAU', 'GGG', 'GUG', 'UGU', 'CAU', 'AAA', 'CUG', 'GAA', 'AGG', 'CAA', 'AGA', 'ACU', 'CAA', 'AUG', 'UGG', 'AAG', 'UGG', 'AAU', 'UUU', 'CGU', 'CAC', 'UAA', 'UGA',…	3	Classica	Classica
['UUU', 'AAC', 'CUG', 'GAU', 'AGG', 'GUU', 'GAA', 'UUC', 'AAA', 'AAA', 'CAC', 'UUC', 'UAU', 'GUC', 'AUU', 'UUC', 'AUG', 'CAU', 'UGU', 'GAU', 'AGG', 'AAU', 'CAU', 'UAC', 'ACU', 'CUA', 'UCU', 'GGG', 'AGC', 'CGU', 'GGU', 'GCA', 'AGC', 'UGA', 'CAU', 'GGG', 'GUG', 'UGU', 'CAU', 'AAA', 'CUG', 'GAA', 'AGG', 'CAA', 'AGA', 'ACU', 'CAA', 'AUG', 'UGG', 'AAG', 'UGG', 'AAU', 'UUU', 'UGU', 'CAC', 'UAA', 'UGA',…	3	Classica	Classica
['UUU', 'AAC', 'CUG', 'GAU', 'AGG', 'GUU', 'GAA', 'UUC', 'AAA', 'AAA', 'CAC', 'UUC', 'UAU', 'GUC', 'AUU', 'UUC', 'AUG', 'CAU', 'UGU', 'GAU', 'AGG', 'GAU', 'CAU', 'UAC', 'ACU', 'CUA', 'UCU', 'GGG', 'AGC', 'CGU', 'GGU', 'GCA', 'AGC', 'UGA', 'CAU', 'GGG', 'GUG', 'UGU', 'CAU', 'AAA', 'CUG', 'GAA', 'AGG', 'CCA', 'AGA', 'ACU', 'CAA', 'AUG', 'UGG', 'AAG', 'UGG', 'AAU', 'UUU', 'CGU', 'CAC', 'UAA', 'UGA',…	3	Classica	Classica
['UUU', 'AAC', 'CUG', 'GAU', 'AGG', 'GUU', 'GAA', 'UUC', 'AAA', 'AAA', 'CAC', 'UUC', 'UAU', 'GUC', 'AUU', 'UUC', 'AUG', 'UAU', 'UGU', 'GAU', 'AGG', 'AAU', 'CAU', 'UAC', 'ACU', 'CUA', 'UCU', 'GGG', 'AGC', 'CGU', 'GGU', 'GCA', 'AGC', 'UGA', 'CAU', 'GGG', 'GUG', 'UGU', 'CAU', 'AAA', 'CUG', 'GAA', 'AGG', 'CAA', 'AGA', 'ACU', 'CAA', 'AUG', 'UGG', 'AAG', 'UGG', 'AAU', 'UUU', 'CGU', 'CAC', 'UAA', 'UGA',…	3	Severa	Severa
['UUU', 'AAC', 'CUG', 'GAU', 'AGG', 'GUU', 'GAA', 'UUC', 'AAA', 'AAA', 'CGC', 'UUC', 'UAU', 'GUC', 'AUU', 'UUC', 'AUG', 'CAU', 'UGU', 'GAU', 'AGG', 'AAU', 'CAU', 'UAC', 'ACU', 'AUA', 'UCU', 'GGG', 'AGC', 'UGU', 'GGU', 'GCA', 'AGC', 'UGA', 'CAU', 'GGG', 'GUG', 'UGU', 'CAU', 'AAA', 'CUG', 'GAA', 'AGG', 'CAA', 'AGA', 'ACU', 'CAA', 'AUG', 'UGG', 'AAG', 'UGG', 'AAU', 'UUU', 'CGU', 'CAC', 'UAA', 'UGA',…	3	Severa	Severa
['UUU', 'AAC', 'CUG', 'GAU', 'AGG', 'GUU', 'GAA', 'UUC', 'GAA', 'AAA', 'CAC', 'UUC', 'UAU', 'GUC', 'AUU', 'UUC', 'AUG', 'CAU', 'UGU', 'GAU', 'AGG', 'AAU', 'CAU', 'UAC', 'ACU', 'CUA', 'UCU', 'GGG', 'AGC', 'CGU', 'GGU', 'GCA', 'AGC', 'UGA', 'CAU', 'GGG', 'GUG', 'UGU', 'CAU', 'AAA', 'CUG', 'GAA', 'AGG', 'CAA', 'AGA', 'ACU', 'CAA', 'AUG', 'UGG', 'AAG', 'UGG', 'AAU', 'UUU', 'CGU', 'CAC', 'UAA', 'UGA',…	3	Severa	Severa
['UUU', 'AAC', 'UUG', 'GAU', 'AGG', 'GUU', 'GAA', 'UUC', 'AAA', 'AAA', 'CAC', 'UUC', 'UAU', 'GUC', 'AUU', 'UUC', 'AUG', 'CAU', 'UGU', 'GAU', 'AGG', 'AAU', 'CAU', 'CAC', 'ACU', 'CUA', 'UCU', 'GGG', 'AGC', 'CGU', 'GGU', 'GCA', 'AGC', 'UGA', 'CAU', 'GGG', 'GUG', 'UGU', 'CAU', 'AAA', 'CUG', 'GAA', 'AGG', 'CAA', 'AGA', 'ACU', 'CAA', 'AUG', 'UGG', 'AAG', 'UGG', 'AAU', 'UUU', 'CGU', 'UAC', 'UAA', 'UGA',…	3	Severa	Severa
['UUU', 'AAC', 'UUG', 'GAU', 'AGG', 'GUU', 'GAA', 'UUC', 'AAA', 'AAA', 'CAC', 'UUC', 'UAU', 'GUC', 'AUU', 'UUC', 'AUG', 'CAU', 'UGU', 'GAU', 'AGG', 'AAU', 'CAU', 'CAC', 'ACU', 'CUA', 'UCU', 'GGG', 'AGC', 'CGU', 'GGU', 'GCA', 'AGC', 'UGA', 'CAU', 'GGG', 'GUG', 'UGU', 'CAU', 'AAA', 'CUG', 'GAA', 'AGG', 'CAA', 'AGA', 'ACU', 'CAA', 'AUG', 'UGG', 'AAG', 'UGG', 'AAU', 'UUU', 'CGU', 'UAC', 'UAA', 'UGA',…	3	Severa	Severa
['UUU', 'AAC', 'UUG', 'GAU', 'AGG', 'GUU', 'GAA', 'UUC', 'AAA', 'AAA', 'CAC', 'UUC', 'UAU', 'GUC', 'AUU', 'UUC', 'AUG', 'CAU', 'UGU', 'GAU', 'AGG', 'AAU', 'CAU', 'CAC', 'ACU', 'CUA', 'UCU', 'GGG', 'AGC', 'CGU', 'GGU', 'GCA', 'AGC', 'UGA', 'CAU', 'GGG', 'GUG', 'UGU', 'CAU', 'AAA', 'CUG', 'GAA', 'AGG', 'CAA', 'AGA', 'ACU', 'CAA', 'AUG', 'UGG', 'AAG', 'UGG', 'AAU', 'UUU', 'UGU', 'UAC', 'UAA', 'UGA',…	3	Severa	Severa
['UUU', 'AAC', 'UUG', 'GAU', 'AGG', 'GUU', 'GAA', 'UUC', 'AAA', 'AAA', 'CAC', 'UUC', 'UAU', 'GUC', 'AUU', 'UUC', 'AUG', 'CAU', 'UGU', 'GAU', 'AGG', 'AAU', 'CAU', 'CAC', 'ACU', 'CUA', 'UCU', 'GGG', 'AGC', 'CGU', 'GGU', 'GCA', 'AGC', 'UGA', 'CAU', 'GGG', 'GUG', 'UGU', 'CAU', 'AAA', 'UUG', 'GAA', 'AGG', 'CAA', 'GGA', 'ACU', 'CAA', 'AUG', 'UGG', 'AAG', 'UGG', 'AAU', 'UUU', 'CGU', 'CAC', 'UAA', 'UGA',…	3	Severa	Severa
['UUU', 'AAC', 'UUG', 'GAU', 'AGG', 'GUU', 'GAA', 'UUC', 'AAA', 'AAA', 'CAC', 'UUC', 'UAU', 'GUC', 'AUU', 'UUC', 'GUG', 'CAU', 'UGU', 'GAU', 'AGG', 'AAU', 'CAU', 'CAC', 'ACU', 'CUA', 'UCU', 'GGG', 'AGC', 'CGU', 'GGU', 'GCA', 'AGC', 'UGA', 'CAU', 'GGG', 'GUG', 'UGU', 'CAU', 'AAA', 'CUG', 'GAA', 'AGG', 'CAA', 'AGA', 'ACU', 'CAA', 'AUG', 'UGG', 'AAG', 'UGG', 'AAU', 'UUU', 'CGU', 'UAC', 'UAA', 'UGA',…	3	Severa	Severa
