# Supplementary material for: Using amino acids co-occurrence matrices and explainability model to investigate patterns in dengue virus proteins
Source: BMC Bioinformatics. 2022 Feb 19;23:80. doi: 10.1186/s12859-022-04597-y (PMC8858567; doi:10.1186/s12859-022-04597-y)
Supplement: Supplementary file 5 — Additional file 5. NS2A protein: A list of sequences belonging to Dengue virus protein NS2A in csvformat. Each row is a sample of the amino acid chain labeledaccording to dengue severity. [file 12859_2022_4597_MOESM5_ESM.zip › Additional_File_5_NS2A_protein/data.csv]

sequences	serotype	outcome	outcome_bin
['AGG', 'GAC', 'AGG', 'AGA', 'AGU', 'GGA', 'UAG', 'UUU', 'UUC', 'AUU', 'AGG', 'AAU', 'ACU', 'AUG', 'CGU', 'AUC', 'AAU', 'AAU', 'GAU', 'UGA', 'AGA', 'AGU', 'GAU', 'GAG', 'AUC', 'CAG', 'AUG', 'GAG', 'UAG', 'AAA', 'GAU', 'GCU', 'GAU', 'GAC', 'UGG', 'AAC', 'ACU', 'GGC', 'UGU', 'UUU', 'CCU', 'CCU', 'UCU', 'UAU', 'AAU', 'GGG', 'ACA', 'AUU', 'GAC', 'AUG', 'GAA', 'UGA', 'UUU', 'GAU', 'UAG', 'GUU', 'AUG',…	1	Classica	Classica
['AGG', 'GUC', 'AGG', 'AGA', 'AGU', 'GGA', 'CAG', 'UUU', 'UUC', 'ACU', 'AGG', 'ACU', 'GCU', 'AUG', 'CAU', 'AUC', 'AAU', 'AAU', 'GAU', 'CGA', 'AGA', 'GGU', 'AAU', 'GAG', 'AUC', 'CAG', 'AUG', 'GAG', 'CAG', 'AAA', 'AAU', 'GCU', 'GAU', 'GAC', 'UGG', 'AAC', 'AUU', 'GGC', 'UGU', 'GUU', 'CCU', 'CCU', 'UCU', 'UAU', 'AAU', 'GGG', 'ACA', 'AUU', 'GAC', 'AUG', 'GAA', 'UGA', 'UCU', 'GAU', 'CAG', 'GCU', 'AUG',…	1	Classica	Classica
['AGG', 'GUC', 'AGG', 'AGA', 'AGU', 'GGA', 'CAG', 'UUU', 'UUC', 'ACU', 'AGG', 'ACU', 'GUU', 'AUG', 'CAU', 'AUC', 'AAU', 'AAU', 'GAU', 'CGA', 'AGA', 'GGU', 'AAU', 'GAG', 'AUC', 'CAG', 'AUG', 'GAG', 'CAG', 'GAA', 'AAU', 'GCU', 'GAU', 'GAC', 'UGG', 'AAC', 'AUU', 'GGU', 'UGU', 'GUU', 'CCU', 'CCU', 'UCU', 'CAC', 'AUU', 'GGG', 'ACA', 'AUU', 'GAC', 'AUG', 'GAA', 'CGA', 'UCU', 'GAU', 'CAG', 'GCU', 'AUG',…	1	Classica	Classica
['AGG', 'GUC', 'AGG', 'AGA', 'AGU', 'GGA', 'CAG', 'UUU', 'UUC', 'ACU', 'AGG', 'ACU', 'GUU', 'AUG', 'CAU', 'AUC', 'AAU', 'AAU', 'GAU', 'CGA', 'AGA', 'GGU', 'AAU', 'GAG', 'AUC', 'CAG', 'AUG', 'GAG', 'CAG', 'GAA', 'AAU', 'GCU', 'GAU', 'GAC', 'UGG', 'AAC', 'AUU', 'GGU', 'UGU', 'GUU', 'CCU', 'CCU', 'UCU', 'CAC', 'AUU', 'GGG', 'ACA', 'AUU', 'GAC', 'AUG', 'GAA', 'CGA', 'UCU', 'GAU', 'CAG', 'GCU', 'AUG',…	1	Classica	Classica
['AGG', 'GUC', 'AGG', 'AGA', 'AGU', 'GGA', 'CAG', 'UUU', 'UUC', 'ACU', 'AGG', 'ACU', 'GUU', 'AUG', 'CAU', 'AUC', 'AAU', 'AAU', 'GAU', 'CGA', 'AGA', 'GGU', 'AAU', 'GAG', 'AUC', 'CAG', 'AUG', 'GAG', 'CAG', 'GAA', 'AAU', 'GCU', 'GAU', 'GAC', 'UGG', 'AAC', 'AUU', 'GGU', 'UGU', 'GUU', 'CCU', 'CCU', 'UCU', 'CAC', 'AUU', 'GGG', 'ACA', 'AUU', 'GAC', 'AUG', 'GAA', 'CGA', 'UCU', 'GAU', 'CAG', 'GCU', 'AUG',…	1	Severa	Severa
['AGG', 'GUC', 'AGG', 'AGA', 'AGU', 'GGA', 'CAG', 'UUU', 'UUC', 'ACU', 'AGG', 'ACU', 'GUU', 'AUG', 'CAU', 'AUC', 'AAU', 'AAU', 'GAU', 'CGA', 'AGA', 'GGU', 'AAU', 'GAG', 'AUC', 'CAG', 'AUG', 'GAG', 'CAG', 'GAA', 'AAU', 'GCU', 'GAU', 'GAC', 'UGG', 'AAC', 'AUU', 'GGU', 'UGU', 'GUU', 'CCU', 'CCU', 'UCU', 'CAC', 'AUU', 'GGG', 'ACA', 'AUU', 'GAC', 'AUG', 'GAA', 'CGA', 'UCU', 'GAU', 'CAG', 'GCU', 'AUG',…	1	Classica	Classica
['AGG', 'GUC', 'AGG', 'AGA', 'AGU', 'GGA', 'CAG', 'UUU', 'UUC', 'ACU', 'AGG', 'ACU', 'GUU', 'AUG', 'CAU', 'AUC', 'AAU', 'AAU', 'GAU', 'CGA', 'AGA', 'GGU', 'AAU', 'GAG', 'AUC', 'CAG', 'AUG', 'GAG', 'CAG', 'GAA', 'AAU', 'GCU', 'GAU', 'GAC', 'UGG', 'AAC', 'AUU', 'GGU', 'UGU', 'GUU', 'CCU', 'CCU', 'UCU', 'CAC', 'AUU', 'GGG', 'ACA', 'AUU', 'GAC', 'AUG', 'GAA', 'CGA', 'UCU', 'GAU', 'CAG', 'GCU', 'AUG',…	1	Classica	Classica
['AGG', 'GUC', 'AGG', 'AGA', 'AGU', 'GGA', 'CAG', 'UUU', 'UUC', 'ACU', 'AGG', 'ACU', 'GUU', 'AUG', 'CAU', 'AUC', 'AAU', 'AAU', 'GAU', 'CGA', 'AGA', 'GGU', 'GAU', 'GAG', 'AUC', 'CAG', 'AUG', 'GAG', 'CAG', 'GAA', 'AAU', 'GCU', 'GAU', 'GAC', 'UGG', 'AAC', 'AUU', 'GGU', 'UGU', 'GUU', 'CCU', 'CCU', 'UCU', 'CAC', 'AUU', 'GGG', 'ACA', 'AUU', 'GAC', 'AUG', 'GAA', 'CGA', 'UCU', 'GAU', 'CAG', 'GCU', 'AUG',…	1	Classica	Classica
['AGG', 'GUC', 'AGG', 'AGA', 'AGU', 'GGA', 'CAG', 'UUU', 'UUC', 'AUU', 'AGG', 'AAU', 'ACU', 'AUG', 'CGC', 'AUC', 'AAU', 'AAU', 'GAU', 'UGA', 'AGA', 'AGU', 'GAU', 'GAG', 'AUC', 'CAG', 'AUG', 'GAG', 'UAG', 'AAA', 'GAU', 'GCU', 'GAU', 'GAC', 'UGG', 'AAC', 'ACU', 'GGC', 'UGU', 'UUU', 'CCU', 'CCU', 'UCU', 'UAU', 'AAU', 'GGG', 'ACA', 'ACU', 'GAC', 'AUG', 'GAA', 'UGA', 'UCU', 'GAU', 'UAG', 'GUU', 'AUG',…	1	Classica	Classica
['AGG', 'GUC', 'AGG', 'AGA', 'AGU', 'GGA', 'CAG', 'UUU', 'UUC', 'AUU', 'AGG', 'AAU', 'ACU', 'AUG', 'CGU', 'AUC', 'AAU', 'AAU', 'GAU', 'UGA', 'AGA', 'AGU', 'GAU', 'GAG', 'AUC', 'CAG', 'AUG', 'GAG', 'UAG', 'AAA', 'GAU', 'GCU', 'GAU', 'GAC', 'UGG', 'AAC', 'ACU', 'GGC', 'UGU', 'UUU', 'CCU', 'CCU', 'UCU', 'UAU', 'AAU', 'GGG', 'ACA', 'ACU', 'GAC', 'AUG', 'GAA', 'UGA', 'UCU', 'GAU', 'UAG', 'GUU', 'AUG',…	1	Classica	Classica
['AGG', 'GUC', 'AGG', 'AGA', 'AGU', 'GGA', 'CAG', 'UUU', 'UUC', 'AUU', 'AGG', 'AAU', 'ACU', 'AUG', 'CGU', 'AUC', 'AAU', 'AAU', 'GAU', 'UGA', 'AGA', 'AGU', 'GAU', 'GAG', 'AUC', 'UAG', 'AUG', 'GAG', 'CAG', 'AAA', 'GAU', 'GCU', 'GAU', 'GAC', 'UGG', 'AAC', 'ACU', 'GGC', 'UGU', 'UUU', 'UCU', 'CCU', 'UCU', 'UAU', 'AAU', 'GGG', 'ACA', 'ACU', 'GAC', 'AUG', 'GAA', 'UGA', 'UCU', 'GAU', 'UAG', 'GUU', 'AUG',…	1	Classica	Classica
['AGG', 'GUC', 'AGG', 'AGA', 'AGU', 'GGA', 'CAG', 'UUU', 'UUC', 'AUU', 'AGG', 'AAU', 'ACU', 'AUG', 'UGU', 'AUC', 'AAU', 'AAU', 'GAU', 'UGA', 'AGA', 'AGU', 'GAU', 'GAG', 'AUC', 'CAG', 'AUG', 'GAG', 'UAG', 'AAA', 'GAU', 'GCU', 'GAU', 'GAC', 'UGG', 'AAC', 'ACU', 'GGC', 'UGU', 'UUU', 'CCU', 'CCU', 'UCU', 'UAU', 'AAU', 'GGG', 'ACA', 'ACU', 'GAC', 'AUG', 'GAA', 'UGA', 'UCU', 'GAU', 'UAG', 'GUU', 'AUG',…	1	Classica	Classica
['AGG', 'GUC', 'AGG', 'AGA', 'AGU', 'GGA', 'CAG', 'UUU', 'UUC', 'AUU', 'GGG', 'AAU', 'ACU', 'AUG', 'CGU', 'AUC', 'AAU', 'AAU', 'GAU', 'UGA', 'AGA', 'AGU', 'GAU', 'GAG', 'AUC', 'CAG', 'AUG', 'GAG', 'UAG', 'AAA', 'GAU', 'GCU', 'GAU', 'GAC', 'UGG', 'AAC', 'ACU', 'GGC', 'UGU', 'UUU', 'CCU', 'CCU', 'UCU', 'UAU', 'AAU', 'GGG', 'ACA', 'ACU', 'GAC', 'AUG', 'GAA', 'UGA', 'UCU', 'GAU', 'UAG', 'GUU', 'AUG',…	1	Classica	Classica
['AGG', 'GUC', 'AGG', 'AGA', 'AGU', 'GGA', 'CAG', 'UUU', 'UUC', 'AUU', 'GGG', 'ACU', 'ACU', 'AUG', 'CGU', 'AUC', 'AAU', 'AAU', 'GAU', 'UGA', 'AGA', 'AGU', 'GAU', 'GAG', 'AUC', 'CAG', 'AUG', 'GAG', 'UAG', 'AAA', 'GAU', 'GCU', 'GAU', 'GAC', 'UGG', 'AAC', 'ACU', 'GGC', 'UGU', 'UUU', 'CUU', 'CCU', 'UCU', 'UAU', 'AAU', 'GGG', 'ACA', 'ACU', 'GAC', 'AUG', 'GAA', 'UGA', 'UCU', 'GAU', 'CAG', 'GUU', 'AUG',…	1	Classica	Classica
['AGG', 'GUC', 'AGG', 'AGA', 'AGU', 'GGA', 'CAG', 'UUU', 'UUC', 'AUU', 'GGG', 'ACU', 'ACU', 'AUG', 'CGU', 'AUC', 'AAU', 'AAU', 'GAU', 'UGA', 'AGA', 'AGU', 'GAU', 'GAG', 'AUC', 'CAG', 'AUG', 'GAG', 'UAG', 'AAA', 'GAU', 'GCU', 'GAU', 'GAC', 'UGG', 'AAC', 'ACU', 'GGC', 'UGU', 'UUU', 'CUU', 'CCU', 'UCU', 'UAU', 'AAU', 'GGG', 'ACA', 'ACU', 'GAC', 'AUG', 'GAA', 'UGA', 'UCU', 'GAU', 'CAG', 'GUU', 'AUG',…	1	Classica	Classica
['AGG', 'GUC', 'AGG', 'AGA', 'AGU', 'GGA', 'CAG', 'UUU', 'UUC', 'AUU', 'GGG', 'ACU', 'ACU', 'AUG', 'CGU', 'AUC', 'AAU', 'AAU', 'GAU', 'UGA', 'AGA', 'AGU', 'GAU', 'GAG', 'AUC', 'CAG', 'AUG', 'GAG', 'UAG', 'AAA', 'GAU', 'GCU', 'GAU', 'GAC', 'UGG', 'AAC', 'ACU', 'GGC', 'UGU', 'UUU', 'CUU', 'CCU', 'UCU', 'UAU', 'AAU', 'GGG', 'ACA', 'ACU', 'GAC', 'AUG', 'GAA', 'UGA', 'UCU', 'GAU', 'CAG', 'GUU', 'AUG',…	1	Classica	Classica
['AGG', 'GUC', 'AGG', 'AGA', 'AGU', 'GGA', 'UAG', 'UUU', 'UUC', 'ACU', 'AGG', 'ACU', 'GCU', 'AUG', 'CAU', 'AUC', 'AAU', 'AAU', 'GAU', 'CGA', 'AGA', 'GGU', 'AAU', 'GAG', 'AUC', 'CAG', 'AUG', 'GAG', 'CAG', 'AAA', 'GAU', 'GCU', 'GAU', 'GAC', 'UGG', 'AAC', 'AUU', 'GGC', 'UGU', 'GUU', 'CCU', 'CCU', 'UCU', 'CAC', 'AAU', 'GGG', 'ACA', 'AUC', 'GAC', 'AUG', 'GAA', 'UGA', 'UCU', 'GAU', 'CAG', 'GCU', 'AUG',…	1	Classica	Classica
['AGG', 'GUC', 'AGG', 'AGA', 'AGU', 'GGA', 'UAG', 'UUU', 'UUC', 'ACU', 'AGG', 'ACU', 'GCU', 'AUG', 'CAU', 'AUC', 'AAU', 'AAU', 'GAU', 'CGA', 'AGA', 'GGU', 'AAU', 'GAG', 'AUC', 'CAG', 'AUG', 'GAG', 'CAG', 'AAA', 'GAU', 'GCU', 'GAU', 'GAC', 'UGG', 'AAC', 'AUU', 'GGC', 'UGU', 'GUU', 'CCU', 'CCU', 'UCU', 'CAC', 'AAU', 'GGG', 'ACA', 'AUU', 'GAC', 'AUG', 'GAA', 'UGA', 'UCU', 'GAU', 'CAG', 'GCU', 'AUG',…	1	Classica	Classica
['CCG', 'GAC', 'AAG', 'GGC', 'AGG', 'UUG', 'ACA', 'AUU', 'UUU', 'CAC', 'UAG', 'GAG', 'UCU', 'UGG', 'GAA', 'UGG', 'CAU', 'UGU', 'UCC', 'UGG', 'AGG', 'AAA', 'UGC', 'UUA', 'GGA', 'CCC', 'GAG', 'UAG', 'GAA', 'CGA', 'AAC', 'AUG', 'CAA', 'UAC', 'UAC', 'UAG', 'UUG', 'CAG', 'UUU', 'CUU', 'UUG', 'UGA', 'CAU', 'UGA', 'UCA', 'CAG', 'GGA', 'ACA', 'UGU', 'CCU', 'UUA', 'AAG', 'ACC', 'UAG', 'GAA', 'GAG', 'UGG',…	2	Classica	Classica
['CCG', 'GAC', 'ACG', 'GAC', 'AGA', 'UUG', 'ACA', 'ACU', 'UCU', 'CGC', 'UAG', 'GAG', 'UCU', 'UGG', 'GAA', 'UGG', 'CAU', 'UGU', 'UCC', 'UGG', 'AAG', 'AAA', 'UGC', 'UCA', 'GGA', 'CCC', 'GAG', 'UAG', 'GAA', 'CAA', 'AAC', 'AUG', 'CAU', 'UAU', 'UAC', 'UAG', 'UUG', 'CAG', 'UUU', 'CUU', 'UCA', 'UGA', 'CAU', 'UGA', 'UCA', 'CAG', 'GGA', 'AUA', 'UGU', 'CUU', 'UCC', 'GAG', 'ACC', 'UGG', 'GGA', 'GAG', 'UGA',…	2	Classica	Classica
['CCG', 'GAC', 'AGG', 'GCA', 'CAU', 'CAG', 'AAA', 'CUU', 'UCU', 'CCA', 'UGG', 'GGC', 'UGU', 'UGU', 'GCC', 'UGA', 'CUC', 'UAU', 'UUG', 'UGG', 'AAG', 'AAU', 'GCU', 'UGA', 'GGA', 'GAA', 'GAG', 'UCA', 'CCA', 'GGA', 'AAC', 'ACA', 'UGA', 'UAU', 'UGG', 'UUG', 'UGG', 'UGA', 'CCA', 'CCC', 'UUU', 'GUG', 'CCA', 'UCA', 'UCU', 'UAG', 'GAG', 'GUC', 'UCA', 'CAU', 'GGA', 'UGG', 'AUU', 'UAC', 'UGC', 'GAG', 'CCC',…	4	Classica	Classica
['CCG', 'GAC', 'AGG', 'GCA', 'CAU', 'CAG', 'AAA', 'CUU', 'UUU', 'CUA', 'UGG', 'GGC', 'UGC', 'UAU', 'GCC', 'UGA', 'CCU', 'UGU', 'UCG', 'UGG', 'AAG', 'AAU', 'GCU', 'UAA', 'GGA', 'GAA', 'GAG', 'UCA', 'CUA', 'GGA', 'AAU', 'ACA', 'UGA', 'UGU', 'UGG', 'UUG', 'UGG', 'UAA', 'UCA', 'CCU', 'UCU', 'GUG', 'CUA', 'UCA', 'UCC', 'UAG', 'GAG', 'GUC', 'UCA', 'CAU', 'GGA', 'UGG', 'ACU', 'UAC', 'UAC', 'GAG', 'CCC',…	4	Severa	Severa
['CCG', 'GAC', 'AGG', 'GCA', 'CAU', 'CAG', 'AAA', 'CUU', 'UUU', 'CUA', 'UGG', 'GGC', 'UGU', 'UAU', 'GCC', 'UGA', 'CCU', 'UGU', 'UUG', 'UGG', 'AAG', 'AAU', 'GCU', 'UGA', 'GGA', 'GAA', 'GAG', 'UUA', 'CUA', 'GGA', 'AAC', 'ACA', 'UGA', 'UAU', 'UGG', 'UUG', 'UGG', 'UAA', 'UCA', 'CCU', 'UUU', 'GCG', 'CUA', 'UCA', 'UCC', 'UAG', 'GAG', 'GUC', 'UCA', 'CAU', 'GGA', 'UGG', 'ACU', 'UAC', 'UAC', 'GAG', 'CCC',…	4	Classica	Classica
['CCG', 'GAC', 'AGG', 'GCA', 'CAU', 'CGG', 'AAA', 'CUU', 'UUU', 'CUA', 'UGG', 'GUC', 'UGU', 'UGU', 'GCC', 'UGA', 'CCU', 'UGU', 'UUG', 'UGG', 'AAG', 'AAU', 'GCU', 'UGA', 'GAA', 'GAA', 'GAG', 'UCA', 'CCA', 'GAA', 'AAC', 'ACA', 'UGA', 'UAU', 'UAG', 'CUG', 'UGG', 'UAA', 'UCA', 'CUC', 'UUU', 'GUG', 'CUA', 'UCA', 'UCC', 'UGG', 'GGG', 'GCC', 'UCA', 'CAU', 'GGA', 'UGG', 'ACU', 'UGC', 'UAC', 'GAG', 'CCC',…	4	Classica	Classica
['CCG', 'GAC', 'AGG', 'GCA', 'CAU', 'CGG', 'AAA', 'CUU', 'UUU', 'CUA', 'UGG', 'GUC', 'UGU', 'UGU', 'GCC', 'UGA', 'CCU', 'UGU', 'UUG', 'UGG', 'AAG', 'AAU', 'GCU', 'UGA', 'GAA', 'GAA', 'GAG', 'UCA', 'CCA', 'GGA', 'AAC', 'ACA', 'UGA', 'UAU', 'UAG', 'CUG', 'UGG', 'UAA', 'UCA', 'CUC', 'UUU', 'GUG', 'CUA', 'UCA', 'UCC', 'UGG', 'GGG', 'GCC', 'UCA', 'CAU', 'GGA', 'UGG', 'ACU', 'UGC', 'UAC', 'GAG', 'CCC',…	4	Classica	Classica
['CCG', 'GAC', 'AGG', 'GCA', 'CAU', 'CGG', 'AAA', 'CUU', 'UUU', 'CUA', 'UGG', 'GUC', 'UGU', 'UGU', 'GCC', 'UGA', 'CCU', 'UGU', 'UUG', 'UGG', 'AAG', 'AAU', 'GCU', 'UGA', 'GGA', 'GAA', 'GAG', 'UCA', 'CCA', 'GGA', 'AAC', 'ACA', 'UGA', 'UAU', 'UAG', 'CUG', 'UGG', 'UAA', 'UCA', 'CUC', 'UUU', 'GUG', 'CUA', 'UCA', 'UCC', 'UGG', 'GGG', 'GCC', 'UCA', 'CAU', 'GGA', 'UGG', 'ACU', 'UGC', 'UAC', 'GAG', 'CCC',…	4	Classica	Classica
['CCG', 'GAC', 'AGG', 'GCA', 'CAU', 'CGG', 'AAA', 'CUU', 'UUU', 'CUA', 'UGG', 'GUC', 'UGU', 'UGU', 'GCC', 'UGA', 'CCU', 'UGU', 'UUG', 'UGG', 'AAG', 'AAU', 'GUU', 'UGA', 'GGA', 'GAA', 'GAG', 'UCA', 'CCA', 'GGA', 'AAC', 'ACA', 'UGA', 'UAU', 'UAG', 'CUG', 'UGG', 'UAA', 'UCA', 'CUC', 'UUU', 'GUG', 'CUA', 'UCA', 'UCC', 'UGG', 'GGG', 'GCC', 'UCA', 'CAU', 'GGA', 'UGG', 'ACU', 'UGC', 'UAC', 'GAG', 'CCC',…	4	Classica	Classica
['CCG', 'GAC', 'AGG', 'GCG', 'CAU', 'CGG', 'AAA', 'CUU', 'UUU', 'CUA', 'UGG', 'GUC', 'UGU', 'UGU', 'GCC', 'UGA', 'CCU', 'UGU', 'UUG', 'UGG', 'AAG', 'AAU', 'GCU', 'UGA', 'GGA', 'GAA', 'GAG', 'UCA', 'CCA', 'GGA', 'AAC', 'ACA', 'UGA', 'UAU', 'UAG', 'CUG', 'UGG', 'UAA', 'UCA', 'CUC', 'UUU', 'GUG', 'CUA', 'UCA', 'UCC', 'UAG', 'GGG', 'GCC', 'UCA', 'CAU', 'GGA', 'UGG', 'ACU', 'UGC', 'UAC', 'GAG', 'CCC',…	4	Classica	Classica
['CCG', 'GAC', 'AGG', 'GUA', 'CAU', 'CAG', 'AAA', 'CUU', 'UUU', 'CUA', 'UGG', 'GGC', 'UGC', 'UAU', 'GCC', 'UGA', 'CCU', 'UGU', 'UCG', 'UGG', 'AAG', 'AAU', 'GCU', 'UAA', 'GGA', 'GAA', 'GAG', 'UCA', 'CUA', 'GGA', 'AAC', 'ACA', 'UGA', 'UAU', 'UGG', 'CUG', 'UGG', 'UAA', 'UCA', 'CCU', 'UCU', 'GUG', 'CUA', 'UCA', 'UCC', 'UAG', 'GAG', 'GUC', 'UCA', 'CAU', 'GGA', 'UGG', 'ACU', 'UAC', 'UAC', 'GAG', 'UCC',…	4	Classica	Classica
['CCG', 'GAC', 'AGG', 'GUA', 'CAU', 'CAG', 'AGA', 'CUU', 'UUU', 'CUA', 'UGG', 'GGC', 'UGU', 'UGU', 'GCC', 'UGA', 'CUU', 'UGU', 'UUG', 'UGG', 'AAG', 'AAU', 'GCU', 'UGA', 'GGA', 'GAA', 'GAG', 'UCA', 'CCA', 'GGA', 'AAC', 'ACA', 'UGA', 'UGU', 'UGG', 'UUG', 'UGG', 'UGA', 'CCA', 'CCC', 'UUU', 'GUG', 'CCA', 'UCA', 'UUU', 'UAG', 'GAG', 'GUC', 'UUA', 'CAU', 'GGA', 'UGG', 'ACU', 'UAC', 'UGC', 'GUG', 'CCC',…	4	Severa	Severa
['CCG', 'GAC', 'AUG', 'GAC', 'AGA', 'UUG', 'ACA', 'ACU', 'UCU', 'CAC', 'UAG', 'GAA', 'UCU', 'UGG', 'GAA', 'UGG', 'CAC', 'UGU', 'UCC', 'UGG', 'AAG', 'AAA', 'UGC', 'UCA', 'GGA', 'CCC', 'GAG', 'UAG', 'GAA', 'CAA', 'AAC', 'ACG', 'CAG', 'UAU', 'UAC', 'UAG', 'UUG', 'CAG', 'UUU', 'CUU', 'UCA', 'UGA', 'CAU', 'UGA', 'UCA', 'CAG', 'GGA', 'ACA', 'UGU', 'CUU', 'UCC', 'GAG', 'ACC', 'UGG', 'GGA', 'GAG', 'UGA',…	2	Severa	Severa
['CCG', 'GAC', 'AUG', 'GAC', 'AGA', 'UUG', 'ACA', 'ACU', 'UCU', 'CAC', 'UAG', 'GAG', 'UCC', 'UGG', 'GAA', 'UGG', 'CAU', 'UGU', 'UCC', 'UGG', 'AAG', 'AAA', 'UGC', 'UCA', 'GGA', 'CCC', 'GCG', 'UAG', 'GAA', 'CGA', 'AAC', 'AUG', 'CAA', 'UAU', 'UGC', 'UAG', 'UUG', 'CAG', 'UUU', 'CUU', 'UCG', 'UGA', 'CAU', 'UGA', 'UCA', 'CAG', 'GGA', 'ACA', 'UGU', 'CUU', 'UUC', 'GAG', 'AUU', 'UGG', 'GGA', 'GAG', 'UGA',…	2	Classica	Classica
['CCG', 'GAC', 'AUG', 'GAC', 'AGA', 'UUG', 'ACA', 'ACU', 'UCU', 'CAC', 'UAG', 'GAG', 'UCU', 'UGG', 'GAA', 'UGG', 'CAC', 'UGU', 'UCC', 'UGG', 'AAG', 'AAA', 'UGC', 'UCA', 'GGA', 'CCC', 'GAG', 'UAG', 'GAA', 'CAA', 'AAC', 'AUG', 'CAG', 'CAU', 'UAU', 'UAG', 'UUG', 'CAG', 'UUU', 'CCU', 'UCA', 'UGA', 'CAU', 'UGA', 'UCA', 'CAG', 'GGA', 'ACU', 'UGU', 'CUU', 'UCC', 'GAG', 'AUC', 'UGG', 'GGA', 'GAG', 'UGA',…	2	Classica	Classica
['CCG', 'GAC', 'AUG', 'GAC', 'AGA', 'UUG', 'ACA', 'ACU', 'UCU', 'CAC', 'UAG', 'GAG', 'UCU', 'UGG', 'GAA', 'UGG', 'CAC', 'UGU', 'UCC', 'UGG', 'AAG', 'AAA', 'UGC', 'UCA', 'GGA', 'CCC', 'GAG', 'UAG', 'GAA', 'CAA', 'AAC', 'AUG', 'CAG', 'UAU', 'UAC', 'UAG', 'UUG', 'CAG', 'UUU', 'CUU', 'UCA', 'UGA', 'CAU', 'UGA', 'UCA', 'CAG', 'GGA', 'ACA', 'UGU', 'CUU', 'UUC', 'GAG', 'ACC', 'UAG', 'GGA', 'GAG', 'UGA',…	2	Severa	Severa
['CCG', 'GAC', 'AUG', 'GAC', 'AGA', 'UUG', 'ACA', 'ACU', 'UCU', 'CAC', 'UAG', 'GAG', 'UCU', 'UGG', 'GAA', 'UGG', 'CAC', 'UGU', 'UCC', 'UGG', 'AAG', 'AAA', 'UGC', 'UCA', 'GGA', 'CCC', 'GAG', 'UAG', 'GAA', 'CAA', 'AAC', 'AUG', 'CAG', 'UAU', 'UAC', 'UGA', 'UUG', 'CAG', 'UUU', 'CUU', 'UCA', 'UGA', 'CAU', 'UGA', 'UCA', 'CAG', 'GGA', 'ACA', 'UGU', 'CUU', 'UCC', 'GAG', 'ACC', 'UGG', 'GGA', 'GAG', 'UGA',…	2	Severa	Severa
['CCG', 'GAC', 'AUG', 'GAC', 'AGA', 'UUG', 'ACA', 'ACU', 'UCU', 'CAC', 'UAG', 'GAG', 'UCU', 'UGG', 'GAA', 'UGG', 'CAC', 'UGU', 'UCC', 'UGG', 'AAG', 'AAA', 'UGC', 'UCA', 'GGA', 'CCC', 'GAG', 'UAG', 'GAA', 'CAA', 'AAC', 'AUG', 'CAG', 'UAU', 'UAC', 'UGG', 'UUG', 'CAG', 'UUU', 'CUU', 'UCA', 'UGA', 'CAU', 'UGA', 'UCA', 'CAG', 'GGA', 'ACA', 'UGU', 'CUU', 'UCC', 'GAG', 'ACC', 'UGG', 'GGA', 'GAG', 'UGA',…	2	Classica	Classica
['CCG', 'GAC', 'AUG', 'GAC', 'AGA', 'UUG', 'ACA', 'ACU', 'UCU', 'CAC', 'UAG', 'GAG', 'UCU', 'UGG', 'GAA', 'UGG', 'CAC', 'UGU', 'UCC', 'UGG', 'AAG', 'AAA', 'UGC', 'UCA', 'GGA', 'CCC', 'GAG', 'UAG', 'GAA', 'CAA', 'AAC', 'AUG', 'CAG', 'UAU', 'UAC', 'UGG', 'UUG', 'CAG', 'UUU', 'CUU', 'UCA', 'UGA', 'CAU', 'UGA', 'UCA', 'CAG', 'GGA', 'ACA', 'UGU', 'CUU', 'UCC', 'GAG', 'ACC', 'UGG', 'GGA', 'GAG', 'UGA',…	2	Classica	Classica
['CCG', 'GAC', 'AUG', 'GAC', 'AGA', 'UUG', 'ACA', 'ACU', 'UCU', 'CAC', 'UAG', 'GAG', 'UCU', 'UGG', 'GAA', 'UGG', 'CAC', 'UGU', 'UCC', 'UGG', 'AAG', 'AAA', 'UGC', 'UCA', 'GGA', 'CCC', 'GAG', 'UGG', 'GAA', 'CAA', 'AAC', 'AUG', 'CAG', 'UAU', 'UAC', 'UGG', 'UUG', 'CAG', 'UUU', 'CUU', 'UCA', 'UGA', 'CAU', 'UGA', 'UCA', 'CAG', 'GGA', 'ACA', 'UGU', 'CUU', 'UCC', 'GAG', 'ACC', 'UGG', 'GGA', 'GAG', 'UGA',…	2	Classica	Classica
['CCG', 'GAC', 'AUG', 'GAC', 'AGA', 'UUG', 'ACA', 'ACU', 'UCU', 'CAC', 'UAG', 'GAG', 'UCU', 'UGG', 'GAA', 'UGG', 'CAC', 'UGU', 'UCC', 'UGG', 'AAG', 'AGA', 'UGC', 'UCA', 'GGA', 'CCC', 'GAG', 'UAG', 'GAA', 'CAA', 'AAC', 'AUG', 'CAG', 'UAU', 'UAC', 'UGG', 'UUG', 'CAG', 'UUU', 'CUU', 'UCA', 'UGA', 'CAU', 'UGA', 'UCA', 'CAG', 'GGA', 'ACA', 'UGU', 'CUU', 'UCC', 'GAG', 'ACC', 'UAG', 'GGA', 'GAG', 'UGA',…	2	Severa	Severa
['CCG', 'GAC', 'AUG', 'GAC', 'AGA', 'UUG', 'ACA', 'ACU', 'UCU', 'CAC', 'UAG', 'GAG', 'UCU', 'UGG', 'GAA', 'UGG', 'CAC', 'UGU', 'UCC', 'UGG', 'AAG', 'AGA', 'UGC', 'UCA', 'GGA', 'CCC', 'GAG', 'UAG', 'GAA', 'CGA', 'AAC', 'AUG', 'CAA', 'UAU', 'UAU', 'UAG', 'UUG', 'CAG', 'UUU', 'CUU', 'UCG', 'UGA', 'CAU', 'UGA', 'UCA', 'CAG', 'GGA', 'ACA', 'UGU', 'CCU', 'UUC', 'GAG', 'AUU', 'UGG', 'GGA', 'GAG', 'UGA',…	2	Classica	Classica
['CCG', 'GAC', 'AUG', 'GAC', 'AGA', 'UUG', 'ACA', 'ACU', 'UCU', 'CAC', 'UAG', 'GAG', 'UCU', 'UGG', 'GAA', 'UGG', 'CAU', 'UGU', 'UCC', 'UGG', 'AAG', 'AAA', 'UGC', 'UCA', 'GGA', 'CCC', 'GCG', 'UAG', 'GAA', 'CGA', 'AAC', 'AUG', 'CAA', 'UAU', 'UGC', 'UAG', 'UUG', 'CAG', 'UUU', 'CUU', 'UCG', 'UGA', 'CAU', 'UGA', 'UCA', 'CAG', 'GGA', 'ACA', 'UGU', 'CUU', 'UUC', 'GAG', 'AUU', 'UGG', 'GGA', 'GAG', 'UGA',…	2	Classica	Classica
['CCG', 'GAC', 'AUG', 'GAC', 'AGA', 'UUG', 'ACA', 'ACU', 'UCU', 'CAC', 'UAG', 'GAG', 'UCU', 'UGG', 'GAA', 'UGG', 'CAU', 'UGU', 'UCC', 'UGG', 'AAG', 'AAA', 'UGC', 'UCA', 'GGA', 'CCC', 'GCG', 'UAG', 'GAA', 'CGA', 'AAC', 'AUG', 'CAA', 'UAU', 'UGC', 'UAG', 'UUG', 'CAG', 'UUU', 'CUU', 'UCG', 'UGA', 'CAU', 'UGA', 'UCA', 'CAG', 'GGA', 'ACA', 'UGU', 'CUU', 'UUC', 'GAG', 'AUU', 'UGG', 'GGA', 'GAG', 'UGA',…	2	Classica	Classica
['CCG', 'GAC', 'AUG', 'GAC', 'AGA', 'UUG', 'ACA', 'ACU', 'UCU', 'CAC', 'UAG', 'GAG', 'UCU', 'UGG', 'GAA', 'UGG', 'CAU', 'UGU', 'UCC', 'UGG', 'AAG', 'AAA', 'UGC', 'UCA', 'GGA', 'CCC', 'GCG', 'UAG', 'GAA', 'CGA', 'AAU', 'AUG', 'CAA', 'UAU', 'UGC', 'UAG', 'UUG', 'CAG', 'UUU', 'CUU', 'UCG', 'UGA', 'CAU', 'UGA', 'UCA', 'CAG', 'GGA', 'ACA', 'UGU', 'CUU', 'UUC', 'GAG', 'AUU', 'UGG', 'GGA', 'GAG', 'UGA',…	2	Classica	Classica
['CCG', 'GAC', 'AUG', 'GAC', 'AGA', 'UUG', 'ACA', 'ACU', 'UCU', 'CAC', 'UAG', 'GAG', 'UCU', 'UGG', 'GAA', 'UGG', 'CAU', 'UGU', 'UCC', 'UGG', 'AAG', 'AGA', 'UGC', 'UCA', 'GAA', 'CCC', 'GAG', 'UAG', 'GAA', 'CGA', 'GAC', 'AUG', 'CAA', 'CAU', 'UAC', 'UAG', 'UUG', 'CAG', 'UCU', 'CUU', 'UCG', 'UGA', 'CAU', 'UGA', 'UCA', 'CAG', 'GGA', 'ACA', 'UGU', 'CCU', 'UUC', 'GAG', 'AUU', 'UGG', 'GGA', 'GAG', 'UGA',…	2	Severa	Severa
['CCG', 'GAC', 'AUG', 'GAC', 'AGA', 'UUG', 'ACA', 'ACU', 'UCU', 'CAC', 'UAG', 'GAG', 'UCU', 'UGG', 'GAA', 'UGG', 'CAU', 'UGU', 'UCC', 'UGG', 'AAG', 'AGA', 'UGC', 'UCA', 'GGA', 'CUC', 'GAG', 'UAG', 'GAA', 'CGA', 'AAC', 'AUG', 'CAA', 'UAU', 'UAC', 'UAG', 'UCG', 'CAG', 'UCU', 'CUU', 'UCG', 'UGA', 'CAU', 'UGA', 'UCA', 'CAG', 'GGA', 'ACA', 'UGU', 'CCU', 'UUC', 'GAG', 'AUU', 'UAG', 'GGA', 'GAG', 'UGA',…	2	Severa	Severa
['CCG', 'GAC', 'AUG', 'GAC', 'AGA', 'UUG', 'ACA', 'ACU', 'UCU', 'CAC', 'UAG', 'GAG', 'UCU', 'UGG', 'GAA', 'UGG', 'CAU', 'UGU', 'UCC', 'UGG', 'AAG', 'AGA', 'UGC', 'UCA', 'GGA', 'CUC', 'GAG', 'UAG', 'GAA', 'CGA', 'AAC', 'AUG', 'CAA', 'UAU', 'UAC', 'UAG', 'UUG', 'CAG', 'UCU', 'CUU', 'UCG', 'UGA', 'CAU', 'UGA', 'UCA', 'CAG', 'GGA', 'ACA', 'UGU', 'CCU', 'UUC', 'GAG', 'AUG', 'UGG', 'GGA', 'GAG', 'UGA',…	2	Classica	Classica
['CCG', 'GAC', 'AUG', 'GAC', 'AGA', 'UUG', 'ACA', 'ACU', 'UCU', 'CAC', 'UAG', 'GAG', 'UCU', 'UGG', 'GAA', 'UGG', 'CAU', 'UGU', 'UCC', 'UGG', 'AAG', 'AGA', 'UGC', 'UCA', 'GGA', 'CUC', 'GAG', 'UAG', 'GAA', 'CGA', 'AAC', 'AUG', 'CAA', 'UAU', 'UAC', 'UAG', 'UUG', 'CAG', 'UCU', 'CUU', 'UCG', 'UGA', 'CAU', 'UGA', 'UCA', 'CAG', 'GGA', 'ACA', 'UGU', 'CCU', 'UUC', 'GAG', 'AUU', 'UGG', 'GGA', 'GAG', 'UGA',…	2	Classica	Classica
['CCG', 'GAC', 'AUG', 'GAC', 'AGA', 'UUG', 'ACA', 'ACU', 'UCU', 'CAC', 'UAG', 'GAG', 'UCU', 'UGG', 'GAA', 'UGG', 'CAU', 'UGU', 'UCC', 'UGG', 'AAG', 'AGA', 'UGC', 'UCA', 'GGA', 'CUC', 'GAG', 'UAG', 'GAA', 'CGA', 'AAC', 'AUG', 'CAA', 'UAU', 'UAC', 'UAG', 'UUG', 'CAG', 'UCU', 'CUU', 'UCG', 'UGA', 'CAU', 'UGA', 'UCA', 'CAG', 'GGA', 'ACA', 'UGU', 'CCU', 'UUC', 'GAG', 'AUU', 'UGG', 'GGA', 'GAG', 'UGA',…	2	Classica	Classica
['CCG', 'GAC', 'AUG', 'GAC', 'AGA', 'UUG', 'ACA', 'ACU', 'UCU', 'CAC', 'UAG', 'GAG', 'UCU', 'UGG', 'GAA', 'UGG', 'CAU', 'UGU', 'UCC', 'UGG', 'AAG', 'AGA', 'UGC', 'UCA', 'GGA', 'CUC', 'GAG', 'UAG', 'GAA', 'CGA', 'AAC', 'AUG', 'CAA', 'UAU', 'UAC', 'UAG', 'UUG', 'CAG', 'UCU', 'CUU', 'UCG', 'UGA', 'CAU', 'UGA', 'UCA', 'CAG', 'GGA', 'ACA', 'UGU', 'CCU', 'UUC', 'GAG', 'AUU', 'UGG', 'GGA', 'GAG', 'UGA',…	2	Classica	Classica
['CCG', 'GAC', 'AUG', 'GAC', 'AGA', 'UUG', 'ACA', 'ACU', 'UCU', 'CAC', 'UAG', 'GAG', 'UCU', 'UGG', 'GAA', 'UGG', 'CAU', 'UGU', 'UCC', 'UGG', 'AAG', 'AGA', 'UGC', 'UCA', 'GGA', 'CUC', 'GAG', 'UAG', 'GAA', 'CGA', 'AAC', 'AUG', 'CAA', 'UAU', 'UAC', 'UAG', 'UUG', 'CAG', 'UCU', 'CUU', 'UCG', 'UGA', 'CAU', 'UGA', 'UCA', 'CAG', 'GGA', 'ACA', 'UGU', 'CCU', 'UUC', 'GAG', 'AUU', 'UGG', 'GGA', 'GAG', 'UGA',…	2	Classica	Classica
['CCG', 'GAC', 'AUG', 'GAC', 'AGA', 'UUG', 'ACA', 'ACU', 'UCU', 'CAC', 'UAG', 'GAG', 'UCU', 'UGG', 'GAA', 'UGG', 'CAU', 'UGU', 'UCC', 'UGG', 'AAG', 'AGA', 'UGC', 'UCA', 'GGA', 'CUC', 'GAG', 'UAG', 'GAA', 'CGA', 'AAC', 'AUG', 'CAA', 'UAU', 'UAC', 'UAG', 'UUG', 'CAG', 'UCU', 'CUU', 'UCG', 'UGA', 'CAU', 'UGA', 'UCA', 'CAG', 'GGA', 'ACA', 'UGU', 'CCU', 'UUC', 'GAG', 'AUU', 'UGG', 'GGA', 'GAG', 'UGA',…	2	Classica	Classica
['CCG', 'GAC', 'AUG', 'GAC', 'AGA', 'UUG', 'ACA', 'ACU', 'UCU', 'CAC', 'UAG', 'GAG', 'UCU', 'UGG', 'GAA', 'UGG', 'CAU', 'UGU', 'UCC', 'UGG', 'AAG', 'AGA', 'UGC', 'UCA', 'GGA', 'CUC', 'GAG', 'UAG', 'GAA', 'CGA', 'AAC', 'AUG', 'CAA', 'UAU', 'UAC', 'UAG', 'UUG', 'CAG', 'UCU', 'CUU', 'UCG', 'UGA', 'UAU', 'UGA', 'UCA', 'CAG', 'GGA', 'ACA', 'UGU', 'CCU', 'UUC', 'GAG', 'AUU', 'UGG', 'GGA', 'GAG', 'UGA',…	2	Classica	Classica
['CCG', 'GAC', 'AUG', 'GCC', 'AAA', 'UUG', 'ACA', 'AUU', 'UCU', 'CAC', 'UAG', 'GGA', 'UUU', 'UGG', 'GAA', 'UGG', 'CAU', 'UGC', 'UCU', 'UGG', 'AAG', 'AGA', 'UGC', 'UUA', 'GAA', 'CCA', 'GAG', 'UAG', 'GAA', 'CAA', 'AGC', 'ACG', 'CCU', 'UGC', 'UGC', 'UAG', 'UGG', 'CGA', 'UCU', 'CCU', 'UCG', 'UGA', 'CAC', 'UGA', 'UUA', 'CAG', 'GGA', 'ACA', 'UGU', 'CCU', 'UCA', 'AGG', 'AUC', 'UAG', 'GAA', 'GAG', 'UGA',…	2	Severa	Severa
['CCG', 'GAC', 'AUG', 'GGC', 'AGA', 'UUG', 'ACA', 'ACU', 'UCU', 'CAC', 'UAG', 'GAG', 'UCU', 'UGG', 'GAA', 'UGG', 'CAC', 'UGU', 'UCC', 'UGG', 'AAG', 'AAA', 'UGC', 'UCA', 'GGA', 'CCC', 'GAG', 'UAG', 'GAA', 'CAA', 'AAC', 'AUG', 'CAG', 'UAU', 'UAC', 'UGG', 'UUG', 'CAG', 'UUU', 'CUU', 'UCA', 'UGA', 'CAU', 'UGA', 'UCA', 'CAG', 'GGA', 'ACA', 'UGU', 'CUU', 'UCC', 'GAG', 'ACC', 'UGG', 'GGA', 'GAG', 'UGA',…	2	Classica	Classica
['CCG', 'GAC', 'AUG', 'GGC', 'AGA', 'UUG', 'ACA', 'ACU', 'UCU', 'CAC', 'UAG', 'GAG', 'UCU', 'UGG', 'GAA', 'UGG', 'CAC', 'UGU', 'UCC', 'UGG', 'AAG', 'AAA', 'UGC', 'UCA', 'GGA', 'CCC', 'GAG', 'UAG', 'GAA', 'CAA', 'AAC', 'AUG', 'CAG', 'UAU', 'UAC', 'UGG', 'UUG', 'CAG', 'UUU', 'CUU', 'UCA', 'UGA', 'CAU', 'UGA', 'UCA', 'CAG', 'GGA', 'ACA', 'UGU', 'CUU', 'UCC', 'GAG', 'ACC', 'UGG', 'GGA', 'GAG', 'UGA',…	2	Severa	Severa
['CCG', 'GAC', 'AUG', 'GGC', 'AGA', 'UUG', 'ACA', 'ACU', 'UUU', 'CAC', 'UAG', 'GAA', 'UCU', 'UGG', 'GGA', 'UGG', 'CAC', 'UAU', 'UCC', 'UGG', 'AAG', 'AAA', 'UGC', 'UCA', 'GGA', 'CAC', 'GAG', 'UAG', 'GAA', 'CGA', 'AAC', 'AUG', 'CAA', 'UAC', 'UGC', 'UAG', 'UUA', 'CAG', 'UUU', 'CUU', 'UCG', 'UGA', 'CAU', 'UGA', 'UUA', 'CUG', 'GGA', 'ACA', 'UGU', 'CCU', 'UUA', 'GAG', 'ACC', 'UGG', 'GAA', 'GAG', 'UGA',…	2	Classica	Classica
['CCG', 'GAC', 'AUG', 'GGC', 'AGA', 'UUG', 'ACA', 'ACU', 'UUU', 'CAC', 'UAG', 'GAG', 'UCU', 'UGG', 'GAA', 'UGG', 'CAC', 'UAU', 'UCC', 'UGG', 'AAG', 'AAA', 'UGC', 'UCA', 'GGA', 'CAC', 'GAG', 'UAG', 'GAA', 'CGA', 'AAC', 'AUG', 'CAA', 'UAC', 'UGC', 'UAG', 'UUG', 'CAG', 'UUU', 'CUU', 'UUG', 'UGA', 'CAU', 'UGA', 'UUA', 'CUG', 'GGA', 'ACA', 'UGU', 'CCC', 'UUA', 'GAG', 'ACC', 'UGG', 'GAA', 'GAG', 'UGA',…	2	Severa	Severa
['CCG', 'GAC', 'AUG', 'GGC', 'AGA', 'UUG', 'ACA', 'ACU', 'UUU', 'CAC', 'UAG', 'GAG', 'UCU', 'UGG', 'GAA', 'UGG', 'CAC', 'UAU', 'UCC', 'UGG', 'AAG', 'AAA', 'UGC', 'UCA', 'GGA', 'CAC', 'GAG', 'UAG', 'GAA', 'CGA', 'AAC', 'AUG', 'CAA', 'UAC', 'UGC', 'UAG', 'UUG', 'CAG', 'UUU', 'CUU', 'UUG', 'UGA', 'CAU', 'UGA', 'UUA', 'CUG', 'GGA', 'ACA', 'UGU', 'CCU', 'UUA', 'GAG', 'AUU', 'UGG', 'GAA', 'GAG', 'UGA',…	2	Severa	Severa
['CCG', 'GAC', 'AUG', 'GGC', 'AGA', 'UUG', 'ACA', 'ACU', 'UUU', 'CAC', 'UAG', 'GAG', 'UCU', 'UGG', 'GAA', 'UGG', 'CAC', 'UGU', 'UCC', 'UGG', 'AAG', 'AAA', 'UGC', 'UCA', 'GGA', 'CCC', 'GAA', 'UAG', 'GAA', 'CGA', 'AAC', 'AUG', 'CAA', 'UAC', 'UGC', 'UAG', 'UUG', 'CAG', 'UAU', 'CUU', 'UUG', 'UGA', 'CAU', 'UGA', 'UUA', 'CUG', 'GGA', 'ACA', 'UGU', 'CUU', 'UUA', 'GAG', 'ACC', 'UGG', 'GAA', 'GAG', 'UGA',…	2	Classica	Classica
['CCG', 'GAC', 'AUG', 'GGC', 'AGA', 'UUG', 'ACA', 'ACU', 'UUU', 'CAC', 'UAG', 'GAG', 'UCU', 'UGG', 'GAA', 'UGG', 'CAC', 'UGU', 'UCC', 'UGG', 'AAG', 'AAA', 'UGC', 'UCA', 'GGA', 'CCC', 'GAG', 'UAG', 'GAA', 'CGA', 'AAC', 'AUG', 'CAA', 'CAC', 'UGC', 'UAG', 'UUG', 'CAG', 'CAU', 'CUU', 'UUG', 'UAA', 'CAU', 'UGA', 'UUA', 'CUG', 'GGA', 'ACA', 'UGU', 'CUU', 'UUA', 'GAG', 'ACC', 'UGG', 'GAA', 'GAG', 'UGA',…	2	Classica	Classica
['CCG', 'GAC', 'AUG', 'GGC', 'AGA', 'UUG', 'ACA', 'ACU', 'UUU', 'CAC', 'UAG', 'GAG', 'UCU', 'UGG', 'GAA', 'UGG', 'CAC', 'UGU', 'UCC', 'UGG', 'AAG', 'AAA', 'UGC', 'UCA', 'GGA', 'CCC', 'GAG', 'UAG', 'GAA', 'CGA', 'AAC', 'AUG', 'CAA', 'UAC', 'UGC', 'UAG', 'UUG', 'CAG', 'UAU', 'CUU', 'UUG', 'UAA', 'CAU', 'UGA', 'UCA', 'CUG', 'GGA', 'ACA', 'UGU', 'CUU', 'UUA', 'GAG', 'ACC', 'UGG', 'GAA', 'GAG', 'UGA',…	2	Severa	Severa
['CCG', 'GAC', 'AUG', 'GGC', 'AGA', 'UUG', 'ACA', 'ACU', 'UUU', 'CAC', 'UAG', 'GAG', 'UCU', 'UGG', 'GAA', 'UGG', 'CAC', 'UGU', 'UCC', 'UGG', 'AAG', 'AAA', 'UGC', 'UCA', 'GGA', 'CCC', 'GAG', 'UAG', 'GAA', 'CGA', 'AAC', 'AUG', 'CAA', 'UAC', 'UGC', 'UAG', 'UUG', 'CAG', 'UAU', 'CUU', 'UUG', 'UAA', 'CAU', 'UGA', 'UCA', 'CUG', 'GGA', 'ACA', 'UGU', 'CUU', 'UUA', 'GAG', 'ACC', 'UGG', 'GAA', 'GAG', 'UGA',…	2	Severa	Severa
['CCG', 'GAC', 'AUG', 'GGC', 'AGA', 'UUG', 'ACA', 'ACU', 'UUU', 'CAC', 'UAG', 'GAG', 'UCU', 'UGG', 'GAA', 'UGG', 'CAC', 'UGU', 'UCC', 'UGG', 'AAG', 'AAA', 'UGC', 'UCA', 'GGA', 'CCC', 'GAG', 'UAG', 'GAA', 'CGA', 'AAC', 'AUG', 'CAA', 'UAC', 'UGC', 'UAG', 'UUG', 'CAG', 'UAU', 'CUU', 'UUG', 'UGA', 'CAU', 'UGA', 'UUA', 'CUG', 'GGA', 'ACA', 'UGU', 'CUU', 'UUA', 'GAG', 'ACC', 'UGG', 'GAA', 'GAG', 'UGA',…	2	Classica	Classica
['CCG', 'GAC', 'AUG', 'GGC', 'AGA', 'UUG', 'ACA', 'ACU', 'UUU', 'CAC', 'UAG', 'GAG', 'UCU', 'UGG', 'GAA', 'UGG', 'CAC', 'UGU', 'UCC', 'UGG', 'AAG', 'AAA', 'UGC', 'UCA', 'GGA', 'CCC', 'GAG', 'UAG', 'GAA', 'CGA', 'AAC', 'AUG', 'CAA', 'UAC', 'UGC', 'UAG', 'UUG', 'CAG', 'UAU', 'CUU', 'UUG', 'UGA', 'CAU', 'UGA', 'UUA', 'CUG', 'GGA', 'ACA', 'UGU', 'CUU', 'UUA', 'GAG', 'ACC', 'UGG', 'GAA', 'GAG', 'UGA',…	2	Classica	Classica
['CCG', 'GAC', 'AUG', 'GGC', 'AGA', 'UUG', 'ACA', 'ACU', 'UUU', 'CAC', 'UAG', 'GAG', 'UCU', 'UGG', 'GAA', 'UGG', 'CAC', 'UGU', 'UCC', 'UGG', 'AAG', 'AAA', 'UGC', 'UCA', 'GGA', 'CCC', 'GAG', 'UAG', 'GAA', 'CGA', 'AAC', 'AUG', 'CAA', 'UAC', 'UGC', 'UAG', 'UUG', 'CAG', 'UAU', 'CUU', 'UUG', 'UGA', 'CAU', 'UGA', 'UUA', 'CUG', 'GGA', 'ACA', 'UGU', 'CUU', 'UUA', 'GAG', 'ACC', 'UGG', 'GAA', 'GAG', 'UGA',…	2	Classica	Classica
['CCG', 'GAC', 'AUG', 'GGC', 'AGA', 'UUG', 'ACA', 'ACU', 'UUU', 'CAC', 'UAG', 'GAG', 'UCU', 'UGG', 'GAA', 'UGG', 'CAC', 'UGU', 'UCC', 'UGG', 'AAG', 'AAA', 'UGC', 'UCA', 'GGA', 'CCC', 'GAG', 'UAG', 'GAA', 'CGA', 'AAC', 'AUG', 'CAA', 'UAC', 'UGC', 'UAG', 'UUG', 'CAG', 'UAU', 'CUU', 'UUG', 'UGA', 'CAU', 'UGA', 'UUA', 'CUG', 'GGA', 'ACA', 'UGU', 'CUU', 'UUA', 'GAG', 'ACC', 'UGG', 'GAA', 'GAG', 'UGA',…	2	Severa	Severa
['CCG', 'GAC', 'AUG', 'GGC', 'AGA', 'UUG', 'ACA', 'ACU', 'UUU', 'CAC', 'UAG', 'GAG', 'UCU', 'UGG', 'GAA', 'UGG', 'CAC', 'UGU', 'UCC', 'UGG', 'AAG', 'AAA', 'UGC', 'UUA', 'GGA', 'CCC', 'GAG', 'UAG', 'GAA', 'CGA', 'AAC', 'AUG', 'CAA', 'UAC', 'UGC', 'UAG', 'UUG', 'CAC', 'UAU', 'CUU', 'UCG', 'UGA', 'CAU', 'UGA', 'UUA', 'CUG', 'GGA', 'ACA', 'UGU', 'CUU', 'UUA', 'GAG', 'ACC', 'UGG', 'GAA', 'GAG', 'UGA',…	2	Classica	Classica
['CCG', 'GAC', 'AUG', 'GGC', 'AGA', 'UUG', 'ACA', 'ACU', 'UUU', 'CAC', 'UAG', 'GAG', 'UCU', 'UGG', 'GAA', 'UGG', 'CAC', 'UGU', 'UCC', 'UGG', 'AAG', 'AAA', 'UGC', 'UUA', 'GGA', 'CCC', 'GAG', 'UAG', 'GAA', 'CGA', 'AAC', 'AUG', 'CAA', 'UAC', 'UGC', 'UAG', 'UUG', 'CAC', 'UAU', 'CUU', 'UCG', 'UGA', 'CAU', 'UGA', 'UUA', 'CUG', 'GGA', 'ACA', 'UGU', 'CUU', 'UUA', 'GAG', 'ACC', 'UGG', 'GAA', 'GAG', 'UGA',…	2	Classica	Classica
['CCG', 'GAC', 'AUG', 'GGC', 'AGA', 'UUG', 'ACA', 'ACU', 'UUU', 'CAC', 'UAG', 'GAG', 'UCU', 'UGG', 'GAA', 'UGG', 'CAC', 'UGU', 'UCC', 'UGG', 'AAG', 'AAA', 'UGC', 'UUA', 'GGA', 'CCC', 'GAG', 'UAG', 'GAA', 'CGA', 'AAC', 'AUG', 'CAA', 'UAC', 'UGC', 'UAG', 'UUG', 'CAC', 'UAU', 'CUU', 'UCG', 'UGA', 'CAU', 'UGA', 'UUA', 'CUG', 'GGA', 'ACA', 'UGU', 'CUU', 'UUA', 'GAG', 'ACC', 'UGG', 'GAA', 'GAG', 'UGA',…	2	Classica	Classica
['CCG', 'GAC', 'AUG', 'GGC', 'AGA', 'UUG', 'ACA', 'ACU', 'UUU', 'CAC', 'UAG', 'GAG', 'UCU', 'UGG', 'GAA', 'UGG', 'CAC', 'UGU', 'UCC', 'UGG', 'AAG', 'AAA', 'UGC', 'UUA', 'GGA', 'CCC', 'GAG', 'UAG', 'GAA', 'CGA', 'AAC', 'AUG', 'CAA', 'UAC', 'UGC', 'UAG', 'UUG', 'CAC', 'UAU', 'CUU', 'UCG', 'UGA', 'CAU', 'UGA', 'UUA', 'CUG', 'GGA', 'ACA', 'UGU', 'CUU', 'UUA', 'GAG', 'ACC', 'UGG', 'GAA', 'GAG', 'UGA',…	2	Classica	Classica
['CCG', 'GAC', 'AUG', 'GGC', 'AGA', 'UUG', 'ACA', 'ACU', 'UUU', 'CAC', 'UAG', 'GAG', 'UCU', 'UGG', 'GAA', 'UGG', 'CAC', 'UGU', 'UCC', 'UGG', 'AAG', 'AAA', 'UGC', 'UUA', 'GGA', 'CCC', 'GAG', 'UAG', 'GAA', 'CGA', 'AAC', 'AUG', 'CAA', 'UAC', 'UGC', 'UAG', 'UUG', 'CAC', 'UAU', 'CUU', 'UCG', 'UGA', 'CAU', 'UGA', 'UUA', 'CUG', 'GGA', 'ACA', 'UGU', 'CUU', 'UUA', 'GAG', 'AUC', 'UGG', 'GAA', 'GAG', 'UGA',…	2	Classica	Classica
['CCG', 'GAC', 'AUG', 'GGC', 'AGA', 'UUG', 'ACA', 'ACU', 'UUU', 'CAC', 'UAG', 'GAG', 'UCU', 'UGG', 'GAA', 'UGG', 'CAC', 'UGU', 'UUC', 'UGG', 'AAG', 'AAA', 'UGC', 'UCA', 'GGA', 'CCC', 'GAA', 'UAG', 'GAA', 'CGA', 'AAC', 'AUG', 'CAA', 'UAC', 'UGC', 'UAG', 'UUG', 'CAG', 'UAU', 'CUU', 'UUG', 'UGA', 'CAC', 'UGA', 'UAA', 'CUG', 'GGA', 'ACA', 'UGU', 'CUU', 'UUA', 'GAG', 'ACC', 'UGG', 'GAA', 'GAG', 'UGA',…	2	Severa	Severa
['CCG', 'GAC', 'AUG', 'GGC', 'AGA', 'UUG', 'ACA', 'ACU', 'UUU', 'CAC', 'UAG', 'GAG', 'UCU', 'UGG', 'GAA', 'UGG', 'CAU', 'UGU', 'UCC', 'UGG', 'AAG', 'AAA', 'UGC', 'UCA', 'GGA', 'CCC', 'GAG', 'UAG', 'GAA', 'CGA', 'AAC', 'AUG', 'CAA', 'UAC', 'UAC', 'UAG', 'UUG', 'CAG', 'UUU', 'CUU', 'UUG', 'UGA', 'CAU', 'UGA', 'UCA', 'CAG', 'GGA', 'ACA', 'UGU', 'CCU', 'UUA', 'GAG', 'ACC', 'UGG', 'GAA', 'GAG', 'UGA',…	2	Classica	Classica
['CCG', 'GAC', 'AUG', 'GGC', 'AGA', 'UUG', 'ACA', 'ACU', 'UUU', 'CAC', 'UAG', 'GAG', 'UCU', 'UGG', 'GAA', 'UGG', 'CAU', 'UGU', 'UCC', 'UGG', 'AAG', 'AAA', 'UGC', 'UCA', 'GGA', 'CCC', 'GAG', 'UAG', 'GAA', 'CGA', 'AAC', 'AUG', 'CAA', 'UAC', 'UAC', 'UAG', 'UUG', 'CAG', 'UUU', 'CUU', 'UUG', 'UGA', 'CAU', 'UGA', 'UCA', 'CAG', 'GGA', 'ACA', 'UGU', 'CCU', 'UUA', 'GAG', 'ACC', 'UGG', 'GAA', 'GAG', 'UGA',…	2	Classica	Classica
['CCG', 'GAC', 'AUG', 'GGC', 'AGA', 'UUG', 'ACA', 'ACU', 'UUU', 'CAU', 'UAG', 'GAG', 'UCC', 'UGG', 'GAA', 'UGG', 'CAC', 'UGU', 'UCC', 'UGG', 'AAG', 'AAA', 'UGC', 'UCA', 'GGA', 'CCC', 'GAA', 'UAG', 'GAA', 'CGA', 'AAC', 'AUG', 'CAA', 'UAC', 'UGC', 'UAG', 'UUG', 'CAG', 'UAU', 'CUU', 'UUG', 'UGA', 'CAC', 'UGA', 'UAA', 'CUG', 'GGA', 'ACA', 'UGU', 'CUU', 'UUA', 'GAG', 'ACC', 'UGG', 'GAA', 'GAG', 'UGA',…	2	Classica	Classica
['CCG', 'GAC', 'AUG', 'GGC', 'AGA', 'UUG', 'ACA', 'AUU', 'UCU', 'CAU', 'UAG', 'GAA', 'UCC', 'UGG', 'GAA', 'UGG', 'CAC', 'UGU', 'UCC', 'UUG', 'AAG', 'AAA', 'UGC', 'UCA', 'GGA', 'CUC', 'GAG', 'UAG', 'GAA', 'CGA', 'AAC', 'AUG', 'CAA', 'UAU', 'UAC', 'UAG', 'UCG', 'CAG', 'UUU', 'CUU', 'UCG', 'UGA', 'CGC', 'UAA', 'UCA', 'CAG', 'GGA', 'ACA', 'UGU', 'CUU', 'UUA', 'GAG', 'ACC', 'UGG', 'GAA', 'GAG', 'UGA',…	2	Classica	Classica
['CCG', 'GAC', 'AUG', 'GGC', 'AGA', 'UUG', 'ACA', 'AUU', 'UCU', 'CAU', 'UAG', 'GAA', 'UCC', 'UGG', 'GAA', 'UGG', 'CAC', 'UGU', 'UCC', 'UUG', 'AAG', 'AAA', 'UGC', 'UCA', 'GGA', 'CUC', 'GAG', 'UAG', 'GAA', 'CGA', 'AAC', 'AUG', 'CAA', 'UAU', 'UAC', 'UAG', 'UCG', 'CAG', 'UUU', 'CUU', 'UCG', 'UGA', 'CGC', 'UAA', 'UCA', 'CAG', 'GGA', 'ACA', 'UGU', 'CUU', 'UUA', 'GAG', 'ACC', 'UGG', 'GAA', 'GAG', 'UGA',…	2	Classica	Classica
['CCG', 'GAC', 'AUG', 'GGC', 'AGA', 'UUG', 'ACA', 'AUU', 'UCU', 'CAU', 'UAG', 'GAA', 'UCU', 'UGG', 'GAA', 'UGG', 'CAC', 'UGU', 'UCC', 'UUG', 'AAG', 'AAA', 'UGC', 'UCA', 'AGA', 'CUC', 'GAG', 'UAG', 'GAA', 'CGA', 'AAC', 'AUG', 'CAA', 'UAU', 'UAC', 'UAG', 'UCG', 'CAG', 'UUU', 'CUU', 'UCG', 'UGA', 'CGC', 'UAA', 'UCA', 'CAG', 'GGA', 'ACA', 'UGU', 'CUU', 'UUA', 'GAG', 'ACC', 'UGG', 'GAA', 'GAG', 'UGA',…	2	Classica	Classica
['CCG', 'GAC', 'AUG', 'GGC', 'AGA', 'UUG', 'ACA', 'AUU', 'UCU', 'CAU', 'UAG', 'GAA', 'UCU', 'UGG', 'GAA', 'UGG', 'CAC', 'UGU', 'UCC', 'UUG', 'AAG', 'AAA', 'UGC', 'UCA', 'GAA', 'CUC', 'GAG', 'UAG', 'GAA', 'CGA', 'AAC', 'AUG', 'CAA', 'UAU', 'UAC', 'UAG', 'UCG', 'CAG', 'UUU', 'CUU', 'UCG', 'UGA', 'CGC', 'UAA', 'UCA', 'CAG', 'GGA', 'ACA', 'UGU', 'CUU', 'UUA', 'GAG', 'ACC', 'UGG', 'GAA', 'GAG', 'UGA',…	2	Classica	Classica
['CCG', 'GAC', 'AUG', 'GGC', 'AGA', 'UUG', 'ACA', 'AUU', 'UCU', 'CAU', 'UAG', 'GAA', 'UCU', 'UGG', 'GAA', 'UGG', 'CAC', 'UGU', 'UCC', 'UUG', 'AAG', 'AAA', 'UGC', 'UCA', 'GGA', 'CCC', 'GAG', 'UAG', 'GAA', 'CAA', 'AAC', 'AUG', 'CAA', 'UAU', 'UAC', 'UAG', 'UCG', 'CAG', 'UUU', 'CUU', 'UCG', 'UGA', 'CGC', 'UAA', 'UCA', 'CAG', 'GGA', 'ACA', 'UGU', 'CUU', 'UUA', 'GAG', 'ACC', 'UGG', 'GAA', 'GAG', 'UGA',…	2	Classica	Classica
['CCG', 'GAC', 'AUG', 'GGC', 'AGA', 'UUG', 'ACA', 'AUU', 'UCU', 'CAU', 'UAG', 'GAA', 'UCU', 'UGG', 'GAA', 'UGG', 'CAC', 'UGU', 'UCC', 'UUG', 'AAG', 'AAA', 'UGC', 'UCA', 'GGA', 'CUC', 'GAG', 'UAG', 'GAA', 'CAA', 'AAC', 'ACG', 'CAA', 'UAU', 'UAC', 'UAG', 'UCG', 'CAG', 'UUU', 'CUU', 'UCG', 'UGA', 'CGC', 'UAA', 'UCA', 'CAG', 'GGA', 'ACA', 'UGU', 'CUU', 'UUA', 'GAG', 'ACC', 'UGG', 'GAA', 'GAG', 'UGA',…	2	Classica	Classica
['CCG', 'GAC', 'AUG', 'GGC', 'AGA', 'UUG', 'ACA', 'AUU', 'UCU', 'CAU', 'UAG', 'GAA', 'UCU', 'UGG', 'GAA', 'UGG', 'CAC', 'UGU', 'UCC', 'UUG', 'AAG', 'AAA', 'UGC', 'UCA', 'GGA', 'CUC', 'GAG', 'UAG', 'GAA', 'CAA', 'AAC', 'ACG', 'CAA', 'UAU', 'UAC', 'UAG', 'UCG', 'CAG', 'UUU', 'CUU', 'UCG', 'UGA', 'CGC', 'UAA', 'UCA', 'CAG', 'GGA', 'ACA', 'UGU', 'CUU', 'UUA', 'GAG', 'ACC', 'UGG', 'GAA', 'GAG', 'UGA',…	2	Classica	Classica
['CCG', 'GAC', 'AUG', 'GGC', 'AGA', 'UUG', 'ACA', 'AUU', 'UCU', 'CAU', 'UAG', 'GAA', 'UCU', 'UGG', 'GAA', 'UGG', 'CAC', 'UGU', 'UCC', 'UUG', 'AAG', 'AAA', 'UGC', 'UCA', 'GGA', 'CUC', 'GAG', 'UAG', 'GAA', 'CAA', 'AAC', 'ACG', 'CAA', 'UAU', 'UAC', 'UAG', 'UCG', 'CAG', 'UUU', 'CUU', 'UCG', 'UGA', 'CGC', 'UAA', 'UCA', 'CAG', 'GGA', 'ACA', 'UGU', 'CUU', 'UUA', 'GAG', 'ACC', 'UGG', 'GAA', 'GAG', 'UGA',…	2	Classica	Classica
['CCG', 'GAC', 'AUG', 'GGC', 'AGA', 'UUG', 'ACA', 'AUU', 'UCU', 'CAU', 'UAG', 'GAA', 'UCU', 'UGG', 'GAA', 'UGG', 'CAC', 'UGU', 'UCC', 'UUG', 'AAG', 'AAA', 'UGC', 'UCA', 'GGA', 'CUC', 'GAG', 'UAG', 'GAA', 'CAA', 'AAC', 'AUG', 'CAA', 'UAU', 'UAC', 'UAG', 'UCG', 'CAG', 'UUU', 'CUU', 'UCG', 'UGA', 'CGC', 'UAA', 'UCA', 'CAG', 'GGA', 'ACA', 'UGU', 'CUU', 'UUA', 'GAG', 'ACC', 'UGG', 'GAA', 'GAG', 'UGA',…	2	Classica	Classica
['CCG', 'GAC', 'AUG', 'GGC', 'AGA', 'UUG', 'ACA', 'AUU', 'UCU', 'CAU', 'UAG', 'GAA', 'UCU', 'UGG', 'GAA', 'UGG', 'CAC', 'UGU', 'UCC', 'UUG', 'AAG', 'AAA', 'UGC', 'UCA', 'GGA', 'CUC', 'GAG', 'UAG', 'GAA', 'CAA', 'AAC', 'AUG', 'CAA', 'UAU', 'UAC', 'UAG', 'UCG', 'CAG', 'UUU', 'CUU', 'UCG', 'UGA', 'CGC', 'UAA', 'UCA', 'CAG', 'GGA', 'ACA', 'UGU', 'CUU', 'UUA', 'GAG', 'ACC', 'UGG', 'GAA', 'GAG', 'UGA',…	2	Classica	Classica
['CCG', 'GAC', 'AUG', 'GGC', 'AGA', 'UUG', 'ACA', 'AUU', 'UCU', 'CAU', 'UAG', 'GAA', 'UCU', 'UGG', 'GAA', 'UGG', 'CAC', 'UGU', 'UCC', 'UUG', 'AAG', 'AAA', 'UGC', 'UCA', 'GGA', 'CUC', 'GAG', 'UAG', 'GAA', 'CGA', 'AAC', 'AUG', 'CAA', 'UAC', 'UAC', 'UAG', 'UCG', 'CAG', 'UUU', 'CUU', 'UCG', 'UGA', 'CGC', 'UAA', 'UCA', 'CAG', 'GGA', 'ACA', 'UGU', 'CUU', 'UUA', 'GAG', 'ACC', 'UGG', 'GAA', 'GAG', 'UGA',…	2	Classica	Classica
['CCG', 'GAC', 'AUG', 'GGC', 'AGA', 'UUG', 'ACA', 'AUU', 'UCU', 'CAU', 'UAG', 'GAA', 'UCU', 'UGG', 'GAA', 'UGG', 'CAC', 'UGU', 'UCC', 'UUG', 'AAG', 'AAA', 'UGC', 'UCA', 'GGA', 'CUC', 'GAG', 'UAG', 'GAA', 'CGA', 'AAC', 'AUG', 'CAA', 'UAU', 'UAC', 'UAG', 'UCG', 'CAG', 'UUU', 'CUU', 'UCG', 'UGA', 'CGC', 'UAA', 'UCA', 'CAG', 'GGA', 'ACA', 'UGU', 'CUU', 'UUA', 'GAG', 'ACC', 'UGG', 'GAA', 'GAG', 'UGA',…	2	Classica	Classica
['CCG', 'GAC', 'AUG', 'GGC', 'AGA', 'UUG', 'ACA', 'AUU', 'UCU', 'CAU', 'UAG', 'GAA', 'UCU', 'UGG', 'GAA', 'UGG', 'CAC', 'UGU', 'UCC', 'UUG', 'AAG', 'AAA', 'UGC', 'UCA', 'GGA', 'CUC', 'GAG', 'UAG', 'GAA', 'CGA', 'AAC', 'AUG', 'CAA', 'UAU', 'UAC', 'UAG', 'UCG', 'CAG', 'UUU', 'CUU', 'UCG', 'UGA', 'CGC', 'UAA', 'UCA', 'CAG', 'GGA', 'ACA', 'UGU', 'CUU', 'UUA', 'GAG', 'ACC', 'UGG', 'GAA', 'GAG', 'UGA',…	2	Classica	Classica
['CCG', 'GAC', 'AUG', 'GGC', 'AGA', 'UUG', 'ACA', 'AUU', 'UUU', 'CAC', 'UAG', 'GAG', 'UCU', 'UGG', 'GAA', 'UGG', 'CAU', 'UGU', 'UCC', 'UGG', 'AGG', 'AAA', 'UGC', 'UUA', 'GGA', 'CCC', 'GAG', 'UAG', 'GAA', 'CGA', 'AAC', 'AUG', 'CAA', 'UAC', 'UAC', 'UAG', 'UUG', 'CAG', 'UUU', 'CUU', 'UUG', 'UGA', 'CAU', 'UGA', 'UCA', 'CAG', 'GGA', 'ACA', 'UGU', 'CCU', 'UUA', 'AAG', 'ACC', 'UAG', 'GAA', 'GAG', 'UGG',…	2	Classica	Classica
['CCG', 'GAC', 'AUG', 'GGC', 'AGA', 'UUG', 'AUA', 'AUU', 'UCU', 'CAU', 'UAG', 'GAA', 'UCU', 'UGG', 'GAA', 'UGG', 'CGC', 'UGU', 'UCC', 'UUG', 'AAG', 'AAA', 'UGC', 'UCA', 'GGA', 'CUC', 'GAG', 'UAG', 'GAA', 'CGA', 'AAC', 'AUG', 'CAA', 'UAC', 'UAC', 'UAG', 'UCG', 'CAG', 'UCU', 'CUU', 'UCG', 'UAA', 'CGU', 'UAA', 'UCA', 'CAG', 'GGA', 'ACA', 'UGU', 'CUU', 'UUA', 'GAG', 'ACC', 'UGG', 'GAA', 'GAG', 'UGA',…	2	Classica	Classica
['CCG', 'GAC', 'AUG', 'GGC', 'AGG', 'UUG', 'ACA', 'ACU', 'UUU', 'CAC', 'UAG', 'GAG', 'UCU', 'UGG', 'GAA', 'UGG', 'CAU', 'UGU', 'UCC', 'UGG', 'AGG', 'AAA', 'UGC', 'UUA', 'GGA', 'CCC', 'GAG', 'UAG', 'GAA', 'CGA', 'AAC', 'AUG', 'CAA', 'UAC', 'UAC', 'UAG', 'UUG', 'CAG', 'UUU', 'CUU', 'UUG', 'UGA', 'CAU', 'UGA', 'UCA', 'CAG', 'GGA', 'ACA', 'UGU', 'CCU', 'UUA', 'AAG', 'ACC', 'UAG', 'GAA', 'GAG', 'UGG',…	2	Classica	Classica
['CCG', 'GAC', 'AUG', 'GGC', 'AGG', 'UUG', 'ACA', 'ACU', 'UUU', 'CAC', 'UAG', 'GAG', 'UCU', 'UGG', 'GAA', 'UGG', 'CAU', 'UGU', 'UCC', 'UGG', 'AGG', 'AAA', 'UGC', 'UUA', 'GGA', 'CCC', 'GAG', 'UAG', 'GAA', 'CGA', 'AAC', 'AUG', 'CAA', 'UAC', 'UAC', 'UAG', 'UUG', 'CAG', 'UUU', 'CUU', 'UUG', 'UGA', 'CAU', 'UGA', 'UCA', 'CAG', 'GGA', 'ACA', 'UGU', 'CCU', 'UUA', 'AAG', 'ACC', 'UAG', 'GAA', 'GAG', 'UGG',…	2	Severa	Severa
['CCG', 'GAC', 'AUG', 'GGC', 'AGG', 'UUG', 'ACA', 'ACU', 'UUU', 'CAC', 'UAG', 'GAG', 'UCU', 'UGG', 'GAA', 'UGG', 'CAU', 'UGU', 'UCC', 'UGG', 'AGG', 'AAA', 'UGC', 'UUA', 'GGA', 'CCC', 'GAG', 'UAG', 'GAA', 'CGA', 'AAC', 'AUG', 'CAA', 'UAC', 'UAC', 'UAG', 'UUG', 'CAG', 'UUU', 'CUU', 'UUG', 'UGA', 'CAU', 'UGA', 'UCA', 'CAG', 'GGA', 'ACA', 'UGU', 'CCU', 'UUA', 'GAG', 'ACC', 'UAG', 'GGA', 'GAG', 'UGG',…	2	Severa	Severa
['CCG', 'GAC', 'AUG', 'GGC', 'AGG', 'UUG', 'ACA', 'ACU', 'UUU', 'CAC', 'UAG', 'GAG', 'UCU', 'UGG', 'GAA', 'UGG', 'CAU', 'UGU', 'UCC', 'UGG', 'AGG', 'AAA', 'UGC', 'UUA', 'GGA', 'CCC', 'GAG', 'UGG', 'GAA', 'CGA', 'AAC', 'AUG', 'CAA', 'UAC', 'UAC', 'UAG', 'UUG', 'CAG', 'UUU', 'CUU', 'UUG', 'UGA', 'CAU', 'UGA', 'UCA', 'CAG', 'GGA', 'ACA', 'UGU', 'CCU', 'UUA', 'AAG', 'ACC', 'UAG', 'GAA', 'GAG', 'UGG',…	2	Severa	Severa
['CCG', 'GAC', 'AUG', 'GGC', 'AGG', 'UUG', 'ACA', 'AUU', 'UUU', 'CAC', 'UAG', 'GAG', 'UCU', 'UGG', 'GAA', 'UGG', 'CAU', 'UGU', 'UCC', 'UGG', 'AGG', 'AAA', 'UGC', 'UUA', 'GGA', 'CCC', 'GAG', 'UAG', 'GAA', 'CGA', 'AAC', 'AUG', 'CAA', 'UAC', 'UAC', 'UAG', 'UUG', 'CAG', 'UUU', 'CUU', 'UUG', 'UGA', 'CAU', 'UGA', 'UCA', 'CAG', 'GGA', 'ACA', 'UGU', 'CCU', 'UUA', 'AAG', 'ACC', 'UAG', 'GAA', 'GAG', 'UGG',…	2	Severa	Severa
['CCG', 'GAC', 'AUG', 'GGC', 'AGG', 'UUG', 'ACA', 'AUU', 'UUU', 'CAC', 'UGG', 'GAG', 'UCU', 'UGG', 'GAA', 'UGG', 'CAU', 'UGU', 'UCC', 'UGG', 'AGG', 'AAA', 'UGC', 'UUA', 'GGA', 'CCC', 'GAG', 'UAG', 'GAA', 'CGA', 'AAC', 'AUG', 'CAA', 'UAC', 'UAC', 'UAG', 'UUG', 'CAG', 'UUU', 'CUU', 'UCG', 'UGA', 'CAU', 'UGA', 'UCA', 'CAG', 'GGA', 'ACA', 'UGU', 'CCU', 'UCA', 'AAG', 'ACC', 'UAG', 'GAA', 'GAG', 'UGG',…	2	Classica	Classica
['CCG', 'GAC', 'AUG', 'GGC', 'AGG', 'UUG', 'ACA', 'AUU', 'UUU', 'CAC', 'UGG', 'GAG', 'UCU', 'UGG', 'GAA', 'UGG', 'CAU', 'UGU', 'UCC', 'UGG', 'AGG', 'AAA', 'UGC', 'UUA', 'GGA', 'CCC', 'GAG', 'UAG', 'GAA', 'CGA', 'AAC', 'AUG', 'CAA', 'UAC', 'UAC', 'UAG', 'UUG', 'CAG', 'UUU', 'CUU', 'UUG', 'UGA', 'CAU', 'UGA', 'UCA', 'CAG', 'GGA', 'ACA', 'UGU', 'CCU', 'UCA', 'AAG', 'ACC', 'UAG', 'GAA', 'GAG', 'UGG',…	2	Severa	Severa
['CCG', 'GGC', 'AUG', 'GUC', 'AGA', 'UUG', 'AUA', 'ACU', 'UUU', 'CGC', 'UAG', 'GGA', 'UUC', 'UGG', 'GAA', 'UGG', 'CAU', 'UGU', 'UCU', 'UGG', 'AAG', 'AGA', 'UGC', 'UCA', 'GAA', 'CCA', 'GAA', 'UGG', 'GGA', 'CGA', 'AAC', 'AUG', 'CUC', 'UAU', 'UGU', 'UGG', 'UAG', 'CGA', 'UUU', 'CUU', 'UCG', 'UAA', 'CAC', 'UGA', 'UCA', 'CCG', 'GCA', 'AUC', 'UGU', 'CUU', 'UCA', 'AAG', 'ACC', 'UAG', 'GAA', 'GAG', 'UGA',…	2	Severa	Severa
['GGA', 'AGU', 'GGA', 'AAG', 'GUA', 'GAC', 'AAC', 'UUC', 'ACA', 'AUG', 'GGC', 'GUC', 'UUG', 'UGU', 'UUG', 'GCA', 'AUC', 'CUC', 'UUU', 'GAA', 'GAG', 'GUG', 'AUG', 'AGA', 'GGA', 'AAA', 'UUU', 'GGG', 'AAG', 'AAA', 'CAC', 'AUG', 'AUU', 'GCA', 'GGG', 'GUU', 'UUC', 'UUC', 'ACG', 'UUU', 'GUG', 'CUC', 'CUU', 'CUC', 'UCA', 'GGG', 'CAA', 'AUA', 'ACG', 'UGG', 'AGA', 'GAC', 'AUG', 'GCG', 'CAC', 'ACA', 'CUA',…	3	Classica	Classica
['GGA', 'AGU', 'GGA', 'AAG', 'GUA', 'GAC', 'AAC', 'UUC', 'ACA', 'AUG', 'GGC', 'GUC', 'UUG', 'UGU', 'UUG', 'GCA', 'AUC', 'CUC', 'UUU', 'GAA', 'GAG', 'GUG', 'AUG', 'AGA', 'GGA', 'AAA', 'UUU', 'GGG', 'AAG', 'AAA', 'CAC', 'AUG', 'AUU', 'GCA', 'GGG', 'GUU', 'UUC', 'UUC', 'ACG', 'UUU', 'GUG', 'CUC', 'CUU', 'CUC', 'UCA', 'GGG', 'CAA', 'AUA', 'ACG', 'UGG', 'AGA', 'GAC', 'AUG', 'GCG', 'CAC', 'ACA', 'CUA',…	3	Classica	Classica
['GGA', 'AGU', 'GGA', 'AAG', 'GUA', 'GAC', 'AAC', 'UUC', 'ACA', 'AUG', 'GGC', 'GUC', 'UUG', 'UGU', 'UUG', 'GCA', 'AUC', 'CUC', 'UUU', 'GAA', 'GAG', 'GUG', 'AUG', 'AGA', 'GGA', 'AAA', 'UUU', 'GGG', 'AAG', 'AAA', 'CAC', 'AUG', 'AUU', 'GCA', 'GGG', 'GUU', 'UUC', 'UUC', 'ACG', 'UUU', 'GUG', 'CUC', 'CUU', 'CUU', 'UCA', 'GGG', 'CAA', 'AUA', 'ACG', 'UGG', 'AGA', 'GAC', 'AUG', 'GCG', 'CAC', 'ACA', 'CUA',…	3	Classica	Classica
['GGA', 'AGU', 'GGA', 'AAG', 'GUA', 'GAC', 'AAC', 'UUC', 'ACA', 'AUG', 'GGU', 'GUC', 'UUG', 'UGU', 'UUG', 'GCA', 'AUC', 'CUC', 'UUU', 'GAA', 'GAG', 'GUG', 'AUG', 'AGA', 'GGA', 'AAA', 'UUU', 'GGG', 'AAG', 'AAA', 'CAC', 'AUG', 'AUU', 'GCA', 'GGG', 'GUU', 'UUC', 'UUC', 'ACG', 'UUU', 'GUG', 'CUC', 'CUU', 'CUC', 'UCA', 'GGG', 'CAA', 'AUA', 'ACA', 'UGG', 'AGA', 'GAC', 'AUG', 'GCG', 'CAC', 'ACA', 'CUA',…	3	Classica	Classica
['GGA', 'AGU', 'GGA', 'AAG', 'GUA', 'GAC', 'AAC', 'UUC', 'ACA', 'AUG', 'GGU', 'GUC', 'UUG', 'UGU', 'UUG', 'GCA', 'AUC', 'CUC', 'UUU', 'GAA', 'GAG', 'GUG', 'AUG', 'AGA', 'GGA', 'AAA', 'UUU', 'GGG', 'AAG', 'AAA', 'CAC', 'AUG', 'AUU', 'GCA', 'GGG', 'GUU', 'UUC', 'UUC', 'ACG', 'UUU', 'GUG', 'CUC', 'CUU', 'CUC', 'UCA', 'GGG', 'CAA', 'AUA', 'ACA', 'UGG', 'AGA', 'GAC', 'AUG', 'GCG', 'CAC', 'ACA', 'CUA',…	3	Classica	Classica
['GGA', 'AGU', 'GGA', 'AAG', 'GUA', 'GAC', 'AAC', 'UUC', 'ACA', 'AUG', 'GGU', 'GUC', 'UUG', 'UGU', 'UUG', 'GCA', 'AUC', 'CUC', 'UUU', 'GAA', 'GAG', 'GUG', 'AUG', 'AGA', 'GGA', 'AAA', 'UUU', 'GGG', 'AAG', 'AAA', 'CAC', 'AUG', 'AUU', 'GCA', 'GGG', 'GUU', 'UUC', 'UUC', 'ACG', 'UUU', 'GUG', 'CUC', 'CUU', 'CUC', 'UCA', 'GGG', 'CAA', 'AUA', 'ACA', 'UGG', 'AGA', 'GAC', 'AUG', 'GCG', 'CAC', 'ACA', 'CUA',…	3	Classica	Classica
['GGA', 'AGU', 'GGA', 'AAG', 'GUA', 'GAC', 'AAU', 'UUC', 'ACA', 'AUG', 'GGU', 'GUC', 'UUG', 'UGU', 'UUG', 'GCA', 'AUC', 'CUC', 'UUU', 'GAA', 'GAG', 'GUG', 'AUG', 'AGA', 'GGA', 'AAA', 'UUU', 'GGG', 'AAG', 'AAA', 'CAC', 'AUG', 'AUU', 'GCA', 'GGG', 'GUU', 'UUC', 'UUC', 'ACG', 'UUU', 'GUG', 'CUC', 'CUU', 'CUC', 'UCA', 'GGG', 'CAA', 'AUA', 'ACA', 'UGG', 'AGA', 'GAC', 'AUG', 'GCG', 'CAC', 'ACA', 'CUA',…	3	Severa	Severa
['GGA', 'AGU', 'GGA', 'AAG', 'GUG', 'GAC', 'AAC', 'UGC', 'ACA', 'AUG', 'GGU', 'GUC', 'UUG', 'UGU', 'UUG', 'GCA', 'AUC', 'CUC', 'UUU', 'GAA', 'GAC', 'GUG', 'AUG', 'AGA', 'GGA', 'AAA', 'UUU', 'GGG', 'AAG', 'AAA', 'CAC', 'AUG', 'AUU', 'GCG', 'GGG', 'GUG', 'UUC', 'UUC', 'ACG', 'UUU', 'GUG', 'CUC', 'CUU', 'CUC', 'UCA', 'GGG', 'CAA', 'AUA', 'ACA', 'UGG', 'AGA', 'GAC', 'AUG', 'GCG', 'CAC', 'ACA', 'CUA',…	3	Classica	Classica
['GGA', 'AGU', 'GGA', 'AAG', 'GUG', 'GAC', 'AAC', 'UUC', 'ACA', 'AUG', 'GGU', 'GUC', 'UUG', 'UGU', 'UUG', 'GCA', 'AUC', 'CUC', 'UUU', 'GAA', 'GAG', 'GUG', 'AUG', 'AGA', 'GGA', 'AAA', 'UUU', 'GGG', 'AAG', 'AAA', 'CAC', 'AUG', 'AUU', 'GCG', 'GGG', 'GUG', 'UUC', 'UUC', 'ACG', 'UUU', 'GUG', 'CUC', 'CUU', 'CUC', 'UCA', 'GGG', 'CAA', 'AUA', 'ACA', 'UGG', 'AGA', 'GAC', 'AUG', 'ACG', 'CAC', 'ACA', 'CUA',…	3	Classica	Classica
['GGA', 'AGU', 'GGA', 'AAG', 'GUG', 'GAC', 'AAC', 'UUC', 'ACA', 'AUG', 'GGU', 'GUC', 'UUG', 'UGU', 'UUG', 'GCA', 'AUC', 'CUC', 'UUU', 'GAA', 'GAG', 'GUG', 'AUG', 'AGA', 'GGA', 'AAA', 'UUU', 'GGG', 'AAG', 'AAA', 'CAC', 'AUG', 'AUU', 'GCG', 'GGG', 'GUG', 'UUC', 'UUC', 'ACG', 'UUU', 'GUG', 'CUC', 'CUU', 'CUC', 'UCA', 'GGG', 'CAA', 'AUA', 'ACA', 'UGG', 'AGA', 'GAC', 'AUG', 'GCG', 'CAC', 'ACA', 'CUA',…	3	Classica	Classica
['GGA', 'AGU', 'GGA', 'AAG', 'GUG', 'GAC', 'AAC', 'UUC', 'ACA', 'AUG', 'GGU', 'GUC', 'UUG', 'UGU', 'UUG', 'GCA', 'AUC', 'CUC', 'UUU', 'GAA', 'GAG', 'GUG', 'AUG', 'AGA', 'GGA', 'AAA', 'UUU', 'GGG', 'AAG', 'AAA', 'CAC', 'AUG', 'AUU', 'GCG', 'GGG', 'GUG', 'UUC', 'UUC', 'ACG', 'UUU', 'GUG', 'CUC', 'CUU', 'CUC', 'UCA', 'GGG', 'CAA', 'AUA', 'ACA', 'UGG', 'AGA', 'GAC', 'AUG', 'GCG', 'CAC', 'ACA', 'CUA',…	3	Severa	Severa
['GGA', 'AGU', 'GGA', 'AAG', 'GUG', 'GAC', 'AAC', 'UUC', 'ACA', 'AUG', 'GGU', 'GUC', 'UUG', 'UGU', 'UUG', 'GCA', 'AUC', 'CUC', 'UUU', 'GAA', 'GAG', 'GUG', 'AUG', 'AGA', 'GGA', 'AAA', 'UUU', 'GGG', 'AAG', 'AAA', 'CAC', 'AUG', 'AUU', 'GCG', 'GGG', 'GUG', 'UUC', 'UUC', 'ACG', 'UUU', 'GUG', 'CUC', 'CUU', 'CUC', 'UCA', 'GGG', 'CAA', 'AUA', 'ACA', 'UGG', 'AGA', 'GAC', 'AUG', 'GCG', 'CAC', 'ACA', 'CUA',…	3	Classica	Classica
['GGA', 'AGU', 'GGA', 'AAG', 'GUG', 'GAC', 'AAC', 'UUC', 'ACA', 'AUG', 'GGU', 'GUC', 'UUG', 'UGU', 'UUG', 'GCA', 'AUC', 'CUC', 'UUU', 'GAA', 'GAG', 'GUG', 'AUG', 'AGA', 'GGA', 'AAA', 'UUU', 'GGG', 'AAG', 'AAA', 'CAC', 'AUG', 'AUU', 'GCG', 'GGG', 'GUG', 'UUC', 'UUC', 'ACG', 'UUU', 'GUG', 'CUC', 'CUU', 'CUC', 'UCA', 'GGG', 'CAA', 'AUA', 'ACA', 'UGG', 'AGA', 'GAC', 'AUG', 'GCG', 'CAC', 'ACA', 'CUA',…	3	Classica	Classica
['GGA', 'AGU', 'GGA', 'AAG', 'GUG', 'GAC', 'AAC', 'UUC', 'ACA', 'AUG', 'GGU', 'GUC', 'UUG', 'UGU', 'UUG', 'GCA', 'AUC', 'CUC', 'UUU', 'GAA', 'GAG', 'GUG', 'AUG', 'AGA', 'GGA', 'AAA', 'UUU', 'GGG', 'AAG', 'AAA', 'CAC', 'AUG', 'AUU', 'GCG', 'GGG', 'GUG', 'UUC', 'UUU', 'ACG', 'UUU', 'GUG', 'CUC', 'CUU', 'CUC', 'UCA', 'GGG', 'CAA', 'AUA', 'ACA', 'UGG', 'AGA', 'GAC', 'AUG', 'GCG', 'CAC', 'ACA', 'CUA',…	3	Classica	Classica
['GGA', 'AGU', 'GGA', 'AAG', 'GUG', 'GAC', 'AAC', 'UUC', 'ACA', 'AUG', 'GGU', 'GUC', 'UUG', 'UGU', 'UUG', 'GCA', 'AUC', 'CUC', 'UUU', 'GAA', 'GAG', 'GUG', 'AUG', 'AGA', 'GGA', 'AAA', 'UUU', 'GGG', 'AAG', 'AAA', 'CAC', 'AUG', 'AUU', 'GCG', 'GGG', 'GUG', 'UUC', 'UUU', 'ACG', 'UUU', 'GUG', 'CUC', 'CUU', 'CUC', 'UCA', 'GGG', 'CAA', 'AUA', 'ACA', 'UGG', 'AGA', 'GAC', 'AUG', 'GCG', 'CAC', 'ACA', 'CUA',…	3	Classica	Classica
['GGA', 'AGU', 'GGA', 'AAG', 'GUG', 'GAC', 'AAC', 'UUC', 'ACA', 'AUG', 'GGU', 'GUC', 'UUG', 'UGU', 'UUG', 'GCA', 'AUC', 'CUC', 'UUU', 'GAA', 'GAG', 'GUG', 'AUG', 'AGA', 'GGA', 'AAA', 'UUU', 'GGG', 'AAG', 'AAA', 'CAC', 'AUG', 'AUU', 'GCG', 'GGG', 'GUG', 'UUG', 'UUC', 'ACG', 'UGU', 'GUG', 'CUC', 'CUU', 'CUC', 'UCA', 'GGG', 'CAA', 'AUA', 'ACA', 'UGG', 'AGA', 'GAC', 'AUG', 'GCG', 'CAC', 'ACA', 'CUA',…	3	Classica	Classica
['GGA', 'AGU', 'GGA', 'AAG', 'GUG', 'GAC', 'AAC', 'UUC', 'ACA', 'AUG', 'GGU', 'GUC', 'UUG', 'UGU', 'UUG', 'GCA', 'AUC', 'CUC', 'UUU', 'GAA', 'GAG', 'GUG', 'AUG', 'AGA', 'GGA', 'AAA', 'UUU', 'GGG', 'AAG', 'AAA', 'CAC', 'AUG', 'AUU', 'GCG', 'GGG', 'GUU', 'UUC', 'UUC', 'ACG', 'UUU', 'GUG', 'CUC', 'CUU', 'CUC', 'UCA', 'GGG', 'CAA', 'AUA', 'ACA', 'UGG', 'AGA', 'GAC', 'AUG', 'GCG', 'CAC', 'ACA', 'CUA',…	3	Severa	Severa
['GGA', 'AGU', 'GGA', 'AAG', 'GUG', 'GAC', 'AAC', 'UUC', 'ACA', 'AUG', 'GGU', 'GUC', 'UUG', 'UGU', 'UUG', 'GCA', 'AUC', 'CUC', 'UUU', 'GAA', 'GAG', 'GUG', 'AUG', 'AGA', 'GGA', 'AAA', 'UUU', 'GGG', 'AAG', 'AAA', 'CAC', 'AUG', 'AUU', 'GCG', 'GGG', 'GUU', 'UUC', 'UUC', 'ACG', 'UUU', 'GUG', 'CUC', 'CUU', 'CUC', 'UCA', 'GGG', 'CAA', 'AUA', 'ACA', 'UGG', 'AGA', 'GAC', 'AUG', 'GCG', 'CAC', 'ACA', 'CUA',…	3	Classica	Classica
['GGA', 'AGU', 'GGA', 'AAG', 'GUG', 'GAC', 'AAC', 'UUC', 'ACA', 'AUG', 'GGU', 'GUC', 'UUG', 'UGU', 'UUG', 'GCA', 'AUC', 'CUC', 'UUU', 'GAA', 'GAG', 'GUG', 'AUG', 'AGA', 'GGA', 'AAA', 'UUU', 'GGG', 'AAG', 'AAA', 'CAC', 'AUG', 'AUU', 'GCG', 'GGG', 'GUU', 'UUC', 'UUC', 'AUG', 'UUU', 'GUG', 'CUC', 'CUU', 'CUC', 'UCA', 'GGG', 'CAA', 'AUA', 'ACA', 'UGG', 'AGA', 'GAC', 'AUG', 'GCG', 'CAC', 'ACA', 'CUA',…	3	Classica	Classica
['GGA', 'AGU', 'GGA', 'AAG', 'GUG', 'GAC', 'AAC', 'UUC', 'ACA', 'AUG', 'GGU', 'GUC', 'UUG', 'UGU', 'UUG', 'GCA', 'AUC', 'CUC', 'UUU', 'GAA', 'GAG', 'GUG', 'UUG', 'AGA', 'GGA', 'AAA', 'UUU', 'GGG', 'AAG', 'AAA', 'CAC', 'AUG', 'AUU', 'GCA', 'GGG', 'GUU', 'UUC', 'UUU', 'ACG', 'UUU', 'GUG', 'CUC', 'CUU', 'CUC', 'UCA', 'GGG', 'CAA', 'AUA', 'ACA', 'UGG', 'AGA', 'GAC', 'AUG', 'GCG', 'CAC', 'ACA', 'CUA',…	3	Classica	Classica
['GGA', 'AGU', 'GGA', 'AAG', 'GUG', 'GAC', 'AAC', 'UUC', 'ACA', 'AUG', 'GGU', 'GUC', 'UUG', 'UGU', 'UUG', 'GCA', 'AUU', 'CUC', 'UUU', 'GAA', 'GAG', 'GUG', 'AUG', 'AGA', 'GGA', 'AAA', 'UUU', 'GGG', 'AAG', 'AAA', 'CAC', 'AUG', 'AUU', 'GCG', 'GGG', 'GUU', 'UUC', 'UUC', 'ACG', 'UUU', 'GUG', 'CUC', 'CUU', 'CUC', 'UCA', 'GGG', 'CAA', 'AUA', 'ACA', 'UGG', 'AGA', 'GAC', 'AUG', 'GCG', 'CAC', 'ACA', 'CUA',…	3	Classica	Classica
['GGA', 'AGU', 'GGA', 'AAG', 'GUG', 'GAC', 'AAC', 'UUC', 'ACU', 'AUG', 'GGU', 'GUC', 'UUG', 'UGU', 'UUG', 'GCA', 'AUC', 'CUC', 'UUU', 'GAA', 'GAG', 'GUG', 'AUG', 'AGA', 'GGA', 'AAA', 'UUU', 'GGG', 'AAG', 'AAA', 'CAC', 'AUG', 'AUU', 'GCG', 'GGG', 'GUU', 'UUC', 'UUC', 'ACG', 'UUU', 'GUG', 'CUC', 'CUU', 'CUC', 'UCA', 'GGG', 'CAA', 'AUA', 'ACA', 'UGG', 'AGA', 'GAC', 'AUG', 'GCG', 'CAC', 'ACA', 'CUA',…	3	Classica	Classica
['GGA', 'AGU', 'GGA', 'GAG', 'GUG', 'GAC', 'AAC', 'UUC', 'ACA', 'AUG', 'GGU', 'GUC', 'UUG', 'UGU', 'UUG', 'GCA', 'AUC', 'CUC', 'UUU', 'GAA', 'GAG', 'GUG', 'AUG', 'AGA', 'GGA', 'AAA', 'UUU', 'GGG', 'AAG', 'AAA', 'CAC', 'AUG', 'AUU', 'GCG', 'GGG', 'GUU', 'UUC', 'UUC', 'ACG', 'UUU', 'GUA', 'CUC', 'CUU', 'CUC', 'UCA', 'GGG', 'CAA', 'AUA', 'ACA', 'UGG', 'AGA', 'GAC', 'AUG', 'GCG', 'CAC', 'ACA', 'CUA',…	3	Classica	Classica
['GGA', 'AGU', 'GGA', 'GAG', 'GUG', 'GAC', 'AAC', 'UUC', 'ACA', 'AUG', 'GGU', 'GUC', 'UUG', 'UGU', 'UUG', 'GCA', 'AUC', 'CUC', 'UUU', 'GAA', 'GAG', 'GUG', 'AUG', 'AGA', 'GGA', 'AAA', 'UUU', 'GGG', 'AAG', 'AAA', 'CAC', 'AUG', 'AUU', 'GCG', 'GGG', 'GUU', 'UUC', 'UUC', 'ACG', 'UUU', 'GUA', 'CUC', 'CUU', 'CUC', 'UCA', 'GGG', 'CAA', 'AUA', 'ACA', 'UGG', 'AGA', 'GAU', 'AUG', 'GCG', 'CAC', 'ACA', 'CUA',…	3	Classica	Classica
['GGA', 'AGU', 'GGG', 'AAG', 'GUG', 'GAC', 'AAC', 'UUC', 'ACA', 'AUG', 'GGU', 'GUC', 'UUG', 'UGU', 'UUG', 'GCA', 'AUC', 'CUC', 'UUU', 'GAA', 'GAG', 'GUG', 'AUG', 'AGA', 'GGA', 'AAA', 'UUU', 'GGG', 'AAG', 'AAA', 'CAC', 'AUG', 'AUU', 'GCG', 'GGG', 'GUG', 'UUC', 'UUC', 'ACG', 'UUU', 'GUG', 'CUC', 'CUU', 'CUC', 'UCA', 'GGG', 'CAA', 'AUA', 'ACA', 'UGG', 'AGA', 'GAC', 'AUG', 'GCG', 'CAC', 'ACA', 'CUA',…	3	Classica	Classica
['GGG', 'AGU', 'GGA', 'AAA', 'GUG', 'GAC', 'AAC', 'UUC', 'ACA', 'AUG', 'GGA', 'GUC', 'CUG', 'UGU', 'UUG', 'GCA', 'AUC', 'CUC', 'UUC', 'GAA', 'GAG', 'GUG', 'AUG', 'AGA', 'GGA', 'AAA', 'UUU', 'GGG', 'AAA', 'AAA', 'CAC', 'AUG', 'AUU', 'GCA', 'GGG', 'GUU', 'CUC', 'UUC', 'ACG', 'UUU', 'GUG', 'CUC', 'CUU', 'CUC', 'UCA', 'GGG', 'CAA', 'AUA', 'ACA', 'UGG', 'AGA', 'GAU', 'AUG', 'GCA', 'CAC', 'ACA', 'CUC',…	3	Classica	Classica
['GGG', 'AGU', 'GGA', 'AAG', 'ACG', 'GAU', 'AAC', 'UUC', 'ACA', 'AUG', 'GGU', 'GUC', 'UUG', 'UGU', 'UUG', 'GCA', 'AUC', 'CUC', 'UUU', 'GAA', 'GAG', 'GUG', 'AUG', 'AGA', 'GGA', 'AAA', 'UUU', 'GGG', 'AAA', 'AAA', 'CAC', 'AUG', 'AUU', 'GCA', 'GGG', 'GCU', 'CUC', 'UUC', 'ACG', 'UUU', 'GUG', 'CUC', 'CUU', 'CUC', 'UCA', 'GGG', 'CAA', 'AUA', 'ACA', 'UGG', 'AGA', 'GAC', 'AUG', 'GCG', 'CAC', 'ACA', 'CUC',…	3	Severa	Severa
['GGG', 'AGU', 'GGA', 'AAG', 'GCG', 'GAC', 'AAC', 'UUC', 'ACA', 'AUG', 'GGU', 'GUC', 'UUG', 'UGU', 'UUG', 'GCA', 'AUC', 'CUC', 'UUU', 'GAA', 'GAG', 'GUG', 'AUG', 'AGA', 'GGA', 'AAA', 'UUU', 'GGG', 'AAA', 'AAG', 'CAC', 'AUG', 'AUU', 'UCA', 'GGG', 'GCU', 'CUC', 'UUC', 'ACG', 'UUU', 'GUG', 'CUC', 'CUU', 'CUC', 'UCA', 'GGG', 'CAA', 'AUA', 'ACA', 'UGG', 'AGA', 'GAC', 'AUG', 'GCG', 'CAC', 'ACA', 'CUC',…	3	Severa	Severa
['GGG', 'AGU', 'GGA', 'AAG', 'GCG', 'GAU', 'AAC', 'UUC', 'ACA', 'AUG', 'GGU', 'GUC', 'UUG', 'UGU', 'UUG', 'GCA', 'AUC', 'CUC', 'UUU', 'GAA', 'GAG', 'GUG', 'AUG', 'AGA', 'GGA', 'AAA', 'UUU', 'GGG', 'AAA', 'AAA', 'CAC', 'AUG', 'AUU', 'GCA', 'GGG', 'GCU', 'CUC', 'UUC', 'ACG', 'UUU', 'GUG', 'CUC', 'CUU', 'CUC', 'UCA', 'GGG', 'CAA', 'AUA', 'ACA', 'UGG', 'AGA', 'GAC', 'AUG', 'GCG', 'CAC', 'ACA', 'CUC',…	3	Classica	Classica
['GGG', 'AGU', 'GGA', 'AAG', 'GCG', 'GAU', 'AAC', 'UUC', 'ACA', 'AUG', 'GGU', 'GUC', 'UUG', 'UGU', 'UUG', 'GCA', 'AUC', 'CUC', 'UUU', 'GAA', 'GAG', 'GUG', 'AUG', 'AGA', 'GGA', 'AAA', 'UUU', 'GGG', 'AAA', 'AAG', 'CAC', 'AUG', 'AUU', 'GCA', 'GGG', 'GCU', 'CUC', 'UUC', 'ACG', 'UUU', 'GUG', 'CUC', 'CUU', 'CUC', 'UCA', 'GGG', 'CAA', 'AUA', 'ACA', 'UGG', 'AGA', 'GAC', 'AUG', 'GCG', 'CAC', 'ACA', 'CUC',…	3	Severa	Severa
['GGG', 'AGU', 'GGA', 'AAG', 'GCG', 'GAU', 'AAC', 'UUU', 'ACA', 'AUG', 'GGU', 'GUC', 'UUG', 'UGU', 'UUG', 'GCA', 'AUC', 'CUC', 'UUU', 'GAA', 'GAG', 'GUG', 'AUG', 'AGA', 'GGA', 'AAA', 'UUU', 'GGG', 'AAA', 'AAG', 'CAC', 'AUG', 'AUU', 'GCA', 'GGG', 'GCU', 'CUC', 'UUC', 'ACG', 'UUU', 'GUG', 'CUC', 'CUU', 'CUC', 'UCA', 'GGG', 'CAA', 'AUA', 'ACA', 'UGG', 'AGA', 'GAC', 'AUG', 'GCG', 'CAC', 'ACA', 'CUC',…	3	Classica	Classica
['GGG', 'AGU', 'GGA', 'AAG', 'GUG', 'GAC', 'AAC', 'UUC', 'ACA', 'AUG', 'GGA', 'GUC', 'CUG', 'UGU', 'UUG', 'GCA', 'AUC', 'CUC', 'UUC', 'GAA', 'GAG', 'GUG', 'AUG', 'AGA', 'GGA', 'AAA', 'UUU', 'GGG', 'AAG', 'AAA', 'CAC', 'AUG', 'AUU', 'GCA', 'GGG', 'GUU', 'CUC', 'UUC', 'ACG', 'UUU', 'GUG', 'CUC', 'CUU', 'CUC', 'UCA', 'GGG', 'CAA', 'AUA', 'ACA', 'UGG', 'AGG', 'GAU', 'AUG', 'GCA', 'CAC', 'ACA', 'CUC',…	3	Classica	Classica
['GGG', 'AGU', 'GGA', 'AAG', 'GUG', 'GAC', 'AAC', 'UUU', 'ACA', 'AUG', 'GGA', 'GUC', 'CUG', 'UGU', 'UUG', 'GCA', 'AUC', 'CUC', 'UUC', 'GAA', 'GAG', 'GUG', 'AUG', 'AGA', 'GGA', 'AAA', 'UUU', 'GGG', 'AAA', 'AAA', 'CAC', 'AUG', 'AUU', 'GCA', 'GGG', 'GUU', 'CUC', 'UUC', 'ACG', 'UUU', 'GUG', 'CUC', 'CUU', 'CUC', 'UCA', 'GGG', 'CAA', 'AUA', 'ACA', 'UGG', 'AGA', 'GAU', 'AUG', 'GCA', 'CAC', 'ACA', 'CUC',…	3	Severa	Severa
['GGG', 'AGU', 'GGA', 'AAG', 'GUG', 'GAU', 'AAC', 'UUC', 'ACA', 'AUG', 'GGU', 'GUC', 'CUG', 'UGU', 'UUG', 'GCA', 'AUC', 'CUC', 'UUU', 'GAG', 'GAA', 'GUG', 'AUG', 'AGA', 'GGA', 'AAA', 'UUU', 'GGG', 'AAA', 'AAA', 'CAC', 'AUG', 'AUU', 'GCA', 'GGG', 'GUU', 'CUC', 'UUC', 'ACG', 'UUU', 'GUG', 'CUC', 'CUU', 'CUC', 'UCA', 'GGG', 'CAA', 'AUA', 'ACA', 'UGG', 'AGA', 'GAC', 'AUG', 'GCG', 'CAC', 'ACA', 'CUC',…	3	Classica	Classica
['GGG', 'AGU', 'GGA', 'AAG', 'GUG', 'GAU', 'AAC', 'UUC', 'ACA', 'AUG', 'GGU', 'GUC', 'UUG', 'UGU', 'CUU', 'GCA', 'AUC', 'CUC', 'UUU', 'GAA', 'GAG', 'GUA', 'AUG', 'AGA', 'GGA', 'AAA', 'UUC', 'GGG', 'AAA', 'AAG', 'CAC', 'AUG', 'AUU', 'GCA', 'GGG', 'GUU', 'CUC', 'UUC', 'ACA', 'UUU', 'GUG', 'CUC', 'CUU', 'CUC', 'UCA', 'GGG', 'CAA', 'AUA', 'ACA', 'UGG', 'AGA', 'GAC', 'AUG', 'GCG', 'CGC', 'ACA', 'CUC',…	3	Severa	Severa
['GGG', 'AGU', 'GGA', 'AAG', 'GUG', 'GAU', 'AAC', 'UUC', 'ACA', 'AUG', 'GGU', 'GUC', 'UUG', 'UGU', 'CUU', 'GCA', 'AUU', 'CUC', 'UUU', 'GAA', 'GAG', 'GUA', 'AUG', 'AGA', 'GGA', 'AAA', 'UUC', 'GGG', 'AAA', 'AAG', 'CAC', 'AUG', 'AUU', 'GCA', 'GGG', 'AUU', 'CUC', 'UUC', 'AUA', 'UUU', 'GUG', 'CUC', 'CUU', 'CUC', 'UCA', 'GGG', 'CAA', 'AUA', 'ACA', 'UGG', 'AGA', 'GAC', 'AUG', 'GCG', 'CGC', 'ACA', 'CUC',…	3	Severa	Severa
['GGG', 'AGU', 'GGA', 'AAG', 'GUG', 'GAU', 'AAC', 'UUC', 'ACA', 'AUG', 'GGU', 'GUC', 'UUG', 'UGU', 'CUU', 'GCA', 'AUU', 'CUC', 'UUU', 'GAA', 'GAG', 'GUA', 'AUG', 'AGA', 'GGA', 'AAA', 'UUC', 'GGG', 'AAA', 'AAG', 'CAC', 'AUG', 'AUU', 'GCA', 'GGG', 'AUU', 'CUC', 'UUC', 'AUG', 'UUU', 'GUG', 'CUC', 'CUU', 'CUC', 'UCA', 'GGG', 'CAA', 'AUA', 'ACA', 'UGG', 'AGA', 'GAC', 'AUG', 'GCG', 'CGC', 'ACA', 'CUC',…	3	Severa	Severa
['GGG', 'AGU', 'GGA', 'AAG', 'GUG', 'GAU', 'AAC', 'UUC', 'ACA', 'AUG', 'GGU', 'GUC', 'UUG', 'UGU', 'UUG', 'GCA', 'AUC', 'CUC', 'UUU', 'GAA', 'GAG', 'GUG', 'AUG', 'AGA', 'GGA', 'AAA', 'UUC', 'GGA', 'AAA', 'AAG', 'CAC', 'AUG', 'AUU', 'GCA', 'GGA', 'GUU', 'CUC', 'UUC', 'ACA', 'UUU', 'GUG', 'CUC', 'CUU', 'CUC', 'UCA', 'GGG', 'CAA', 'AUA', 'ACA', 'UGG', 'AGG', 'GAC', 'AUG', 'GCG', 'CGU', 'ACA', 'CUC',…	3	Classica	Classica
['GGG', 'GUC', 'AGG', 'AGA', 'AGU', 'GGA', 'CAG', 'UUU', 'UUC', 'ACU', 'AGG', 'ACU', 'GUU', 'AUG', 'CAU', 'AUC', 'AAU', 'AAU', 'GAU', 'CGA', 'AGA', 'GGU', 'AAU', 'GAG', 'AUC', 'CAG', 'AUG', 'GAG', 'CAG', 'GAA', 'AAU', 'GCU', 'GAU', 'GAC', 'UGG', 'AAC', 'AUU', 'GGU', 'UGU', 'GUU', 'CCU', 'CCU', 'UCU', 'CAC', 'AUU', 'GGG', 'ACA', 'AUU', 'GAC', 'AUG', 'GAA', 'CGA', 'UCU', 'GAU', 'CAG', 'GCU', 'AUG',…	1	Severa	Severa
['GGG', 'GUC', 'AGG', 'AGA', 'AGU', 'GGA', 'CAG', 'UUU', 'UUC', 'ACU', 'AGG', 'ACU', 'GUU', 'AUG', 'CAU', 'AUC', 'AAU', 'AAU', 'GAU', 'CGA', 'AGA', 'GGU', 'AAU', 'GAG', 'AUC', 'CAG', 'AUG', 'GAG', 'CAG', 'GAA', 'AAU', 'GCU', 'GAU', 'GAC', 'UGG', 'AAC', 'AUU', 'GGU', 'UGU', 'GUU', 'CCU', 'CCU', 'UCU', 'CAC', 'AUU', 'GGG', 'ACA', 'AUU', 'GAC', 'AUG', 'GAA', 'CGA', 'UCU', 'GAU', 'CAG', 'GCU', 'AUG',…	1	Classica	Classica
