# Supplementary material for: Using amino acids co-occurrence matrices and explainability model to investigate patterns in dengue virus proteins
Source: BMC Bioinformatics. 2022 Feb 19;23:80. doi: 10.1186/s12859-022-04597-y (PMC8858567; doi:10.1186/s12859-022-04597-y)
Supplement: Supplementary file 6 — Additional file 6. NS2B protein: A list of sequences belonging to Dengue virus protein NS2B in csvformat. Each row is a sample of the amino acid chain labeledaccording to dengue severity. [file 12859_2022_4597_MOESM6_ESM.zip › Additional_File_6_NS2B_protein/data.csv]

sequences	serotype	outcome	outcome_bin
['AGC', 'UGC', 'CCA', 'CUG', 'AAU', 'GAA', 'GGG', 'GUG', 'AUG', 'GCU', 'GUU', 'GGG', 'CUU', 'GUG', 'AGC', 'AUU', 'CUA', 'GCC', 'AGU', 'UCU', 'CUC', 'CUU', 'AGA', 'AAU', 'GAU', 'GUA', 'CCC', 'AUG', 'GCU', 'GGA', 'CCA', 'UUG', 'GUG', 'GCC', 'GGG', 'GGC', 'UUG', 'CUG', 'AUA', 'GCG', 'UGC', 'UAC', 'GUC', 'AUA', 'ACU', 'GGC', 'ACG', 'UCA', 'GCA', 'GAC', 'CUC', 'ACC', 'GUA', 'GAA', 'AAA', 'GCA', 'GCA',…	3	Classica	Classica
['AGC', 'UGG', 'CCA', 'CUA', 'AAU', 'GAG', 'GGG', 'GUG', 'AUG', 'GCU', 'GUU', 'GGA', 'CUU', 'GUG', 'AGC', 'AUU', 'CUA', 'GCC', 'AGU', 'UCU', 'UUC', 'CUU', 'AGG', 'AAU', 'GAC', 'GUG', 'CCC', 'AUG', 'GCU', 'GGA', 'CCA', 'UUA', 'GUG', 'GCU', 'GGG', 'GGC', 'UUG', 'CUG', 'AUA', 'GCG', 'UGC', 'UAC', 'GUC', 'AUA', 'ACU', 'GGC', 'ACG', 'UCA', 'GCA', 'GAC', 'CUC', 'ACU', 'GUA', 'GAA', 'AAA', 'GCA', 'GCA',…	3	Severa	Severa
['AGC', 'UGG', 'CCA', 'CUG', 'AAU', 'GAA', 'GGG', 'GUG', 'AUG', 'GCU', 'GUU', 'GGG', 'CUU', 'GUG', 'AGC', 'AUU', 'CUA', 'GCC', 'AGU', 'UCU', 'CUC', 'CUU', 'AGA', 'AAU', 'GAU', 'GUA', 'CCC', 'AUG', 'GCU', 'GGA', 'CCA', 'UUG', 'GUG', 'GCC', 'GGG', 'GGC', 'UUG', 'CUG', 'AUA', 'GCG', 'UGC', 'UAC', 'GUC', 'AUA', 'ACU', 'GGC', 'ACG', 'UCA', 'GCA', 'GAC', 'CUC', 'ACC', 'GUA', 'GAA', 'AAA', 'GCA', 'GCA',…	3	Classica	Classica
['AGC', 'UGG', 'CCA', 'CUG', 'AAU', 'GAA', 'GGG', 'GUG', 'AUG', 'GCU', 'GUU', 'GGG', 'CUU', 'GUG', 'AGC', 'AUU', 'CUG', 'GCC', 'AGU', 'UCU', 'CUC', 'CUU', 'AGA', 'AAU', 'GAU', 'GUA', 'CCC', 'AUG', 'GCU', 'GGA', 'CCA', 'UUA', 'GUG', 'GCC', 'GGA', 'GGC', 'UUG', 'CUG', 'AUA', 'GCG', 'UGC', 'UAC', 'GUC', 'AUA', 'ACU', 'GGC', 'ACG', 'UCA', 'GCA', 'GAC', 'CUC', 'ACC', 'GUA', 'GAA', 'AAA', 'GCA', 'GCA',…	3	Classica	Classica
['AGC', 'UGG', 'CCA', 'CUG', 'AAU', 'GAA', 'GGG', 'GUG', 'AUG', 'GCU', 'GUU', 'GGG', 'CUU', 'GUG', 'AGC', 'AUU', 'CUG', 'GCC', 'AGU', 'UCU', 'CUC', 'CUU', 'AGA', 'AAU', 'GAU', 'GUA', 'CCC', 'AUG', 'GCU', 'GGA', 'CCA', 'UUA', 'GUG', 'GCC', 'GGG', 'GGC', 'UUG', 'CUG', 'AUA', 'GCG', 'UGC', 'UAC', 'GUC', 'AUA', 'ACU', 'GGC', 'ACG', 'UCA', 'GCA', 'GAC', 'CUC', 'ACC', 'GUA', 'GAA', 'AAA', 'GCA', 'GCA',…	3	Severa	Severa
['AGC', 'UGG', 'CCA', 'CUG', 'AAU', 'GAA', 'GGG', 'GUG', 'AUG', 'GCU', 'GUU', 'GGG', 'CUU', 'GUG', 'AGC', 'AUU', 'CUG', 'GCC', 'AGU', 'UCU', 'CUC', 'CUU', 'AGA', 'AAU', 'GAU', 'GUA', 'CCC', 'AUG', 'GCU', 'GGA', 'CCA', 'UUA', 'GUG', 'GCC', 'GGG', 'GGC', 'UUG', 'CUG', 'AUA', 'GCG', 'UGC', 'UAC', 'GUC', 'AUA', 'ACU', 'GGC', 'ACG', 'UCA', 'GCA', 'GAC', 'CUC', 'ACC', 'GUA', 'GAA', 'AAA', 'GCA', 'GCA',…	3	Classica	Classica
['AGC', 'UGG', 'CCA', 'CUG', 'AAU', 'GAA', 'GGG', 'GUG', 'AUG', 'GCU', 'GUU', 'GGG', 'CUU', 'GUG', 'AGC', 'AUU', 'CUG', 'GCC', 'AGU', 'UCU', 'CUC', 'CUU', 'AGA', 'AAU', 'GAU', 'GUA', 'CCC', 'AUG', 'GCU', 'GGA', 'CCA', 'UUA', 'GUG', 'GCC', 'GGG', 'GGC', 'UUG', 'CUG', 'AUA', 'GCG', 'UGC', 'UAC', 'GUC', 'AUA', 'ACU', 'GGC', 'ACG', 'UCA', 'GCA', 'GAC', 'CUU', 'ACA', 'GUA', 'GAA', 'AAA', 'GCA', 'GCA',…	3	Classica	Classica
['AGC', 'UGG', 'CCA', 'CUG', 'AAU', 'GAA', 'GGG', 'GUG', 'AUG', 'GCU', 'GUU', 'GGG', 'CUU', 'GUG', 'AGC', 'AUU', 'CUG', 'GCC', 'AGU', 'UCU', 'CUC', 'CUU', 'AGA', 'AAU', 'GAU', 'GUA', 'CCC', 'AUG', 'GCU', 'GGA', 'CCA', 'UUG', 'GUG', 'GCC', 'GGG', 'GGC', 'UUG', 'CUG', 'AUA', 'GCG', 'UGC', 'UAC', 'GUC', 'AUA', 'ACU', 'GGC', 'ACG', 'UCA', 'GCA', 'GAC', 'CUC', 'ACC', 'GUA', 'GAA', 'AAA', 'GCA', 'GCA',…	3	Classica	Classica
['AGC', 'UGG', 'CCA', 'CUG', 'AAU', 'GAA', 'GGG', 'GUG', 'AUG', 'GCU', 'GUU', 'GGG', 'CUU', 'GUG', 'AGC', 'AUU', 'CUG', 'GCC', 'AGU', 'UCU', 'CUC', 'CUU', 'AGA', 'AAU', 'GAU', 'GUA', 'CCC', 'AUG', 'GCU', 'GGA', 'CCA', 'UUG', 'GUG', 'GCC', 'GGG', 'GGC', 'UUG', 'CUG', 'AUA', 'GCG', 'UGC', 'UAC', 'GUC', 'AUA', 'ACU', 'GGC', 'ACG', 'UCA', 'GCA', 'GAC', 'CUC', 'ACC', 'GUA', 'GAA', 'AAA', 'GCA', 'GCA',…	3	Classica	Classica
['AGC', 'UGG', 'CCA', 'CUG', 'AAU', 'GAA', 'GGG', 'GUG', 'AUG', 'GCU', 'GUU', 'GGG', 'CUU', 'GUG', 'AGC', 'AUU', 'CUG', 'GCC', 'AGU', 'UCU', 'CUC', 'CUU', 'AGA', 'AAU', 'GAU', 'GUA', 'CCC', 'AUG', 'GCU', 'GGA', 'CCA', 'UUG', 'GUG', 'GCC', 'GGG', 'GGC', 'UUG', 'CUG', 'AUA', 'GCG', 'UGC', 'UAC', 'GUC', 'AUA', 'ACU', 'GGC', 'ACG', 'UCA', 'GCA', 'GAC', 'CUC', 'ACC', 'GUA', 'GAA', 'AAA', 'GCA', 'GCA',…	3	Classica	Classica
['AGC', 'UGG', 'CCA', 'CUG', 'AAU', 'GAA', 'GGG', 'GUG', 'AUG', 'GCU', 'GUU', 'GGG', 'CUU', 'GUG', 'AGC', 'AUU', 'CUG', 'GCC', 'AGU', 'UCU', 'CUC', 'CUU', 'AGA', 'AAU', 'GAU', 'GUA', 'CCC', 'AUG', 'GCU', 'GGA', 'CCA', 'UUG', 'GUG', 'GCC', 'GGG', 'GGC', 'UUG', 'CUG', 'AUA', 'GCG', 'UGC', 'UAC', 'GUC', 'AUA', 'ACU', 'GGC', 'ACG', 'UCA', 'GCA', 'GAC', 'CUC', 'ACC', 'GUA', 'GAA', 'AAA', 'GCA', 'GCA',…	3	Classica	Classica
['AGC', 'UGG', 'CCA', 'CUG', 'AAU', 'GAA', 'GGG', 'GUG', 'AUG', 'GCU', 'GUU', 'GGG', 'CUU', 'GUG', 'AGC', 'AUU', 'CUG', 'GCC', 'AGU', 'UCU', 'CUC', 'CUU', 'AGA', 'AAU', 'GAU', 'GUA', 'CCC', 'AUG', 'GCU', 'GGA', 'CCA', 'UUG', 'GUG', 'GCC', 'GGG', 'GGC', 'UUG', 'CUG', 'AUA', 'GCG', 'UGC', 'UAC', 'GUC', 'AUA', 'ACU', 'GGC', 'ACG', 'UCG', 'GCA', 'GAC', 'CUC', 'ACC', 'GUA', 'GAA', 'AAA', 'GCA', 'GCA',…	3	Classica	Classica
['AGC', 'UGG', 'CCA', 'CUG', 'AAU', 'GAA', 'GGG', 'GUG', 'AUG', 'GCU', 'GUU', 'GGG', 'CUU', 'GUG', 'AGC', 'AUU', 'CUG', 'GCC', 'AGU', 'UCU', 'CUC', 'CUU', 'AGA', 'AAU', 'GAU', 'GUG', 'CCC', 'AUG', 'GCU', 'GGA', 'CCA', 'UUA', 'GUG', 'GCC', 'GGG', 'GGC', 'UUG', 'CUG', 'AUA', 'GCG', 'UGC', 'UAC', 'GUC', 'AUA', 'ACU', 'GGC', 'ACG', 'UCA', 'GCA', 'GAC', 'CUC', 'ACC', 'GUA', 'GAA', 'AAA', 'GCA', 'GCA',…	3	Classica	Classica
['AGC', 'UGG', 'CCA', 'CUG', 'AAU', 'GAA', 'GGG', 'GUG', 'AUG', 'GCU', 'GUU', 'GGG', 'CUU', 'GUG', 'AGC', 'AUU', 'CUG', 'GCC', 'AGU', 'UCU', 'CUC', 'CUU', 'AGA', 'AAU', 'GAU', 'GUG', 'CCC', 'AUG', 'GCU', 'GGA', 'CCA', 'UUA', 'GUG', 'GCC', 'GGG', 'GGC', 'UUG', 'CUG', 'AUA', 'GCG', 'UGC', 'UAC', 'GUC', 'AUA', 'ACU', 'GGC', 'ACG', 'UCA', 'GCG', 'GAC', 'CUC', 'ACU', 'GUA', 'GAA', 'AAA', 'GCA', 'GCA',…	3	Classica	Classica
['AGC', 'UGG', 'CCA', 'CUG', 'AAU', 'GAA', 'GGG', 'GUG', 'AUG', 'GCU', 'GUU', 'GGG', 'CUU', 'GUG', 'AGC', 'AUU', 'CUG', 'GCC', 'AGU', 'UCU', 'CUU', 'CUU', 'AGA', 'AAU', 'GAU', 'GUA', 'CCC', 'AUG', 'GCU', 'GGA', 'CCA', 'UUA', 'CUG', 'GCC', 'GGG', 'GGC', 'UUG', 'CUG', 'AUA', 'GCG', 'UGC', 'UAC', 'GUC', 'AUA', 'ACU', 'GGC', 'ACG', 'UCA', 'GCA', 'GAC', 'CUC', 'ACC', 'GUA', 'GAA', 'AAA', 'GCA', 'GCA',…	3	Classica	Classica
['AGC', 'UGG', 'CCA', 'CUG', 'AAU', 'GAA', 'GGG', 'GUG', 'AUG', 'GCU', 'GUU', 'GGG', 'CUU', 'GUG', 'AGC', 'AUU', 'CUG', 'GCC', 'AGU', 'UCU', 'CUU', 'CUU', 'AGA', 'AAU', 'GAU', 'GUA', 'CCC', 'AUG', 'GCU', 'GGA', 'CCA', 'UUA', 'GUG', 'GCC', 'GGG', 'GGC', 'CUG', 'CUG', 'AUA', 'GCG', 'UGC', 'UAC', 'GUC', 'AUA', 'ACU', 'GGC', 'ACG', 'UCA', 'GCA', 'GAC', 'CUC', 'ACC', 'GUA', 'GAA', 'AAA', 'GCA', 'GCA',…	3	Classica	Classica
['AGC', 'UGG', 'CCA', 'CUG', 'AAU', 'GAA', 'GGG', 'GUG', 'AUG', 'GCU', 'GUU', 'GGG', 'CUU', 'GUG', 'AGC', 'AUU', 'CUG', 'GCC', 'AGU', 'UCU', 'CUU', 'CUU', 'AGA', 'AAU', 'GAU', 'GUA', 'CCC', 'AUG', 'GCU', 'GGA', 'CCA', 'UUA', 'GUG', 'GCC', 'GGG', 'GGC', 'UUG', 'CUG', 'AUA', 'GCG', 'UGC', 'UAC', 'GUC', 'AUA', 'ACU', 'GGC', 'ACG', 'UCA', 'GCA', 'GAC', 'CUC', 'ACC', 'GUA', 'GAA', 'AAA', 'GCA', 'GCA',…	3	Classica	Classica
['AGC', 'UGG', 'CCA', 'CUG', 'AAU', 'GAA', 'GGG', 'GUG', 'AUG', 'GCU', 'GUU', 'GGG', 'CUU', 'GUG', 'AGC', 'AUU', 'CUG', 'GCC', 'AGU', 'UCU', 'CUU', 'CUU', 'AGA', 'AAU', 'GAU', 'GUA', 'CCC', 'AUG', 'GCU', 'GGA', 'CCA', 'UUA', 'GUG', 'GCC', 'GGG', 'GGC', 'UUG', 'CUG', 'AUA', 'GCG', 'UGC', 'UAC', 'GUC', 'AUA', 'ACU', 'GGC', 'ACG', 'UCA', 'GCA', 'GAC', 'CUC', 'ACC', 'GUA', 'GAA', 'AAA', 'GCA', 'GCA',…	3	Classica	Classica
['AGC', 'UGG', 'CCA', 'CUG', 'AAU', 'GAA', 'GGG', 'GUG', 'AUG', 'GCU', 'GUU', 'GGG', 'CUU', 'GUG', 'AGC', 'AUU', 'CUG', 'GCC', 'AGU', 'UCU', 'CUU', 'CUU', 'AGA', 'AAU', 'GAU', 'GUA', 'CCC', 'AUG', 'GCU', 'GGA', 'CCA', 'UUA', 'GUG', 'GCC', 'GGG', 'GGC', 'UUG', 'CUG', 'AUA', 'GCG', 'UGC', 'UAC', 'GUC', 'AUA', 'ACU', 'GGC', 'ACG', 'UCA', 'GCA', 'GAC', 'CUC', 'ACC', 'GUA', 'GAA', 'AAA', 'GCA', 'GCA',…	3	Classica	Classica
['AGC', 'UGG', 'CCA', 'CUG', 'AAU', 'GAA', 'GGG', 'GUG', 'AUG', 'GCU', 'GUU', 'GGG', 'CUU', 'GUG', 'AGC', 'AUU', 'CUG', 'GCC', 'AGU', 'UCU', 'CUU', 'CUU', 'AGA', 'AAU', 'GAU', 'GUA', 'CCC', 'AUG', 'GCU', 'GGA', 'CCA', 'UUA', 'GUG', 'GCC', 'GGG', 'GGC', 'UUG', 'CUG', 'AUA', 'GCG', 'UGC', 'UAC', 'GUC', 'AUA', 'ACU', 'GGC', 'ACG', 'UCA', 'GCA', 'GAC', 'CUC', 'ACC', 'GUA', 'GAA', 'AAA', 'GCA', 'GCA',…	3	Classica	Classica
['AGC', 'UGG', 'CCA', 'CUG', 'AAU', 'GAA', 'GGG', 'GUG', 'AUG', 'GCU', 'GUU', 'GGG', 'CUU', 'GUG', 'AGC', 'AUU', 'CUG', 'GCC', 'AGU', 'UCU', 'UUC', 'CUU', 'AGA', 'AAU', 'GAU', 'GUA', 'CCC', 'AUG', 'GCU', 'GGA', 'CCA', 'UUG', 'GUG', 'GCC', 'GGG', 'GGC', 'UUG', 'CUG', 'AUA', 'GCG', 'UGC', 'UAC', 'GUC', 'AUA', 'ACU', 'GGC', 'ACG', 'UCA', 'GCA', 'GAC', 'CUC', 'ACC', 'GUA', 'GAA', 'AAA', 'GCA', 'GCA',…	3	Classica	Classica
['AGC', 'UGG', 'CCA', 'CUG', 'AAU', 'GAA', 'GGG', 'GUG', 'AUG', 'GCU', 'GUU', 'GGG', 'CUU', 'GUG', 'AGC', 'AUU', 'UUG', 'GCC', 'AGU', 'UCU', 'CUC', 'CUU', 'AGA', 'AAU', 'GAU', 'GUA', 'CCC', 'AUG', 'GCU', 'GGA', 'CCA', 'UUG', 'GUG', 'GCC', 'GGG', 'GGC', 'UUG', 'CUA', 'AUA', 'GCG', 'UGC', 'UAC', 'GUC', 'AUA', 'ACU', 'GGC', 'ACG', 'UCA', 'GCA', 'GAC', 'CUC', 'ACC', 'GUA', 'GAA', 'AAA', 'GCA', 'GCA',…	3	Classica	Classica
['AGC', 'UGG', 'CCA', 'CUG', 'AAU', 'GAA', 'GGG', 'GUG', 'AUG', 'GCU', 'GUU', 'GGG', 'CUU', 'GUG', 'AGC', 'AUU', 'UUG', 'GCC', 'AGU', 'UCU', 'CUC', 'CUU', 'AGA', 'AAU', 'GAU', 'GUA', 'CCC', 'AUG', 'GCU', 'GGA', 'CCA', 'UUG', 'GUG', 'GCC', 'GGG', 'GGC', 'UUG', 'CUG', 'AUA', 'GCG', 'UGC', 'UAC', 'GUC', 'AUA', 'ACU', 'GGC', 'ACG', 'UCA', 'GCA', 'GAC', 'CUC', 'ACC', 'GUA', 'GAA', 'AAA', 'GCA', 'GCA',…	3	Classica	Classica
['AGC', 'UGG', 'CCA', 'CUG', 'AAU', 'GAG', 'GGA', 'GUG', 'AUG', 'GCU', 'GUU', 'GGG', 'CUU', 'GUG', 'AGC', 'AUU', 'CUA', 'GCU', 'AGU', 'UCU', 'CUC', 'CUU', 'AGG', 'AAU', 'GAU', 'GUG', 'CCC', 'AUG', 'GCU', 'GGA', 'CCA', 'CUA', 'GUG', 'GCC', 'GGG', 'GGC', 'UUG', 'CUG', 'AUA', 'GCG', 'UGC', 'UAU', 'GUC', 'AUA', 'ACU', 'GGC', 'ACG', 'UCA', 'GCA', 'GAU', 'CUC', 'ACU', 'GUA', 'GAA', 'AAA', 'GCA', 'GCA',…	3	Classica	Classica
['AGC', 'UGG', 'CCA', 'CUG', 'AAU', 'GAG', 'GGA', 'GUG', 'AUG', 'GCU', 'GUU', 'GGG', 'CUU', 'GUG', 'AGC', 'AUU', 'CUA', 'GCU', 'AGU', 'UCU', 'CUC', 'CUU', 'AGG', 'AAU', 'GAU', 'GUG', 'CCC', 'AUG', 'GCU', 'GGA', 'CCA', 'CUA', 'GUG', 'GCC', 'GGG', 'GGC', 'UUG', 'UUG', 'AUA', 'GCG', 'UGC', 'UAU', 'GUC', 'AUA', 'ACU', 'GGC', 'ACG', 'UCA', 'GCA', 'GAC', 'CUC', 'ACU', 'GUA', 'GAA', 'AAA', 'GCA', 'GCA',…	3	Classica	Classica
['AGC', 'UGG', 'CCA', 'CUG', 'AAU', 'GAG', 'GGA', 'GUG', 'AUG', 'GCU', 'GUU', 'GGG', 'CUU', 'GUG', 'AGC', 'AUU', 'CUA', 'GCU', 'AGU', 'UCU', 'CUC', 'CUU', 'AGG', 'AAU', 'GAU', 'GUG', 'CCU', 'AUG', 'GCU', 'GGA', 'CCA', 'CUA', 'GUG', 'GCC', 'GGG', 'GGC', 'UUG', 'UUG', 'AUA', 'GCG', 'UGC', 'UAU', 'GUC', 'AUA', 'ACU', 'GGC', 'ACG', 'UCA', 'GCA', 'GAC', 'CUC', 'ACC', 'GUA', 'GAA', 'AAA', 'GCA', 'GCA',…	3	Severa	Severa
['AGC', 'UGG', 'CCA', 'CUG', 'AAU', 'GAG', 'GGA', 'GUG', 'AUG', 'GCU', 'GUU', 'GGG', 'CUU', 'GUG', 'AGC', 'AUU', 'CUA', 'GCU', 'AGU', 'UCU', 'CUC', 'CUU', 'AGG', 'AAU', 'GAU', 'GUG', 'CCU', 'AUG', 'GCU', 'GGA', 'CCA', 'CUA', 'GUG', 'GCC', 'GGG', 'GGC', 'UUG', 'UUG', 'AUA', 'GCG', 'UGC', 'UAU', 'GUC', 'AUA', 'ACU', 'GGC', 'ACG', 'UCA', 'GCA', 'GAC', 'CUC', 'ACU', 'GUA', 'GAA', 'AAA', 'GCA', 'GCA',…	3	Severa	Severa
['AGC', 'UGG', 'CCA', 'CUG', 'AAU', 'GAG', 'GGG', 'GUA', 'AUG', 'GCC', 'GUC', 'GGA', 'CUU', 'GUG', 'AGC', 'AUU', 'CUA', 'GCA', 'AGU', 'UCU', 'CUC', 'CUU', 'AGG', 'AAU', 'GAC', 'GUA', 'CCC', 'AUG', 'GCU', 'GGA', 'CCA', 'UUA', 'GUG', 'GCU', 'GGG', 'GGC', 'UUG', 'CUG', 'AUA', 'GCG', 'UGC', 'UAC', 'GUC', 'AUA', 'ACU', 'GGC', 'ACG', 'UCA', 'GCA', 'GAC', 'CUC', 'ACU', 'GUA', 'GAA', 'AAA', 'GCA', 'GCA',…	3	Classica	Classica
['AGC', 'UGG', 'CCA', 'CUG', 'AAU', 'GAG', 'GGG', 'GUG', 'AUG', 'GCC', 'AUU', 'GGA', 'CUU', 'GUG', 'AGC', 'AUU', 'CUG', 'GCU', 'AGU', 'UCU', 'CUC', 'CUU', 'AGG', 'AAU', 'GAC', 'GUG', 'CCC', 'AUG', 'GCU', 'GGA', 'CCA', 'UUA', 'GUG', 'GCU', 'GGG', 'GGC', 'UUG', 'CUG', 'AUA', 'GCG', 'UGC', 'UAU', 'GUC', 'AUA', 'ACU', 'GGC', 'ACG', 'UCA', 'GCA', 'GAC', 'CUC', 'ACU', 'GUA', 'GAA', 'AAA', 'GCA', 'GCA',…	3	Classica	Classica
['AGC', 'UGG', 'CCA', 'CUG', 'AAU', 'GAG', 'GGG', 'GUG', 'AUG', 'GCC', 'GUU', 'GGA', 'CUU', 'GUG', 'AGC', 'AUU', 'CUA', 'GCA', 'AGU', 'UCU', 'CUC', 'CUU', 'AGG', 'AAU', 'GAC', 'GUA', 'CCC', 'AUG', 'GCU', 'GGA', 'CCA', 'UUA', 'GUG', 'GCU', 'GGG', 'GGC', 'UUG', 'CUG', 'AUA', 'GCG', 'UGC', 'UAC', 'GUC', 'AUA', 'ACU', 'GGC', 'ACG', 'UCA', 'GCA', 'GAC', 'CUC', 'ACU', 'GUA', 'GAA', 'AAA', 'GCA', 'GCA',…	3	Severa	Severa
['AGC', 'UGG', 'CCA', 'CUG', 'AAU', 'GAG', 'GGG', 'GUG', 'AUG', 'GCC', 'GUU', 'GGA', 'CUU', 'GUG', 'AGC', 'AUU', 'CUG', 'GCA', 'AGU', 'UCU', 'CUC', 'CUU', 'AGG', 'AAU', 'GAC', 'GUA', 'CCC', 'AUG', 'GCU', 'GGA', 'CCA', 'UUA', 'GUG', 'GCU', 'GGG', 'GGC', 'UUG', 'CUG', 'AUA', 'GCG', 'UGC', 'UAC', 'GUC', 'AUA', 'ACU', 'GGC', 'ACG', 'UCA', 'GCA', 'GAC', 'CUC', 'ACU', 'GUA', 'GAA', 'AAA', 'GCA', 'GCA',…	3	Severa	Severa
['AGC', 'UGG', 'CCA', 'CUG', 'AAU', 'GAG', 'GGG', 'GUG', 'AUG', 'GCU', 'GUU', 'GGA', 'CUU', 'GUG', 'AGC', 'AUU', 'CUA', 'GCU', 'AGU', 'UCU', 'UUC', 'CUU', 'AGG', 'AAU', 'GAC', 'GUG', 'CCC', 'AUG', 'GCU', 'GGA', 'CCA', 'CUA', 'GUG', 'GCU', 'GGG', 'GGC', 'UUG', 'CUG', 'AUA', 'GCG', 'UGC', 'UAC', 'GUC', 'AUA', 'ACU', 'GGC', 'ACG', 'UCA', 'GCA', 'GAC', 'CUC', 'ACU', 'GUA', 'GAA', 'AAA', 'GCA', 'GCA',…	3	Severa	Severa
['AGC', 'UGG', 'CCA', 'CUG', 'AAU', 'GAG', 'GGG', 'GUG', 'AUG', 'GCU', 'GUU', 'GGA', 'CUU', 'GUG', 'AGC', 'AUU', 'CUA', 'GCU', 'AGU', 'UCU', 'UUC', 'CUU', 'AGG', 'AAU', 'GAC', 'GUG', 'CCC', 'AUG', 'GCU', 'GGA', 'CCA', 'UUA', 'GUG', 'GCU', 'GGG', 'GGC', 'UUG', 'CUG', 'AUA', 'GCG', 'UGC', 'UAC', 'GUC', 'AUA', 'ACU', 'GGC', 'ACG', 'UCA', 'GCA', 'GAC', 'CUC', 'ACU', 'GUA', 'GAA', 'AAA', 'GCA', 'GCA',…	3	Severa	Severa
['AGC', 'UGG', 'CCA', 'CUG', 'AAU', 'GAG', 'GGG', 'GUG', 'AUG', 'GCU', 'GUU', 'GGA', 'CUU', 'GUG', 'AGC', 'AUU', 'CUA', 'GCU', 'AGU', 'UCU', 'UUC', 'CUU', 'AGG', 'AAU', 'GAC', 'GUG', 'CCC', 'AUG', 'GCU', 'GGA', 'CCA', 'UUA', 'GUG', 'GCU', 'GGG', 'GGC', 'UUG', 'CUG', 'AUA', 'GCG', 'UGC', 'UAC', 'GUC', 'AUA', 'ACU', 'GGC', 'ACG', 'UCA', 'GCA', 'GAC', 'CUC', 'ACU', 'GUA', 'GAA', 'AAA', 'GCA', 'GCA',…	3	Classica	Classica
['AGC', 'UGG', 'CCG', 'CUG', 'AAU', 'GAA', 'GGG', 'GUG', 'AUG', 'GCU', 'GUU', 'GGG', 'CUU', 'GUG', 'AGC', 'AUU', 'CUG', 'GCC', 'AGU', 'UCU', 'CUC', 'CUU', 'AGA', 'AAU', 'GAC', 'GUG', 'CCC', 'AUG', 'GCU', 'GGA', 'CCA', 'UUA', 'GUG', 'GCC', 'GGG', 'GGC', 'UUG', 'CUG', 'AUA', 'GCA', 'UGC', 'UAC', 'GUC', 'AUA', 'ACU', 'GGC', 'ACG', 'UCA', 'GCA', 'GAC', 'CUU', 'ACA', 'GUA', 'GAA', 'AAA', 'GCA', 'GCA',…	3	Classica	Classica
['AGC', 'UGG', 'CCG', 'CUG', 'AAU', 'GAA', 'GGG', 'GUG', 'AUG', 'GCU', 'GUU', 'GGG', 'CUU', 'GUG', 'AGC', 'AUU', 'UUG', 'GCC', 'AGU', 'UCU', 'CUC', 'CUU', 'AGA', 'AAU', 'GAC', 'GUG', 'CCC', 'AUG', 'GCU', 'GGA', 'CCA', 'UUA', 'GUG', 'GCC', 'GGG', 'GGC', 'UUG', 'CUG', 'AUA', 'GCA', 'UGC', 'UAC', 'GUC', 'AUA', 'ACU', 'GGC', 'ACG', 'UCA', 'GCA', 'GAC', 'CUU', 'ACA', 'GUA', 'GAA', 'AAA', 'GCA', 'GCA',…	3	Severa	Severa
['AUC', 'UUG', 'GCC', 'CCU', 'UAA', 'CGA', 'AGG', 'CAU', 'AAU', 'GGC', 'UGU', 'GGG', 'UUU', 'GGU', 'UAG', 'UCU', 'CUU', 'AGG', 'AAG', 'CGC', 'UCU', 'UUU', 'AAA', 'GAA', 'UGA', 'UGU', 'CCC', 'UUU', 'AGC', 'UGG', 'CCC', 'AAU', 'GGU', 'GGC', 'AGG', 'AGG', 'CUU', 'ACU', 'UCU', 'GGC', 'GGC', 'UUA', 'CGU', 'AAU', 'GAG', 'UGG', 'CAG', 'CUC', 'AGC', 'AGA', 'UCU', 'GUC', 'ACU', 'AGA', 'GAA', 'GGC', 'CGC',…	4	Classica	Classica
['AUC', 'UUG', 'GCC', 'CCU', 'UAA', 'CGA', 'AGG', 'UAU', 'AAU', 'GGC', 'UGU', 'GGG', 'CUU', 'GGU', 'CAG', 'UCU', 'CUU', 'AGG', 'AAG', 'CGC', 'CCU', 'UCU', 'AAA', 'GAA', 'UGA', 'UGU', 'CCC', 'UCU', 'AGC', 'UGG', 'CCC', 'AAU', 'GGU', 'GGC', 'AGG', 'AGG', 'CUU', 'GCU', 'UCU', 'GGC', 'AGC', 'CUA', 'CGU', 'GAU', 'GAG', 'CGG', 'UAG', 'CUC', 'AGC', 'AGA', 'CCU', 'GUC', 'ACU', 'AGA', 'AAA', 'GGC', 'UGC',…	4	Classica	Classica
['AUC', 'UUG', 'GCC', 'CCU', 'UAA', 'CGA', 'GGG', 'UAU', 'AAU', 'GGC', 'UGU', 'GGG', 'CUU', 'GGU', 'CAG', 'UCU', 'CUU', 'AGG', 'AAG', 'CGC', 'CCU', 'CCU', 'AAA', 'GAA', 'UGA', 'UGU', 'CCC', 'UUU', 'AGC', 'UGG', 'CCC', 'AAU', 'GGU', 'GGC', 'AGG', 'AGG', 'UUU', 'ACU', 'UCU', 'GGC', 'AGC', 'CUA', 'CGU', 'GAU', 'GAG', 'CGG', 'CAG', 'CUC', 'AGC', 'AGA', 'CCU', 'GUC', 'ACU', 'AGA', 'GAA', 'GGC', 'UGC',…	4	Severa	Severa
['AUC', 'UUG', 'GCC', 'UCU', 'CAA', 'UGA', 'GGG', 'CAU', 'AAU', 'GGC', 'UGU', 'AGG', 'UUU', 'GGU', 'GAG', 'CCU', 'CUU', 'AGG', 'AAG', 'CGC', 'CCU', 'CUU', 'GAA', 'GAA', 'UGA', 'UGU', 'UCC', 'UUU', 'GGC', 'UGG', 'CCC', 'AAU', 'GGU', 'GGC', 'AGG', 'AGG', 'CUU', 'GCU', 'UCU', 'AGC', 'GGC', 'UUA', 'CGU', 'AAU', 'GAG', 'UGG', 'UAG', 'CUC', 'AGC', 'AGA', 'CCU', 'GUU', 'ACU', 'AGA', 'GAA', 'AGC', 'UGC',…	4	Classica	Classica
['AUC', 'UUG', 'GCC', 'UCU', 'CAA', 'UGA', 'GGG', 'CAU', 'AAU', 'GGC', 'UGU', 'GGG', 'UCU', 'GGU', 'GAG', 'CCU', 'CUU', 'AGG', 'AAG', 'CGC', 'CCU', 'CUU', 'AAA', 'GAA', 'UGA', 'UGU', 'UCC', 'UUU', 'AGC', 'UGG', 'CCC', 'AAU', 'GGU', 'GGC', 'AGG', 'AGG', 'CUU', 'ACU', 'UCU', 'AGC', 'GGC', 'UUA', 'CGU', 'AAU', 'GAG', 'UGG', 'UAG', 'CUC', 'AGC', 'AGA', 'CCU', 'GUC', 'ACU', 'AGA', 'GAA', 'GGC', 'UGC',…	4	Classica	Classica
['AUC', 'UUG', 'GCC', 'UCU', 'UAA', 'CGA', 'AGG', 'CAU', 'AAU', 'GGC', 'UGU', 'GGG', 'UUU', 'GGU', 'UAG', 'UCU', 'CCU', 'AGG', 'AAG', 'CGC', 'UCU', 'UUU', 'AAA', 'AAA', 'UGA', 'UGU', 'CCC', 'UUU', 'AGC', 'UGG', 'CCC', 'AAU', 'GGU', 'GGC', 'AGG', 'AGG', 'CUU', 'ACU', 'UCU', 'GGC', 'GGC', 'UUA', 'CGU', 'AAU', 'GAG', 'UGG', 'CAG', 'CUC', 'AGC', 'AGA', 'UCU', 'GUC', 'ACU', 'AGA', 'GAA', 'GGC', 'CGC',…	4	Classica	Classica
['AUC', 'UUG', 'GCC', 'UCU', 'UAA', 'CGA', 'AGG', 'CAU', 'AAU', 'GGC', 'UGU', 'GGG', 'UUU', 'GGU', 'UAG', 'UCU', 'CCU', 'AGG', 'AAG', 'CGC', 'UCU', 'UUU', 'AAA', 'GAA', 'UGA', 'UGU', 'CCC', 'UUU', 'GGC', 'UGG', 'CCC', 'AAU', 'GGU', 'GGC', 'AGG', 'AGG', 'CUU', 'ACU', 'UCU', 'GGC', 'GGC', 'UUA', 'CGU', 'AAU', 'GAG', 'UGG', 'CAG', 'CUC', 'AGC', 'AGA', 'UCU', 'GUC', 'ACU', 'AGA', 'GAA', 'GGC', 'CGC',…	4	Classica	Classica
['AUC', 'UUG', 'GCC', 'UCU', 'UAA', 'CGA', 'AGG', 'CAU', 'AAU', 'GGC', 'UGU', 'GGG', 'UUU', 'GGU', 'UAG', 'UCU', 'CUU', 'AGG', 'AAG', 'CGC', 'UCU', 'UUU', 'AAA', 'GAA', 'UGA', 'UGU', 'CCC', 'UUU', 'AGC', 'UGG', 'CCC', 'AAU', 'GGU', 'GGC', 'AGG', 'AGG', 'CUU', 'ACU', 'UCU', 'GGC', 'GGC', 'UUA', 'CGU', 'AAU', 'GAG', 'UGG', 'CAG', 'CUC', 'AGC', 'AGA', 'UCU', 'GUC', 'ACU', 'AGA', 'GAA', 'GGC', 'CGC',…	4	Classica	Classica
['AUC', 'UUG', 'GCC', 'UCU', 'UAA', 'CGA', 'AGG', 'CAU', 'AAU', 'GGC', 'UGU', 'GGG', 'UUU', 'GGU', 'UAG', 'UCU', 'CUU', 'AGG', 'AAG', 'CGC', 'UCU', 'UUU', 'AAA', 'GAA', 'UGA', 'UGU', 'CCC', 'UUU', 'AGC', 'UGG', 'CCC', 'AAU', 'GGU', 'GGC', 'AGG', 'AGG', 'CUU', 'ACU', 'UCU', 'GGC', 'GGC', 'UUA', 'CGU', 'AAU', 'GAG', 'UGG', 'CAG', 'CUC', 'AGU', 'AGA', 'UCU', 'GUC', 'ACU', 'AGA', 'GAA', 'GGC', 'CGC',…	4	Classica	Classica
['AUC', 'UUG', 'GCC', 'UCU', 'UAA', 'UGA', 'GGG', 'CAU', 'AAU', 'GGC', 'UGU', 'GGG', 'UUU', 'GGU', 'GAG', 'CCU', 'CUU', 'GGG', 'AAG', 'CGC', 'CCU', 'CCU', 'AAA', 'GAA', 'UGA', 'UGU', 'UCC', 'UUU', 'AGC', 'CGG', 'CCC', 'AAU', 'GGU', 'GGC', 'AGG', 'AGG', 'CUU', 'GCU', 'UCU', 'AGC', 'GGC', 'UUA', 'CGU', 'AAU', 'GAG', 'UGG', 'CAG', 'CUC', 'AGC', 'AGA', 'CCU', 'GUC', 'ACU', 'AGA', 'GAA', 'GGC', 'UGC',…	4	Severa	Severa
['GAA', 'AAG', 'CUG', 'GCC', 'CCU', 'CAA', 'UGA', 'AGG', 'AAU', 'UAU', 'GGC', 'UAU', 'UGG', 'AAU', 'AGU', 'CAG', 'CAU', 'UCU', 'ACU', 'AAG', 'CUC', 'ACU', 'CCU', 'CAA', 'AAA', 'UGA', 'UGU', 'GCC', 'GUU', 'GGC', 'CGG', 'GCC', 'ACU', 'AAU', 'AGC', 'UGG', 'AGG', 'CAU', 'GCU', 'AAU', 'AGC', 'AUG', 'UUA', 'UGU', 'CAU', 'AUC', 'CGG', 'AAG', 'CUC', 'AGC', 'CGA', 'UUU', 'AUC', 'AUU', 'GGA', 'GAA', 'AGC',…	1	Classica	Classica
['GAA', 'AAG', 'CUG', 'GCC', 'UCU', 'CAA', 'UGA', 'GGG', 'AAU', 'UAU', 'GGC', 'UGU', 'UGG', 'AAU', 'AGU', 'UAG', 'CAU', 'UCU', 'UCU', 'AAG', 'UUC', 'ACU', 'UCU', 'CAA', 'AAA', 'UGA', 'UGU', 'ACC', 'ACU', 'AGC', 'UGG', 'CCC', 'ACU', 'AAU', 'AGC', 'UGG', 'AGG', 'CAU', 'GCU', 'GAU', 'AGC', 'AUG', 'UUA', 'UGU', 'CAU', 'AUC', 'UGG', 'AAG', 'CUC', 'GGC', 'AGA', 'UUU', 'AUC', 'ACU', 'GGA', 'GAA', 'AGC',…	1	Classica	Classica
['GAA', 'AAG', 'UUG', 'GCC', 'CAU', 'CAA', 'UGA', 'AGG', 'AAU', 'CAU', 'GGC', 'UAU', 'UGG', 'AAU', 'AGU', 'CAG', 'CAU', 'UCU', 'ACU', 'GAG', 'UUC', 'ACU', 'CCU', 'CAA', 'AAA', 'UGA', 'UGU', 'GCC', 'GUU', 'GGC', 'CGG', 'CCC', 'ACU', 'AAU', 'AGC', 'UGG', 'AGG', 'CAU', 'GCU', 'AAU', 'AGC', 'AUG', 'UUA', 'UGU', 'CAU', 'AUC', 'CGG', 'AAG', 'CUC', 'AGC', 'CGA', 'UUU', 'AUC', 'AUU', 'GGA', 'GAA', 'AGC',…	1	Classica	Classica
['GAA', 'AAG', 'UUG', 'GCC', 'CCU', 'CAA', 'UGA', 'AGG', 'AAU', 'CAU', 'GGC', 'UAU', 'UGG', 'AAU', 'AGU', 'CAG', 'CAU', 'UCU', 'ACU', 'AAG', 'UUC', 'ACU', 'CCU', 'AAA', 'AAA', 'UGA', 'UGU', 'GCC', 'AUU', 'GGC', 'CGG', 'CCC', 'ACU', 'AAU', 'AGC', 'UGG', 'AGG', 'CAU', 'GCU', 'AAU', 'AGC', 'AUG', 'UUA', 'UGU', 'CAU', 'AUC', 'CGG', 'AAG', 'CUC', 'AGC', 'CGA', 'UUU', 'AUC', 'AUU', 'GGA', 'GAA', 'AGC',…	1	Classica	Classica
['GAA', 'AAG', 'UUG', 'GCC', 'CCU', 'CAA', 'UGA', 'AGG', 'AAU', 'UAU', 'GGC', 'UAU', 'UGG', 'AAU', 'AGU', 'CAG', 'CAU', 'UCU', 'ACU', 'AAG', 'UUC', 'ACU', 'CCU', 'AAA', 'AAA', 'UGA', 'UGU', 'GCC', 'AUU', 'GGC', 'CGG', 'CCC', 'ACU', 'AAU', 'AGC', 'UGG', 'AGG', 'CAU', 'GCU', 'AAU', 'AGC', 'AUG', 'UUA', 'UGU', 'CAU', 'AUC', 'CGG', 'AAG', 'CUC', 'AGC', 'CGA', 'UUU', 'AUU', 'AUU', 'GGA', 'GAA', 'AGC',…	1	Classica	Classica
['GAA', 'AAG', 'UUG', 'GCC', 'CCU', 'CAA', 'UGA', 'AGG', 'AAU', 'UAU', 'GGC', 'UAU', 'UGG', 'AAU', 'AGU', 'CAG', 'CAU', 'UCU', 'ACU', 'AAG', 'UUC', 'ACU', 'CCU', 'GAA', 'AAA', 'UGA', 'UGU', 'GCC', 'AUU', 'GGC', 'CGG', 'CCC', 'ACU', 'AAU', 'AGC', 'UGG', 'AGG', 'CAU', 'GCU', 'AAU', 'AGC', 'AUG', 'UUA', 'UGU', 'CAU', 'AUC', 'CGG', 'AAG', 'CUC', 'AGC', 'CGA', 'UUU', 'AUU', 'AUU', 'GGA', 'GAA', 'AGC',…	1	Classica	Classica
['GAA', 'AAG', 'UUG', 'GCC', 'CCU', 'CAA', 'UGA', 'AGG', 'AAU', 'UAU', 'GGC', 'UAU', 'UGG', 'AAU', 'AGU', 'UAG', 'CAU', 'UCU', 'ACU', 'AAG', 'UUC', 'ACU', 'CCU', 'CAA', 'AAA', 'UGA', 'UGU', 'GCC', 'GUU', 'GGC', 'CGG', 'CCC', 'ACU', 'AAU', 'AGC', 'UGG', 'AGG', 'CAU', 'GCU', 'AAU', 'AGC', 'AUG', 'UUA', 'UGU', 'CAU', 'AUC', 'CGG', 'AAG', 'CUC', 'AGC', 'CGA', 'UUU', 'AUC', 'AUU', 'GGA', 'GAA', 'AGC',…	1	Classica	Classica
['GAA', 'AAG', 'UUG', 'GCC', 'CCU', 'CAA', 'UGA', 'AGG', 'AAU', 'UAU', 'GGC', 'UGU', 'UGG', 'AAU', 'AGU', 'CAG', 'CAU', 'UUU', 'ACU', 'AAG', 'UUC', 'ACU', 'CCU', 'CAA', 'AAA', 'UGA', 'CGU', 'GCC', 'ACU', 'AGC', 'CGG', 'CCC', 'ACU', 'AAU', 'AGC', 'UGG', 'AGG', 'CAU', 'GCU', 'GAU', 'AGC', 'AUG', 'UUA', 'CGU', 'CAU', 'UUC', 'CGG', 'AAG', 'CUC', 'AGC', 'CGA', 'UUU', 'AUC', 'AUU', 'GGA', 'GAG', 'AGC',…	1	Classica	Classica
['GAA', 'AAG', 'UUG', 'GCC', 'CCU', 'CAA', 'UGA', 'AGG', 'AAU', 'UAU', 'GGC', 'UGU', 'UGG', 'AAU', 'AGU', 'CAG', 'CAU', 'UUU', 'ACU', 'AAG', 'UUC', 'ACU', 'CCU', 'CAA', 'AAA', 'UGA', 'CGU', 'GCC', 'ACU', 'AGC', 'CGG', 'CCC', 'ACU', 'AAU', 'AGC', 'UGG', 'AGG', 'CAU', 'GCU', 'GAU', 'AGC', 'AUG', 'UUA', 'CGU', 'CAU', 'UUC', 'CGG', 'AAG', 'CUC', 'AGC', 'CGA', 'UUU', 'AUC', 'AUU', 'GGA', 'GAG', 'AGC',…	1	Classica	Classica
['GAA', 'AAG', 'UUG', 'GCC', 'UCU', 'CAA', 'CGA', 'AGG', 'AAU', 'CAU', 'GGC', 'UGU', 'UGG', 'AAU', 'AGU', 'UAG', 'CAU', 'UCU', 'ACU', 'AAG', 'CUC', 'ACU', 'UCU', 'CAA', 'AAA', 'UGA', 'UGU', 'GCC', 'ACU', 'AGC', 'UGG', 'CCC', 'AUU', 'AAU', 'AGC', 'UGG', 'AGG', 'CAU', 'GCU', 'AAU', 'AGC', 'AUG', 'UUA', 'UGU', 'CAU', 'AUC', 'CGG', 'AAG', 'CUC', 'GGC', 'CGA', 'UUU', 'AUC', 'ACU', 'GGA', 'GAA', 'AGC',…	1	Severa	Severa
['GAA', 'AAG', 'UUG', 'GCC', 'UCU', 'CAA', 'UGA', 'AGG', 'AAU', 'CAU', 'GGC', 'UGU', 'UGG', 'AAU', 'AGU', 'UAG', 'CAU', 'UCU', 'ACU', 'AAG', 'CUC', 'ACU', 'UCU', 'CAA', 'AAA', 'UGA', 'UGU', 'GCC', 'ACU', 'AGC', 'UGG', 'CCC', 'AUU', 'AAU', 'AGC', 'UGG', 'AGG', 'CAU', 'GCU', 'AAU', 'AGC', 'AUG', 'UUA', 'UGU', 'CAU', 'AUC', 'CGG', 'AAG', 'CUC', 'GGC', 'CGA', 'UUU', 'AUC', 'ACU', 'GGA', 'GAA', 'AGC',…	1	Classica	Classica
['GAA', 'AAG', 'UUG', 'GCC', 'UCU', 'CAA', 'UGA', 'AGG', 'AAU', 'CAU', 'GGC', 'UGU', 'UGG', 'AAU', 'AGU', 'UAG', 'CAU', 'UCU', 'ACU', 'AAG', 'CUC', 'ACU', 'UCU', 'CAA', 'AAA', 'UGA', 'UGU', 'GCC', 'ACU', 'AGC', 'UGG', 'CCC', 'AUU', 'AAU', 'AGC', 'UGG', 'AGG', 'CAU', 'GCU', 'AAU', 'AGC', 'AUG', 'UUA', 'UGU', 'CAU', 'AUC', 'CGG', 'AAG', 'CUC', 'GGC', 'CGA', 'UUU', 'AUC', 'ACU', 'GGA', 'GAA', 'AGC',…	1	Classica	Classica
['GAA', 'AAG', 'UUG', 'GCC', 'UCU', 'CAA', 'UGA', 'AGG', 'AAU', 'CAU', 'GGC', 'UGU', 'UGG', 'AAU', 'AGU', 'UAG', 'CAU', 'UCU', 'ACU', 'AAG', 'CUC', 'ACU', 'UCU', 'CAA', 'AAA', 'UGA', 'UGU', 'GCC', 'ACU', 'AGC', 'UGG', 'CCC', 'AUU', 'AAU', 'AGC', 'UGG', 'AGG', 'CAU', 'GCU', 'AAU', 'AGC', 'AUG', 'UUA', 'UGU', 'CAU', 'AUC', 'CGG', 'AAG', 'CUC', 'GGC', 'CGA', 'UUU', 'AUC', 'ACU', 'GGA', 'GAA', 'AGC',…	1	Severa	Severa
['GAA', 'GCU', 'GGC', 'CAC', 'UAA', 'AUG', 'AGG', 'CUA', 'UCA', 'UGG', 'CAG', 'UCG', 'GAA', 'UGG', 'UGA', 'GCA', 'UUU', 'UAG', 'CCA', 'GUU', 'CCC', 'UCC', 'UAA', 'AAA', 'AUG', 'AUA', 'UUC', 'CCA', 'UGA', 'CAG', 'GAC', 'CAC', 'UAG', 'UGG', 'CUG', 'GAG', 'GGC', 'UCC', 'UCA', 'CUG', 'UGU', 'GCU', 'ACG', 'UGC', 'UCA', 'CUG', 'GAC', 'GAU', 'CGG', 'CCG', 'ACU', 'UGG', 'AAC', 'UGG', 'AGA', 'GAG', 'CAA',…	2	Severa	Severa
['GAA', 'GUU', 'GGC', 'CUC', 'UCA', 'ACG', 'AAG', 'CCA', 'UCA', 'UGG', 'CAG', 'UGG', 'GAA', 'UGG', 'UGA', 'GCA', 'UAC', 'UGG', 'CCA', 'GUU', 'CUC', 'UUU', 'UGA', 'AAA', 'AUG', 'ACA', 'UUC', 'CAA', 'UGA', 'CAG', 'GAC', 'CAC', 'UGG', 'UGG', 'CAG', 'GAG', 'GAC', 'UUC', 'UCA', 'CAG', 'UAU', 'GUU', 'AUG', 'UGC', 'UUA', 'CCG', 'GAA', 'GGU', 'CGG', 'CGG', 'ACU', 'UGG', 'AGC', 'UGG', 'AAA', 'AGG', 'CGG',…	2	Severa	Severa
['GAA', 'GUU', 'GGC', 'CUC', 'UUA', 'AUG', 'AAG', 'CCA', 'UCA', 'UGG', 'CAG', 'UUG', 'GAA', 'UGG', 'UGA', 'GCA', 'UAU', 'UAG', 'CUA', 'GUU', 'CCC', 'UCU', 'UGA', 'AAA', 'AUG', 'ACA', 'UUC', 'CAA', 'UGA', 'CGG', 'GAC', 'CAC', 'UGG', 'UGG', 'CAG', 'GAG', 'GAC', 'UUC', 'UCA', 'CAG', 'UGU', 'GCU', 'AUG', 'UGC', 'UUA', 'CUG', 'GCA', 'GAU', 'CGG', 'CAG', 'ACU', 'UGG', 'AGC', 'UAG', 'AAA', 'AAG', 'CGG',…	2	Severa	Severa
['GAG', 'AAG', 'UUG', 'GCC', 'CCU', 'CAA', 'UGA', 'AGG', 'AAU', 'UAU', 'GGC', 'UAU', 'UGG', 'AAU', 'AGU', 'AAG', 'CAU', 'CCU', 'ACU', 'AAG', 'UUC', 'ACC', 'UCU', 'CAA', 'AAA', 'UGA', 'UGU', 'GCC', 'ACU', 'AGC', 'UGG', 'CCC', 'ACU', 'AAU', 'AGC', 'UGG', 'AGG', 'CAU', 'GCU', 'AAU', 'AGC', 'AUG', 'UUA', 'UGU', 'CAU', 'AUC', 'UGG', 'AAG', 'CUC', 'AGC', 'CGA', 'CUU', 'AUC', 'ACU', 'GGA', 'GAA', 'AGC',…	1	Classica	Classica
['GAG', 'AAG', 'UUG', 'GCC', 'CCU', 'CAA', 'UGA', 'AGG', 'AAU', 'UAU', 'GGC', 'UAU', 'UGG', 'AAU', 'AGU', 'UAG', 'CAU', 'CCU', 'ACU', 'AAG', 'UUC', 'ACU', 'UCU', 'CAA', 'AAA', 'UGA', 'UGU', 'GCC', 'ACU', 'AGC', 'UGG', 'CCC', 'ACU', 'AAU', 'AGC', 'UGG', 'AGG', 'CAU', 'GCU', 'AAU', 'AGC', 'AUG', 'UUA', 'UGU', 'CAU', 'AUC', 'UGG', 'AAG', 'CUC', 'GGC', 'CGA', 'CUU', 'AUC', 'ACU', 'GGA', 'GAA', 'AGC',…	1	Classica	Classica
['GGA', 'GCU', 'GGC', 'CAC', 'UAA', 'AUG', 'AGG', 'CCA', 'UCA', 'UGG', 'CAG', 'UCG', 'GAA', 'UGG', 'UGA', 'GCA', 'UUU', 'UAG', 'CCA', 'GUU', 'CUC', 'UCC', 'UAA', 'AAA', 'AUG', 'AUA', 'UCC', 'CUA', 'UGA', 'CAG', 'GAC', 'CAC', 'UAG', 'UGG', 'CUG', 'GAG', 'GGC', 'UCC', 'UCA', 'CUG', 'UAU', 'GCU', 'ACG', 'UGC', 'UCA', 'CUG', 'GAC', 'GAU', 'CGG', 'CCG', 'ACU', 'UGG', 'AAC', 'UGG', 'AGA', 'GAG', 'CAA',…	2	Classica	Classica
['GGA', 'GCU', 'GGC', 'CAC', 'UAA', 'AUG', 'AGG', 'CUA', 'UCA', 'UGG', 'CAG', 'UCG', 'GAA', 'UGG', 'UGA', 'GCA', 'UUU', 'UAG', 'CCA', 'GUU', 'CUC', 'UCC', 'UAA', 'AAA', 'AUG', 'AUA', 'UCC', 'CCA', 'UGA', 'CAG', 'GAC', 'CAC', 'UAG', 'UGG', 'CUG', 'GAG', 'GGC', 'UCC', 'UCA', 'CUG', 'UAU', 'GCU', 'ACG', 'UGC', 'UCA', 'CUG', 'GAC', 'GAU', 'CGG', 'CCG', 'ACU', 'UGG', 'AAC', 'UGG', 'AGA', 'GAG', 'CAA',…	2	Classica	Classica
['GGA', 'GCU', 'GGC', 'CAC', 'UAA', 'AUG', 'AGG', 'CUA', 'UCA', 'UGG', 'CAG', 'UCG', 'GAA', 'UGG', 'UGA', 'GCA', 'UUU', 'UAG', 'CCA', 'GUU', 'CUC', 'UCC', 'UAA', 'AAA', 'AUG', 'AUA', 'UUC', 'CCA', 'UGA', 'CAG', 'GAC', 'CAC', 'UAG', 'UGG', 'CUG', 'GAG', 'GGC', 'UCC', 'UCA', 'CUG', 'UUU', 'GCU', 'ACG', 'UGC', 'UCA', 'CUG', 'GAC', 'GAU', 'CGG', 'CCG', 'ACU', 'UGG', 'AAC', 'UGG', 'AGA', 'GAG', 'CAA',…	2	Classica	Classica
['GGA', 'GCU', 'GGC', 'CAC', 'UAA', 'AUG', 'AGG', 'CUA', 'UCA', 'UGG', 'CAG', 'UCG', 'GGA', 'UGG', 'UGA', 'GCA', 'UUU', 'UGG', 'CCA', 'GUU', 'CAC', 'UCC', 'UAA', 'AGA', 'AUG', 'ACA', 'UUC', 'CCA', 'UGA', 'CAG', 'GAC', 'CAU', 'UAG', 'UGG', 'CUG', 'GAG', 'GGC', 'UCC', 'UCA', 'CUG', 'UGU', 'GCU', 'ACG', 'UGC', 'UCA', 'CUG', 'GAC', 'GAU', 'CGG', 'CCG', 'AUU', 'UGG', 'AAC', 'UGG', 'AGA', 'GAG', 'CCG',…	2	Classica	Classica
['GGA', 'GCU', 'GGC', 'CAC', 'UAA', 'AUG', 'AGG', 'CUA', 'UUA', 'UGG', 'CAG', 'UCG', 'GGA', 'UGG', 'UGA', 'GCA', 'UUU', 'UAG', 'CCA', 'GUU', 'CUC', 'UCU', 'UAA', 'AGA', 'AUG', 'AUA', 'UUC', 'CCA', 'UGA', 'CAG', 'GAC', 'CAU', 'UAG', 'UAG', 'CUG', 'GAG', 'GGC', 'UUC', 'UCA', 'CUG', 'UGU', 'GUU', 'ACG', 'UGC', 'UCA', 'CUG', 'GAA', 'GAU', 'CGG', 'CUG', 'AUU', 'UGG', 'AAC', 'UGG', 'AGA', 'GAG', 'CUG',…	2	Severa	Severa
['GGA', 'GCU', 'GGC', 'CAC', 'UAA', 'AUG', 'AGG', 'CUA', 'UUA', 'UGG', 'CAG', 'UCG', 'GGA', 'UGG', 'UGA', 'GCA', 'UUU', 'UAG', 'CCA', 'GUU', 'CUC', 'UCU', 'UAA', 'AGA', 'AUG', 'AUA', 'UUC', 'CCA', 'UGA', 'CAG', 'GAC', 'CAU', 'UAG', 'UGG', 'CUG', 'GAG', 'GGC', 'UUC', 'UCA', 'CUG', 'UGU', 'GUU', 'ACG', 'UGC', 'UCA', 'CUG', 'GAA', 'GAU', 'CGG', 'CUG', 'AUU', 'UGG', 'AAC', 'UGG', 'AGA', 'GAG', 'CUG',…	2	Classica	Classica
['GGA', 'GCU', 'GGC', 'CAC', 'UAA', 'AUG', 'AGG', 'CUA', 'UUA', 'UGG', 'CAG', 'UCG', 'GGA', 'UGG', 'UGA', 'GCA', 'UUU', 'UAG', 'CUA', 'GUU', 'CCC', 'UCU', 'UGA', 'AGA', 'AUG', 'ACA', 'UUC', 'CCA', 'UGA', 'CAG', 'GAC', 'CAU', 'UAG', 'UAG', 'CUG', 'GAG', 'GGC', 'UUC', 'UCA', 'CUG', 'UGU', 'GUU', 'ACG', 'UGC', 'UCA', 'CUG', 'GAA', 'GAU', 'CGG', 'CUG', 'AUU', 'UGG', 'AAC', 'UGG', 'AGA', 'GAG', 'CUG',…	2	Severa	Severa
['GGA', 'GCU', 'GGC', 'CAC', 'UAA', 'AUG', 'AGG', 'CUA', 'UUA', 'UGG', 'CAG', 'UCG', 'GGA', 'UGG', 'UGA', 'GCA', 'UUU', 'UAG', 'CUA', 'GUU', 'CUC', 'UCU', 'UAA', 'AGA', 'AUG', 'ACA', 'UUC', 'CCA', 'UGA', 'CAG', 'GAC', 'CAC', 'UAG', 'UGG', 'CUG', 'GAG', 'GGC', 'UUC', 'UCA', 'CUG', 'UGU', 'GUU', 'ACG', 'UGC', 'UCA', 'CUG', 'GAA', 'GAU', 'CGG', 'CUG', 'AUU', 'UGG', 'AAC', 'UGG', 'AGA', 'GAG', 'CUG',…	2	Severa	Severa
['GGA', 'GCU', 'GGC', 'CAC', 'UGA', 'AUG', 'AGG', 'CUA', 'UUA', 'UGG', 'CAG', 'UCG', 'GGA', 'UGG', 'UGA', 'GCA', 'UUU', 'UAG', 'CUA', 'GUU', 'CCC', 'UCU', 'UGA', 'AGA', 'AUG', 'AUA', 'UUC', 'CCA', 'UGA', 'CAG', 'GAC', 'CAU', 'UAG', 'UAG', 'CUG', 'GAG', 'GGC', 'UUC', 'UCA', 'CUG', 'UGU', 'GUU', 'ACG', 'UGC', 'UCA', 'CUG', 'GAA', 'GAU', 'CGG', 'CUG', 'AUU', 'UGG', 'AAC', 'UGG', 'AGA', 'GAG', 'CUG',…	2	Severa	Severa
['GGA', 'GCU', 'GGC', 'CAU', 'UAA', 'AUG', 'AGG', 'CUA', 'UCA', 'UGG', 'CAG', 'UCG', 'GAA', 'UGG', 'UGA', 'GCA', 'UUU', 'UAG', 'CCA', 'GUU', 'CUC', 'UCC', 'UAA', 'AAA', 'AUG', 'AUA', 'UUC', 'CCA', 'UGA', 'CAG', 'GAC', 'CAC', 'UAG', 'UGG', 'CUG', 'GAG', 'GGC', 'UCC', 'UCA', 'CUG', 'UGU', 'GCU', 'ACG', 'UGC', 'UCA', 'CUG', 'GAC', 'GAU', 'CGG', 'CCG', 'AUU', 'UGG', 'AAC', 'UGG', 'AGA', 'GAG', 'CAG',…	2	Severa	Severa
['GGA', 'GCU', 'GGC', 'CAU', 'UAA', 'AUG', 'AGG', 'CUA', 'UCA', 'UGG', 'CAG', 'UCG', 'GGA', 'UGG', 'UGA', 'GCA', 'UUU', 'UAG', 'CCA', 'GUU', 'CUC', 'UCC', 'UAA', 'AAA', 'AUG', 'AUA', 'UUC', 'CCA', 'UGA', 'CAG', 'GAC', 'CAC', 'UAG', 'UGG', 'CUG', 'GAG', 'GGC', 'UCC', 'UCA', 'CUG', 'UGU', 'GCU', 'ACG', 'UGC', 'UCA', 'CUG', 'GAC', 'GAU', 'CGG', 'CCG', 'AUU', 'UGG', 'AAC', 'UGG', 'AGA', 'GAG', 'CAG',…	2	Severa	Severa
['GGA', 'GCU', 'GGC', 'CAU', 'UGA', 'AUG', 'AGG', 'CUA', 'UCA', 'UGG', 'CAG', 'UCG', 'GAA', 'UGG', 'UGA', 'GCA', 'UUU', 'UAG', 'CCA', 'GUU', 'CUC', 'UCC', 'UAA', 'AAA', 'AUG', 'ACA', 'UUC', 'CCA', 'UGA', 'CAG', 'GAC', 'CAC', 'UAG', 'UGG', 'CUG', 'GAG', 'GGC', 'UUC', 'UCA', 'CUG', 'UGU', 'GCU', 'ACG', 'UGC', 'UCA', 'CUG', 'GAC', 'GAU', 'CGG', 'CCG', 'ACU', 'UGG', 'AAC', 'UGG', 'AGA', 'GAG', 'CAG',…	2	Severa	Severa
['GGA', 'GCU', 'GGC', 'CGC', 'UAA', 'AUG', 'AAG', 'CUA', 'UCA', 'UGG', 'CAG', 'UCG', 'GGA', 'UGG', 'UGA', 'GCA', 'UUU', 'UAG', 'CCA', 'GUU', 'CUC', 'UCC', 'UAA', 'AAA', 'AUG', 'AUA', 'UUC', 'CCA', 'UGA', 'CAG', 'GCC', 'CAU', 'UAG', 'UGG', 'CUG', 'GAG', 'GGC', 'UUC', 'UUA', 'CCG', 'UGU', 'GUU', 'ACG', 'UGC', 'UCA', 'CUG', 'GAC', 'GAU', 'CGG', 'CCG', 'AUU', 'UGG', 'AAC', 'UGG', 'AGA', 'GAG', 'CUG',…	2	Classica	Classica
['GGA', 'GCU', 'GGC', 'CGC', 'UAA', 'AUG', 'AAG', 'CUA', 'UCA', 'UGG', 'CAG', 'UCG', 'GGA', 'UGG', 'UGA', 'GCA', 'UUU', 'UAG', 'CCA', 'GUU', 'CUC', 'UCC', 'UAA', 'AGA', 'AUG', 'ACA', 'UUC', 'CUA', 'UGA', 'CAG', 'GUC', 'CAU', 'UAG', 'UGG', 'CUG', 'GAG', 'GGC', 'UCC', 'UUA', 'CCG', 'UAU', 'GUU', 'AUG', 'UGC', 'UCA', 'CUG', 'GAC', 'GAU', 'CGG', 'CCG', 'AUU', 'UGG', 'AAC', 'UGG', 'AGA', 'GAG', 'CUG',…	2	Classica	Classica
['GGA', 'GCU', 'GGC', 'CGC', 'UAA', 'AUG', 'AAG', 'CUA', 'UCA', 'UGG', 'CAG', 'UCG', 'GGA', 'UGG', 'UGA', 'GCA', 'UUU', 'UAG', 'CCA', 'GUU', 'CUC', 'UCC', 'UAA', 'AGA', 'AUG', 'AUA', 'UUC', 'CCA', 'UGA', 'CAG', 'GUC', 'CAU', 'UAG', 'UGG', 'CUG', 'GAG', 'GGC', 'UCC', 'UUA', 'CCG', 'UAU', 'GUU', 'ACG', 'UGC', 'UCA', 'CUG', 'GAC', 'GAU', 'CGG', 'CCG', 'AUU', 'UGG', 'AAC', 'UGG', 'AGA', 'GAG', 'CUG',…	2	Severa	Severa
['GGA', 'GCU', 'GGC', 'CGC', 'UAA', 'AUG', 'AAG', 'CUA', 'UCA', 'UGG', 'CAG', 'UCG', 'GGA', 'UGG', 'UGA', 'GCA', 'UUU', 'UAG', 'CCA', 'GUU', 'CUC', 'UCC', 'UAA', 'AGA', 'AUG', 'AUA', 'UUC', 'CCA', 'UGA', 'CAG', 'GUC', 'CAU', 'UAG', 'UGG', 'CUG', 'GAG', 'GGC', 'UCC', 'UUA', 'CCG', 'UAU', 'GUU', 'ACG', 'UGC', 'UCA', 'CUG', 'GAC', 'GAU', 'CGG', 'CCG', 'AUU', 'UGG', 'AAC', 'UGG', 'AGA', 'GAG', 'CUG',…	2	Severa	Severa
['GGA', 'GCU', 'GGC', 'CGC', 'UAA', 'AUG', 'AAG', 'CUA', 'UCA', 'UGG', 'CAG', 'UCG', 'GGA', 'UGG', 'UGA', 'GCA', 'UUU', 'UAG', 'CCA', 'GUU', 'CUC', 'UCC', 'UAA', 'AGA', 'AUG', 'AUA', 'UUC', 'CCA', 'UGA', 'CAG', 'GUC', 'CAU', 'UAG', 'UGG', 'CUG', 'GAG', 'GGC', 'UCC', 'UUA', 'CCG', 'UAU', 'GUU', 'ACG', 'UGC', 'UCA', 'CUG', 'GAC', 'GAU', 'CGG', 'CCG', 'AUU', 'UGG', 'AAC', 'UGG', 'AGA', 'GAG', 'CUG',…	2	Severa	Severa
['GGA', 'GCU', 'GGC', 'CGC', 'UAA', 'AUG', 'AAG', 'CUA', 'UCA', 'UGG', 'CAG', 'UCG', 'GGA', 'UGG', 'UGA', 'GCA', 'UUU', 'UAG', 'CCA', 'GUU', 'CUC', 'UCC', 'UAA', 'AGA', 'AUG', 'AUA', 'UUC', 'CCA', 'UGA', 'CAG', 'GUC', 'CAU', 'UAG', 'UGG', 'CUG', 'GAG', 'GGC', 'UCC', 'UUA', 'CCG', 'UAU', 'GUU', 'ACG', 'UGC', 'UCA', 'CUG', 'GAC', 'GAU', 'CGG', 'CCG', 'AUU', 'UGG', 'AAC', 'UGG', 'AGA', 'GAG', 'CUG',…	2	Classica	Classica
['GGA', 'GCU', 'GGC', 'CGC', 'UAA', 'AUG', 'AAG', 'CUA', 'UCA', 'UGG', 'CAG', 'UCG', 'GGA', 'UGG', 'UGA', 'GCA', 'UUU', 'UAG', 'CCA', 'GUU', 'CUC', 'UCC', 'UAA', 'AGA', 'AUG', 'AUA', 'UUC', 'CUA', 'UGA', 'CAG', 'GUC', 'CAU', 'UAG', 'UGG', 'CUG', 'GAG', 'GGC', 'UCC', 'UCA', 'CCG', 'UAU', 'GUU', 'ACG', 'UGC', 'UCA', 'CUG', 'GAC', 'GAU', 'CGG', 'CCG', 'AUU', 'UGG', 'AAC', 'UGG', 'AGA', 'GAG', 'CUG',…	2	Classica	Classica
['GGA', 'GCU', 'GGC', 'CGC', 'UAA', 'AUG', 'AAG', 'CUA', 'UCA', 'UGG', 'CAG', 'UCG', 'GGA', 'UGG', 'UGA', 'GCA', 'UUU', 'UAG', 'CCA', 'GUU', 'CUC', 'UCC', 'UAA', 'AGA', 'AUG', 'AUA', 'UUC', 'CUA', 'UGA', 'CAG', 'GUC', 'CAU', 'UAG', 'UGG', 'CUG', 'GAG', 'GGC', 'UCC', 'UUA', 'CCG', 'UAU', 'GUU', 'ACG', 'UGC', 'UCA', 'CUG', 'GAC', 'GAU', 'CGG', 'CCG', 'AUU', 'UGG', 'AAC', 'UGG', 'AGA', 'GAG', 'CUG',…	2	Classica	Classica
['GGA', 'GCU', 'GGC', 'CGC', 'UAA', 'AUG', 'AAG', 'CUA', 'UCA', 'UGG', 'CAG', 'UCG', 'GGA', 'UGG', 'UGA', 'GCA', 'UUU', 'UAG', 'CUA', 'GUU', 'CUC', 'UCC', 'UAA', 'AAA', 'AUG', 'AUA', 'UUC', 'CCA', 'UGA', 'CAG', 'GCC', 'CAU', 'UAG', 'UGG', 'CUG', 'GAG', 'GGC', 'UUC', 'UUA', 'CCG', 'UAU', 'GUU', 'ACG', 'UGC', 'UCA', 'CUG', 'GAC', 'GAU', 'CGG', 'CCG', 'AUU', 'UGG', 'AAC', 'UGG', 'AGA', 'GAG', 'CUG',…	2	Severa	Severa
['GGA', 'GCU', 'GGC', 'CGC', 'UAA', 'AUG', 'AAG', 'CUA', 'UCA', 'UGG', 'CAG', 'UUG', 'GGA', 'UGG', 'UGA', 'GCA', 'UUU', 'UAG', 'CCA', 'GUU', 'CUC', 'UCC', 'UAA', 'AGA', 'AUG', 'AUA', 'UUC', 'CUA', 'UGA', 'CAG', 'GUC', 'CAU', 'UAG', 'UGG', 'CUG', 'GAG', 'GGC', 'UCC', 'UCA', 'CCG', 'UAU', 'GUU', 'ACG', 'UGC', 'UCA', 'CUG', 'GAC', 'GAU', 'CGG', 'CCG', 'AUU', 'UGG', 'AAC', 'UGG', 'AGA', 'GAG', 'CUG',…	2	Classica	Classica
['GGA', 'GCU', 'GGC', 'CGC', 'UAA', 'AUG', 'AGG', 'CCA', 'UCA', 'UGG', 'CAG', 'UCG', 'GGA', 'UGG', 'UUA', 'GUA', 'UUU', 'UAG', 'CCA', 'GUU', 'CUC', 'UCU', 'UAA', 'AGA', 'AUG', 'ACA', 'UUC', 'CCA', 'UGA', 'CAG', 'GUC', 'CAU', 'UAG', 'UGG', 'CUG', 'GAG', 'GGC', 'UCC', 'UUA', 'CUG', 'UGU', 'GUU', 'ACG', 'UGC', 'UCA', 'CUG', 'GAC', 'GAU', 'CGG', 'CCG', 'AUU', 'UGG', 'AAC', 'UGG', 'AGA', 'GAG', 'CCA',…	2	Severa	Severa
['GGA', 'GCU', 'GGC', 'CGC', 'UAA', 'AUG', 'AGG', 'CCA', 'UCA', 'UGG', 'CAG', 'UCG', 'GGA', 'UGG', 'UUA', 'GUA', 'UUU', 'UAG', 'CCA', 'GUU', 'CUC', 'UCU', 'UAA', 'AGA', 'AUG', 'ACA', 'UUC', 'CCA', 'UGA', 'CAG', 'GUC', 'CAU', 'UAG', 'UGG', 'CUG', 'GAG', 'GGC', 'UCC', 'UUA', 'CUG', 'UGU', 'GUU', 'ACG', 'UGC', 'UCA', 'CUG', 'GAC', 'GAU', 'CGG', 'CCG', 'AUU', 'UGG', 'AAC', 'UGG', 'AGA', 'GAG', 'CCA',…	2	Severa	Severa
['GGA', 'GCU', 'GGC', 'CGC', 'UAA', 'AUG', 'AGG', 'CUA', 'UCA', 'UGG', 'CAG', 'UCG', 'GGA', 'UGG', 'UGA', 'GCA', 'UUU', 'UAG', 'CCA', 'GUU', 'CUC', 'UCU', 'UAA', 'AGA', 'AUG', 'ACA', 'UUC', 'CCA', 'UGA', 'CAG', 'GUC', 'CAU', 'UAG', 'UGG', 'CUG', 'GAG', 'GGC', 'UCC', 'UUA', 'CUG', 'UGU', 'GUU', 'ACG', 'UGC', 'UCA', 'CUG', 'GAC', 'GAU', 'CGG', 'CCG', 'AUU', 'UGG', 'AAC', 'UGG', 'AGA', 'GAG', 'CCA',…	2	Severa	Severa
['GGA', 'GCU', 'GGC', 'CGC', 'UAA', 'AUG', 'AGG', 'CUA', 'UCA', 'UGG', 'CAG', 'UCG', 'GGA', 'UGG', 'UGA', 'GCA', 'UUU', 'UAG', 'CCA', 'GUU', 'CUC', 'UCU', 'UAA', 'AGA', 'AUG', 'ACA', 'UUC', 'CUA', 'UGA', 'CAG', 'GUC', 'CAU', 'UAG', 'UGG', 'CUG', 'GAG', 'GGC', 'UCC', 'UUA', 'CUG', 'UGU', 'GUU', 'ACG', 'UGC', 'UCA', 'CUG', 'GAC', 'GAU', 'CGG', 'CCG', 'AUU', 'UGG', 'AAC', 'UGG', 'AGA', 'GAG', 'CCA',…	2	Classica	Classica
['GGA', 'GCU', 'GGC', 'CUU', 'UAA', 'ACG', 'AGG', 'CCA', 'UCA', 'UGG', 'CGG', 'UUG', 'GGA', 'UGG', 'UGA', 'GUA', 'UCU', 'UGG', 'CCA', 'GCU', 'CUC', 'UCU', 'UGA', 'AGA', 'ACG', 'ACA', 'UCC', 'CCA', 'UGA', 'CAG', 'GAC', 'CAU', 'UAG', 'UGG', 'CUG', 'GAG', 'GGC', 'UUC', 'UUA', 'CUG', 'UGU', 'GCU', 'ACG', 'UAC', 'UAA', 'CUG', 'GGC', 'GGU', 'CAG', 'CCG', 'AUC', 'UGG', 'AAC', 'UAG', 'AGA', 'GAG', 'CUA',…	2	Classica	Classica
['GGA', 'GCU', 'GGC', 'CUU', 'UAA', 'AUG', 'AGG', 'CCA', 'UCA', 'UGG', 'CGG', 'UUG', 'GGA', 'UGG', 'UGA', 'GUA', 'UCU', 'UGG', 'CCA', 'GCU', 'CUC', 'UCC', 'UAA', 'AGA', 'AUG', 'ACA', 'UCC', 'CCA', 'UGA', 'CAG', 'GAC', 'CAU', 'UAG', 'UGG', 'CUG', 'GAG', 'GGC', 'UCC', 'UUA', 'CUG', 'UGU', 'GCU', 'ACG', 'UGC', 'UAA', 'CUG', 'GGC', 'GGU', 'CAG', 'CCG', 'AUC', 'UGG', 'AAU', 'UAG', 'AGA', 'GAG', 'CUA',…	2	Classica	Classica
['GGA', 'GCU', 'GGC', 'CUU', 'UAA', 'AUG', 'AGG', 'CCA', 'UCA', 'UGG', 'CGG', 'UUG', 'GGA', 'UGG', 'UGA', 'GUA', 'UCU', 'UGG', 'CCA', 'GCU', 'CUC', 'UCU', 'UAA', 'AGA', 'AUG', 'ACA', 'UCC', 'CCA', 'UGA', 'CAG', 'GAC', 'CAU', 'UAG', 'UGG', 'CUG', 'GAG', 'GGC', 'UCC', 'UUA', 'CUG', 'UGU', 'GCU', 'ACG', 'UGC', 'UAA', 'CUG', 'GGC', 'GGU', 'CAG', 'CCG', 'AUC', 'UGG', 'AAU', 'UAG', 'AGA', 'GAG', 'CUA',…	2	Classica	Classica
['GGA', 'GCU', 'GGC', 'CUU', 'UAA', 'AUG', 'AGG', 'CCA', 'UCA', 'UGG', 'CGG', 'UUG', 'GGA', 'UGG', 'UGA', 'GUA', 'UCU', 'UGG', 'CCA', 'GCU', 'CUC', 'UCU', 'UAA', 'AGA', 'AUG', 'ACA', 'UCC', 'CCA', 'UGA', 'CAG', 'GAC', 'CAU', 'UAG', 'UGG', 'CUG', 'GAG', 'GGC', 'UCC', 'UUA', 'CUG', 'UGU', 'GCU', 'ACG', 'UGC', 'UAA', 'CUG', 'GGC', 'GGU', 'CAG', 'CCG', 'AUC', 'UGG', 'AAU', 'UAG', 'AGA', 'GAG', 'CUA',…	2	Classica	Classica
['GGA', 'GCU', 'GGC', 'CUU', 'UAA', 'AUG', 'AGG', 'CCA', 'UCA', 'UGG', 'CGG', 'UUG', 'GGA', 'UGG', 'UGA', 'GUA', 'UCU', 'UGG', 'CCA', 'GCU', 'CUC', 'UUU', 'UAA', 'AGA', 'AUG', 'ACA', 'UCC', 'CCA', 'UGA', 'CAG', 'GAC', 'CAU', 'UAG', 'UGG', 'CUG', 'GAG', 'GGC', 'UCC', 'UUA', 'CUG', 'UGU', 'GCU', 'ACG', 'UGC', 'UAA', 'CUG', 'GGC', 'GGU', 'CAG', 'CCG', 'AUC', 'UGG', 'AAU', 'UAG', 'AGA', 'GAG', 'CUA',…	2	Classica	Classica
['GGA', 'GCU', 'GGC', 'CUU', 'UAA', 'AUG', 'AGG', 'CCA', 'UUA', 'UGG', 'CGG', 'UUG', 'GGA', 'UGG', 'UGA', 'GUA', 'UCU', 'UGG', 'CCA', 'GCU', 'CUC', 'UCU', 'UAA', 'AGA', 'AUG', 'ACA', 'UCC', 'CCA', 'UGA', 'CAG', 'GAC', 'CAU', 'UAG', 'UGG', 'CUG', 'GAG', 'GGC', 'UCC', 'UUA', 'CUG', 'UGU', 'GCU', 'ACG', 'UGC', 'UAA', 'CUG', 'GGC', 'GGU', 'CAG', 'CCG', 'AUC', 'UGG', 'AAU', 'UAG', 'AGA', 'GAG', 'CUA',…	2	Classica	Classica
['GGA', 'GUU', 'GGC', 'CAC', 'UAA', 'AUG', 'AGG', 'CUA', 'UCA', 'UGG', 'CAG', 'UAG', 'GGA', 'UGG', 'UGA', 'GCA', 'UUU', 'UAG', 'CCA', 'GUU', 'CUC', 'UCU', 'UGA', 'AGA', 'AUG', 'ACA', 'UUC', 'CCA', 'UGA', 'CAG', 'GAC', 'CAU', 'UAG', 'UGG', 'CUG', 'GAG', 'GGC', 'UUC', 'UCA', 'CUG', 'UGU', 'GUU', 'ACG', 'UGC', 'UCA', 'CUG', 'GAA', 'GAU', 'CGG', 'CCG', 'ACU', 'UGG', 'AAC', 'UGG', 'AGA', 'GAG', 'CCG',…	2	Severa	Severa
['GGA', 'GUU', 'GGC', 'CAC', 'UAA', 'AUG', 'AGG', 'CUA', 'UCA', 'UGG', 'CAG', 'UCG', 'GGA', 'UGG', 'UGA', 'GCA', 'UUC', 'UAG', 'CUA', 'GUU', 'CUC', 'UCU', 'UGA', 'AGA', 'AUG', 'ACA', 'UUC', 'CCA', 'UGA', 'CAG', 'GAC', 'CAU', 'UAG', 'UGG', 'CUG', 'GAG', 'GGC', 'UUC', 'UCA', 'CUG', 'UGU', 'GUU', 'ACG', 'UGC', 'UCA', 'CUG', 'GAA', 'GAU', 'CGG', 'CCG', 'ACC', 'UGG', 'AAC', 'UAG', 'AGA', 'GAG', 'CCG',…	2	Classica	Classica
['GGA', 'GUU', 'GGC', 'CAC', 'UAA', 'AUG', 'AGG', 'CUA', 'UCA', 'UGG', 'CAG', 'UCG', 'GGA', 'UGG', 'UGA', 'GCA', 'UUU', 'UAG', 'CCA', 'GUU', 'CUC', 'UCC', 'UAA', 'AGA', 'AUG', 'ACA', 'UUC', 'CCA', 'UGA', 'CAG', 'GAC', 'CAC', 'UAG', 'UGG', 'CUG', 'GAG', 'GGC', 'UUC', 'UCA', 'CUG', 'UGU', 'GUU', 'ACG', 'UGC', 'UCA', 'CUG', 'GAA', 'GAU', 'CGG', 'CUG', 'AUU', 'UGG', 'AAC', 'UGG', 'AGA', 'GAG', 'CUG',…	2	Classica	Classica
['GGA', 'GUU', 'GGC', 'CAC', 'UAA', 'AUG', 'AGG', 'CUA', 'UCA', 'UGG', 'CAG', 'UCG', 'GGA', 'UGG', 'UGA', 'GCA', 'UUU', 'UAG', 'CCA', 'GUU', 'CUC', 'UCU', 'UGA', 'AGA', 'AUG', 'ACA', 'UUC', 'CCA', 'UGA', 'CAG', 'GAC', 'CAU', 'UAG', 'UGG', 'CUG', 'GAG', 'GGC', 'UUC', 'UCA', 'CUG', 'UGU', 'GUU', 'ACG', 'UGC', 'UCA', 'CUG', 'GAA', 'GAU', 'CGG', 'CUG', 'ACU', 'UGG', 'AAC', 'UGG', 'AGA', 'GAG', 'CCG',…	2	Severa	Severa
['GGA', 'GUU', 'GGC', 'CAC', 'UAA', 'AUG', 'AGG', 'CUA', 'UCA', 'UGG', 'CAG', 'UCG', 'GGA', 'UGG', 'UGA', 'GCA', 'UUU', 'UAG', 'CUA', 'GUU', 'CUC', 'UCU', 'UGA', 'AGA', 'AUG', 'ACA', 'UUC', 'CCA', 'UGA', 'CAG', 'GAC', 'CAU', 'UAG', 'UGG', 'CUG', 'GAG', 'GGC', 'UUC', 'UCA', 'CUG', 'UGU', 'GUU', 'ACG', 'UGC', 'UCA', 'CUG', 'GAA', 'GAU', 'CGG', 'CCG', 'ACC', 'UGG', 'AAC', 'UAG', 'AGA', 'GAG', 'CCG',…	2	Severa	Severa
['GGA', 'GUU', 'GGC', 'CAC', 'UAA', 'AUG', 'AGG', 'CUA', 'UCA', 'UGG', 'CAG', 'UCG', 'GGA', 'UGG', 'UGA', 'GCA', 'UUU', 'UAG', 'CUA', 'GUU', 'CUC', 'UCU', 'UGA', 'AGA', 'AUG', 'ACA', 'UUC', 'CCA', 'UGA', 'CAG', 'GAC', 'CAU', 'UAG', 'UGG', 'CUG', 'GAG', 'GGC', 'UUC', 'UCA', 'CUG', 'UGU', 'GUU', 'ACG', 'UGC', 'UCA', 'CUG', 'GAA', 'GAU', 'CGG', 'CCG', 'ACC', 'UGG', 'AAC', 'UAG', 'AGA', 'GAG', 'CCG',…	2	Classica	Classica
['GGA', 'GUU', 'GGC', 'CAU', 'UAA', 'AUG', 'AGG', 'CUG', 'UCA', 'UGG', 'CAG', 'UCG', 'GGA', 'UGG', 'UGA', 'GCA', 'UUU', 'UAG', 'CCA', 'GUU', 'CUC', 'UCU', 'UGA', 'AGA', 'AUG', 'ACA', 'UUC', 'CCA', 'UGA', 'CAG', 'GAC', 'CAU', 'UGG', 'UGG', 'CUG', 'GAG', 'GGC', 'UUC', 'UCA', 'CCG', 'UGU', 'GUU', 'AUG', 'UGC', 'UCA', 'CUG', 'GAA', 'GAU', 'CGG', 'CUG', 'ACU', 'UGG', 'AAC', 'UGG', 'AGA', 'AAG', 'CCG',…	2	Classica	Classica
