# Supplementary material for: Using amino acids co-occurrence matrices and explainability model to investigate patterns in dengue virus proteins
Source: BMC Bioinformatics. 2022 Feb 19;23:80. doi: 10.1186/s12859-022-04597-y (PMC8858567; doi:10.1186/s12859-022-04597-y)
Supplement: Supplementary file 6 — Additional file 6. NS2B protein: A list of sequences belonging to Dengue virus protein NS2B in csvformat. Each row is a sample of the amino acid chain labeledaccording to dengue severity. [file 12859_2022_4597_MOESM6_ESM.zip › Additional_File_6_NS2B_protein/description.txt]

The file named "data" contains a list of sequences belonging to Dengue virus protein NS2B in csv format.
Each row is a sample of the amino acid chain labeled according to dengue severity.
