# Supplementary material for: Using amino acids co-occurrence matrices and explainability model to investigate patterns in dengue virus proteins
Source: BMC Bioinformatics. 2022 Feb 19;23:80. doi: 10.1186/s12859-022-04597-y (PMC8858567; doi:10.1186/s12859-022-04597-y)
Supplement: Supplementary file 7 — Additional file 7. NS3 protein: A list of sequences belonging to Dengue virus protein NS3 in csvformat. Each row is a sample of the amino acid chain labeledaccording to dengue severity [file 12859_2022_4597_MOESM7_ESM.zip › Additional_File_7_NS3_protein/data.csv]

sequences	serotype	outcome	outcome_bin
['AUC', 'AGG', 'AGC', 'CCU', 'GUG', 'GGA', 'CGU', 'CCC', 'CUC', 'ACC', 'UGC', 'UGC', 'CAC', 'CCA', 'GAA', 'AGC', 'CAC', 'ACU', 'GAC', 'UGA', 'AGG', 'AGU', 'GUA', 'CAG', 'GAU', 'CAU', 'GCA', 'AAG', 'AGG', 'GUU', 'AUU', 'UGG', 'GAA', 'AAC', 'UCA', 'GGU', 'UGG', 'AGU', 'AGG', 'GAU', 'ACA', 'CAU', 'GGA', 'AGG', 'UGU', 'GUU', 'UCA', 'CAC', 'AAU', 'GUG', 'GCA', 'UGU', 'AAC', 'AAG', 'AGG', 'AUC', 'AGU',…	4	Classica	Classica
['AUC', 'AGG', 'AGC', 'CCU', 'GUG', 'GGA', 'CGU', 'CCC', 'CUC', 'ACC', 'UGC', 'UGC', 'CGC', 'UCA', 'GAA', 'AGC', 'UAC', 'ACU', 'GAC', 'UGA', 'GGG', 'AGU', 'AUA', 'CAG', 'GAU', 'CAU', 'GCA', 'AAG', 'AGG', 'GUU', 'GUU', 'UGG', 'GAA', 'AAC', 'CCA', 'GGU', 'UGG', 'AGU', 'AGG', 'GAU', 'ACA', 'CAC', 'GGA', 'AGG', 'UGU', 'GUU', 'UCA', 'UAC', 'AAU', 'GUG', 'GCA', 'UGU', 'AAC', 'AAG', 'AGG', 'AUC', 'AGU',…	4	Severa	Severa
['AUC', 'AGG', 'AGC', 'CCU', 'GUG', 'GGA', 'CGU', 'CCC', 'UUC', 'ACC', 'CAC', 'UGC', 'CAC', 'UCA', 'AAA', 'AGC', 'CGC', 'ACU', 'GUC', 'UGA', 'AGG', 'AGU', 'GUA', 'CAG', 'GAU', 'CAU', 'GCA', 'AAG', 'AGG', 'GUU', 'AUU', 'CGG', 'GAA', 'AAC', 'UCA', 'GGU', 'UGG', 'AGU', 'AGG', 'GAU', 'ACA', 'CAU', 'GGA', 'AGG', 'UGU', 'AUU', 'UCA', 'CAC', 'AAU', 'GUG', 'GCA', 'UGU', 'UAC', 'AAG', 'AGG', 'AUC', 'GGU',…	4	Classica	Classica
['AUC', 'AGG', 'AGC', 'CCU', 'GUG', 'GGA', 'CGU', 'CCC', 'UUC', 'ACC', 'CGC', 'UGC', 'CAC', 'UCA', 'AAA', 'AGC', 'CGC', 'ACU', 'GUC', 'CGA', 'AGG', 'AGU', 'GUA', 'CAG', 'GAU', 'CAU', 'GCA', 'AAG', 'AGG', 'GUU', 'AUU', 'CGG', 'GAA', 'AAC', 'CCA', 'GGU', 'UGG', 'AGU', 'AGG', 'GAU', 'ACA', 'CAU', 'GGA', 'AGG', 'UGU', 'AUU', 'UCA', 'CAC', 'AAU', 'GUG', 'GCA', 'UGU', 'CAC', 'AAG', 'AGG', 'AUC', 'GGU',…	4	Classica	Classica
['AUC', 'AGG', 'AGC', 'CCU', 'GUG', 'GGA', 'CGU', 'CCC', 'UUC', 'ACC', 'CGC', 'UGC', 'CAC', 'UCA', 'AAA', 'AGC', 'CGC', 'ACU', 'GUC', 'CGA', 'AGG', 'AGU', 'GUA', 'CAG', 'GAU', 'CAU', 'GCA', 'AAG', 'AGG', 'GUU', 'AUU', 'CGG', 'GAA', 'AAC', 'UCA', 'GGU', 'UGG', 'AGU', 'AGG', 'GAU', 'ACA', 'CAU', 'GGA', 'AGG', 'UGU', 'AUU', 'UCA', 'UAC', 'AAU', 'GUG', 'GCA', 'UGU', 'CAC', 'AAG', 'AGG', 'AUC', 'GGU',…	4	Classica	Classica
['AUC', 'AGG', 'AGC', 'CCU', 'GUG', 'GGA', 'CGU', 'CCC', 'UUC', 'ACC', 'CGC', 'UGC', 'CAC', 'UCA', 'AAA', 'AGC', 'CGC', 'ACU', 'GUC', 'UGA', 'AGG', 'AGU', 'GUA', 'CAG', 'GAU', 'CAU', 'GCA', 'AAG', 'AGG', 'GUU', 'AUU', 'CGG', 'GAA', 'AAC', 'UCA', 'GGU', 'UGG', 'AGU', 'AGG', 'GAU', 'ACA', 'CAU', 'GGA', 'AGG', 'UGU', 'AUU', 'UCA', 'CAC', 'AAU', 'GUG', 'GCA', 'UGU', 'UAC', 'AAG', 'AGG', 'AUC', 'GGU',…	4	Classica	Classica
['AUC', 'AGG', 'AGC', 'CCU', 'GUG', 'GGA', 'CGU', 'CCC', 'UUC', 'ACC', 'CGC', 'UGC', 'CAC', 'UCA', 'AAA', 'AGC', 'CGC', 'ACU', 'GUC', 'UGA', 'AGG', 'AGU', 'GUA', 'CAG', 'GAU', 'CAU', 'GCA', 'AAG', 'AGG', 'GUU', 'AUU', 'CGG', 'GAA', 'AAC', 'UCA', 'GGU', 'UGG', 'AGU', 'AGG', 'GAU', 'ACA', 'CAU', 'GGA', 'AGG', 'UGU', 'AUU', 'UCA', 'CAC', 'AAU', 'GUG', 'GCA', 'UGU', 'UAC', 'AAG', 'AGG', 'AUC', 'GGU',…	4	Classica	Classica
['AUC', 'AGG', 'AGC', 'CCU', 'GUG', 'GGA', 'CGU', 'UCC', 'UUC', 'ACC', 'CGC', 'UGC', 'CAC', 'UCA', 'AAA', 'AGC', 'CGC', 'ACU', 'GUC', 'CGA', 'AGG', 'AGU', 'GUA', 'CAG', 'GAU', 'CAU', 'GCA', 'AAG', 'AGG', 'GUU', 'AUU', 'UGG', 'GAA', 'AAC', 'CCA', 'GGU', 'UGG', 'AGU', 'AGG', 'GAU', 'ACA', 'CAU', 'GGA', 'AGG', 'UGU', 'AUU', 'UCA', 'CAC', 'AAU', 'GUG', 'GCA', 'UGU', 'CAC', 'AAG', 'AGG', 'AUC', 'GGU',…	4	Classica	Classica
['AUC', 'AGG', 'AGC', 'UCU', 'GUG', 'GGA', 'CGU', 'CCC', 'CUC', 'ACC', 'CGC', 'UGC', 'CAC', 'CCA', 'GAA', 'AGC', 'CAC', 'ACU', 'GUC', 'UGA', 'AGG', 'AGU', 'GUA', 'UAG', 'GAU', 'UAU', 'GCA', 'AAG', 'AGG', 'GCU', 'GUU', 'UGG', 'GAA', 'AAC', 'UCA', 'AGU', 'UGG', 'AGU', 'AGG', 'AAU', 'ACA', 'CAU', 'GGA', 'AGG', 'CGU', 'AUU', 'UCA', 'CAC', 'AAU', 'GUG', 'GCA', 'UGU', 'AAC', 'AAG', 'GGG', 'AUC', 'AGU',…	4	Classica	Classica
['AUC', 'AGG', 'AGC', 'UCU', 'GUG', 'GGA', 'CGU', 'CCC', 'CUC', 'ACC', 'CGC', 'UGC', 'CAC', 'UCA', 'GAA', 'AGC', 'CAC', 'ACU', 'GUC', 'UGA', 'AGG', 'GGU', 'GUA', 'UAG', 'GAU', 'CAU', 'GCA', 'AAG', 'AGG', 'GUU', 'GUU', 'CGG', 'GAA', 'AAC', 'UCA', 'GGU', 'UGG', 'AGU', 'AGG', 'GAU', 'ACA', 'CAU', 'GGA', 'AGG', 'UGU', 'AUU', 'UCA', 'CAC', 'AAU', 'GUG', 'GCA', 'UGU', 'AAC', 'AAG', 'AGG', 'AUC', 'AGU',…	4	Severa	Severa
['AUC', 'AGG', 'AGC', 'UCU', 'GUG', 'GGA', 'CGU', 'CCC', 'CUC', 'ACC', 'CGC', 'UGC', 'CAC', 'UCA', 'GAA', 'AGC', 'CAC', 'ACU', 'GUC', 'UGA', 'AGG', 'GGU', 'GUA', 'UAG', 'GAU', 'UAU', 'GCA', 'AAG', 'AGG', 'GUU', 'GUU', 'CGG', 'GAA', 'AAC', 'UCA', 'GGU', 'UGG', 'AGU', 'GGG', 'GAU', 'ACA', 'CAU', 'GGA', 'AGG', 'UGU', 'AUU', 'CCA', 'CAC', 'AAU', 'GUG', 'GCA', 'CGU', 'AAC', 'AAG', 'AGG', 'AUC', 'AGU',…	4	Classica	Classica
['CAA', 'AGA', 'UCA', 'GGA', 'GUG', 'UUA', 'UGG', 'GAU', 'ACA', 'CCC', 'AGC', 'CCU', 'CCG', 'GAA', 'GUG', 'GAA', 'AGA', 'GCA', 'GUU', 'CUU', 'GAU', 'GAU', 'GGC', 'AUC', 'UAU', 'AGA', 'AUC', 'UUG', 'CAA', 'AGA', 'GGA', 'CUG', 'UUG', 'GGC', 'AGG', 'UCC', 'CAA', 'GUA', 'GGA', 'GUG', 'GGA', 'GUC', 'UUC', 'CAA', 'GAC', 'GGC', 'GUU', 'UUC', 'CAC', 'ACA', 'AUG', 'UGG', 'CAC', 'GUC', 'ACC', 'AGG', 'GGA',…	1	Classica	Classica
['CAG', 'AGA', 'UCA', 'GGA', 'GUC', 'UUG', 'UGG', 'GAC', 'ACA', 'CCC', 'AGC', 'CCU', 'CCA', 'GAA', 'GUA', 'GAA', 'AGA', 'GCA', 'GUU', 'CUU', 'GAU', 'GAU', 'GGU', 'AUC', 'UAU', 'AGA', 'AUC', 'UUG', 'CAA', 'AGA', 'GGA', 'CUG', 'UUG', 'GGU', 'AGG', 'UCC', 'CAG', 'GUA', 'GGA', 'GUG', 'GGA', 'GUU', 'UUU', 'CAA', 'GAC', 'GGC', 'GUG', 'UUC', 'CAC', 'ACA', 'AUG', 'UGG', 'CAU', 'GUC', 'ACC', 'AGG', 'GGG',…	1	Classica	Classica
['CAG', 'AGA', 'UCA', 'GGA', 'GUC', 'UUG', 'UGG', 'GAC', 'ACA', 'CCC', 'AGC', 'CCU', 'CCA', 'GAA', 'GUA', 'GAA', 'AGA', 'GCA', 'GUU', 'CUU', 'GAU', 'GAU', 'GGU', 'AUC', 'UAU', 'AGA', 'AUC', 'UUG', 'CAA', 'AGA', 'GGA', 'CUG', 'UUG', 'GGU', 'AGG', 'UCC', 'CAG', 'GUA', 'GGA', 'GUG', 'GGA', 'GUU', 'UUU', 'CAA', 'GAC', 'GGC', 'GUG', 'UUC', 'CAC', 'ACA', 'AUG', 'UGG', 'CAU', 'GUC', 'ACC', 'AGG', 'GGG',…	1	Classica	Classica
['CAG', 'AGA', 'UCA', 'GGA', 'GUC', 'UUG', 'UGG', 'GAC', 'ACA', 'CCC', 'AGC', 'CCU', 'CCA', 'GAA', 'GUA', 'GAA', 'AGA', 'GCA', 'GUU', 'CUU', 'GAU', 'GAU', 'GGU', 'AUC', 'UAU', 'AGA', 'AUC', 'UUG', 'CAA', 'AGA', 'GGA', 'CUG', 'UUG', 'GGU', 'AGG', 'UCC', 'CAG', 'GUA', 'GGA', 'GUG', 'GGA', 'GUU', 'UUU', 'CAA', 'GAC', 'GGC', 'GUG', 'UUC', 'CAC', 'ACA', 'AUG', 'UGG', 'CAU', 'GUC', 'ACC', 'AGG', 'GGG',…	1	Classica	Classica
['CAG', 'AGA', 'UCA', 'GGA', 'GUG', 'CUA', 'UGG', 'GAC', 'ACA', 'CCC', 'AGC', 'CCU', 'CCA', 'GAA', 'GUG', 'GAA', 'AGA', 'GCA', 'GUC', 'CUU', 'GAC', 'AAU', 'GGC', 'AUU', 'UAU', 'AGA', 'AUU', 'CUC', 'CAA', 'AGA', 'GGA', 'UUG', 'UUG', 'GGC', 'AGG', 'UCU', 'CAA', 'GUA', 'GGA', 'GUA', 'GGA', 'GUU', 'UUU', 'CAA', 'GAA', 'GGU', 'GUG', 'UUC', 'CAC', 'ACA', 'AUG', 'UGG', 'CAC', 'GUC', 'ACC', 'AGG', 'GGA',…	1	Classica	Classica
['CAG', 'AGA', 'UCA', 'GGA', 'GUG', 'CUA', 'UGG', 'GAC', 'ACA', 'CCC', 'AGC', 'CCU', 'CCA', 'GAA', 'GUG', 'GAA', 'AGA', 'GCA', 'GUC', 'CUU', 'GAC', 'AAU', 'GGC', 'AUU', 'UAU', 'AGA', 'AUU', 'CUC', 'CAA', 'AGA', 'GGA', 'UUG', 'UUG', 'GGC', 'AGG', 'UCU', 'CAA', 'GUA', 'GGA', 'GUA', 'GGA', 'GUU', 'UUU', 'CAA', 'GAA', 'GGU', 'GUG', 'UUC', 'CAC', 'ACA', 'AUG', 'UGG', 'CAC', 'GUC', 'ACC', 'AGG', 'GGA',…	1	Classica	Classica
['CAG', 'AGA', 'UCA', 'GGA', 'GUG', 'CUA', 'UGG', 'GAC', 'ACA', 'CCC', 'AGC', 'CCU', 'CCA', 'GAA', 'GUG', 'GAA', 'AGA', 'GCA', 'GUC', 'CUU', 'GAU', 'GAU', 'GGC', 'AUC', 'UAU', 'AGA', 'AUU', 'CUC', 'CAA', 'AGA', 'GGA', 'CUG', 'UUG', 'GGC', 'AAA', 'UCU', 'CAA', 'GUA', 'GGA', 'GUA', 'GGA', 'GUU', 'UUU', 'CAA', 'GAA', 'GGU', 'GUA', 'UUC', 'CAC', 'ACA', 'AUG', 'UGG', 'CAC', 'GUC', 'ACC', 'AGG', 'GGA',…	1	Classica	Classica
['CAG', 'AGA', 'UCA', 'GGA', 'GUG', 'UUA', 'UGG', 'GAC', 'ACA', 'CCC', 'AGC', 'CCU', 'CCA', 'GAA', 'GUG', 'GAA', 'AAA', 'GCA', 'GUC', 'CUU', 'GAU', 'GAU', 'GGC', 'AUU', 'UAC', 'AGA', 'AUU', 'CUC', 'CAA', 'AGA', 'GGA', 'UUG', 'UUG', 'GGC', 'AGG', 'UCU', 'CAG', 'GUA', 'GGA', 'GUA', 'GGA', 'GUU', 'UUC', 'CAA', 'GAA', 'GGC', 'GUA', 'UUC', 'CAC', 'ACA', 'AUG', 'UGG', 'CAC', 'GUC', 'ACC', 'AGG', 'GGA',…	1	Severa	Severa
['CAG', 'AGA', 'UCA', 'GGA', 'GUG', 'UUA', 'UGG', 'GAC', 'ACA', 'CCC', 'AGC', 'CCU', 'CCA', 'GAA', 'GUG', 'GAA', 'AAA', 'GCA', 'GUC', 'CUU', 'GAU', 'GAU', 'GGC', 'AUU', 'UAU', 'AGA', 'AUU', 'CUC', 'CAA', 'AGA', 'GGA', 'UUG', 'UUG', 'GGC', 'AGG', 'UCU', 'CAG', 'GUA', 'GGA', 'GUA', 'GGA', 'GUC', 'UUC', 'CAA', 'GAA', 'GGC', 'GUA', 'UUC', 'CAC', 'ACA', 'AUG', 'UGG', 'CAC', 'GUC', 'ACC', 'AGG', 'GGA',…	1	Classica	Classica
['CAG', 'AGA', 'UCA', 'GGA', 'GUG', 'UUA', 'UGG', 'GAC', 'ACA', 'CCC', 'AGC', 'CCU', 'CCA', 'GAA', 'GUG', 'GAA', 'AAA', 'GCA', 'GUC', 'CUU', 'GAU', 'GAU', 'GGC', 'AUU', 'UAU', 'AGA', 'AUU', 'CUC', 'CAA', 'AGA', 'GGA', 'UUG', 'UUG', 'GGC', 'AGG', 'UCU', 'CAG', 'GUA', 'GGA', 'GUA', 'GGA', 'GUC', 'UUC', 'CAA', 'GAA', 'GGC', 'GUA', 'UUC', 'CAC', 'ACA', 'AUG', 'UGG', 'CAC', 'GUC', 'ACC', 'AGG', 'GGA',…	1	Classica	Classica
['CAG', 'AGA', 'UCA', 'GGA', 'GUG', 'UUA', 'UGG', 'GAC', 'ACA', 'CCC', 'AGC', 'CCU', 'CCA', 'GAA', 'GUG', 'GAA', 'AAA', 'GCA', 'GUC', 'CUU', 'GAU', 'GAU', 'GGC', 'AUU', 'UAU', 'AGA', 'AUU', 'CUC', 'CAA', 'AGA', 'GGA', 'UUG', 'UUG', 'GGC', 'AGG', 'UCU', 'CAG', 'GUA', 'GGA', 'GUA', 'GGA', 'GUC', 'UUC', 'CAA', 'GAA', 'GGC', 'GUA', 'UUC', 'CAC', 'ACA', 'AUG', 'UGG', 'CAC', 'GUC', 'ACC', 'AGG', 'GGA',…	1	Classica	Classica
['CAG', 'AGA', 'UCA', 'GGA', 'GUG', 'UUA', 'UGG', 'GAC', 'ACA', 'CCC', 'AGC', 'CCU', 'CCA', 'GAA', 'GUG', 'GAA', 'AAA', 'GCA', 'GUC', 'CUU', 'GAU', 'GAU', 'GGC', 'AUU', 'UAU', 'AGA', 'AUU', 'CUC', 'CAA', 'AGA', 'GGA', 'UUG', 'UUG', 'GGC', 'AGG', 'UCU', 'CAG', 'GUA', 'GGA', 'GUA', 'GGA', 'GUU', 'UUC', 'CAA', 'GAA', 'GGC', 'GUA', 'UUC', 'CAC', 'ACA', 'AUG', 'UGG', 'CAC', 'GUC', 'ACC', 'AGG', 'GGA',…	1	Classica	Classica
['CAG', 'AGA', 'UCA', 'GGA', 'GUG', 'UUA', 'UGG', 'GAC', 'ACA', 'CCC', 'AGC', 'CCU', 'CCA', 'GAA', 'GUG', 'GAA', 'AAA', 'GCA', 'GUC', 'CUU', 'GAU', 'GAU', 'GGC', 'AUU', 'UAU', 'AGA', 'AUU', 'CUC', 'CAA', 'AGA', 'GGA', 'UUG', 'UUG', 'GGC', 'AGG', 'UCU', 'CAG', 'GUA', 'GGA', 'GUA', 'GGA', 'GUU', 'UUC', 'CAA', 'GAA', 'GGC', 'GUA', 'UUC', 'CAC', 'ACA', 'AUG', 'UGG', 'CAC', 'GUC', 'ACC', 'AGG', 'GGA',…	1	Severa	Severa
['CAG', 'AGA', 'UCA', 'GGA', 'GUG', 'UUA', 'UGG', 'GAC', 'ACA', 'CCC', 'AGC', 'CCU', 'CCA', 'GAA', 'GUG', 'GAA', 'AAA', 'GCA', 'GUC', 'CUU', 'GAU', 'GAU', 'GGC', 'AUU', 'UAU', 'AGA', 'AUU', 'CUC', 'CAA', 'AGA', 'GGA', 'UUG', 'UUG', 'GGC', 'AGG', 'UCU', 'CAG', 'GUA', 'GGA', 'GUA', 'GGA', 'GUU', 'UUC', 'CAA', 'GAA', 'GGC', 'GUA', 'UUC', 'CAC', 'ACA', 'AUG', 'UGG', 'CAC', 'GUC', 'ACC', 'AGG', 'GGA',…	1	Classica	Classica
['CAG', 'AGA', 'UCA', 'GGA', 'GUG', 'UUA', 'UGG', 'GAC', 'ACA', 'CCC', 'AGC', 'CCU', 'CCA', 'GAA', 'GUG', 'GAA', 'AAA', 'GCA', 'GUC', 'CUU', 'GAU', 'GAU', 'GGC', 'AUU', 'UAU', 'AGA', 'AUU', 'CUC', 'CAA', 'AGA', 'GGA', 'UUG', 'UUG', 'GGC', 'AGG', 'UCU', 'CAG', 'GUA', 'GGA', 'GUA', 'GGA', 'GUU', 'UUC', 'CAA', 'GAA', 'GGC', 'GUA', 'UUC', 'CAC', 'ACA', 'AUG', 'UGG', 'CAC', 'GUC', 'ACC', 'AGG', 'GGA',…	1	Classica	Classica
['CAG', 'AGA', 'UCA', 'GGA', 'GUG', 'UUA', 'UGG', 'GAC', 'ACA', 'CCC', 'AGC', 'CCU', 'CCG', 'GAA', 'GUG', 'GAA', 'AGA', 'GCA', 'GUU', 'CUU', 'GAC', 'AAU', 'GGC', 'AUC', 'UAU', 'AGA', 'AUC', 'UUG', 'CAA', 'AGA', 'GGA', 'CUG', 'UUG', 'GGC', 'AGG', 'UCC', 'CAA', 'GUA', 'GGA', 'GUG', 'GGA', 'GUC', 'UUC', 'CAA', 'GAC', 'GGC', 'GUG', 'UUC', 'CAC', 'ACA', 'AUG', 'UGG', 'CAC', 'GUU', 'ACC', 'AGG', 'GGA',…	1	Classica	Classica
['CAG', 'AGA', 'UCA', 'GGA', 'GUG', 'UUA', 'UGG', 'GAC', 'ACA', 'CCC', 'AGC', 'CCU', 'CCG', 'GAA', 'GUG', 'GAA', 'AGA', 'GCA', 'GUU', 'CUU', 'GAU', 'GAU', 'GGC', 'AUC', 'UAU', 'AGA', 'AUC', 'UUG', 'CAA', 'AGA', 'GGA', 'CUG', 'UUG', 'GGC', 'AGA', 'UCC', 'CAA', 'GUG', 'GGA', 'GUG', 'GGA', 'GUU', 'UUC', 'CAA', 'GAC', 'GGC', 'GUG', 'UUC', 'CAC', 'ACA', 'AUG', 'UGG', 'CAC', 'GUC', 'ACC', 'AGG', 'GGA',…	1	Classica	Classica
['CAG', 'AGA', 'UCA', 'GGA', 'GUG', 'UUA', 'UGG', 'GAC', 'ACA', 'CCC', 'AGC', 'CCU', 'CCG', 'GAA', 'GUG', 'GAA', 'AGA', 'GCA', 'GUU', 'CUU', 'GAU', 'GAU', 'GGC', 'AUC', 'UAU', 'AGA', 'AUC', 'UUG', 'CAA', 'AGA', 'GGA', 'CUG', 'UUG', 'GGC', 'AGA', 'UCC', 'CAA', 'GUG', 'GGA', 'GUG', 'GGA', 'GUU', 'UUC', 'CAA', 'GAC', 'GGC', 'GUG', 'UUC', 'CAC', 'ACA', 'AUG', 'UGG', 'CAC', 'GUC', 'ACC', 'AGG', 'GGA',…	1	Classica	Classica
['CAG', 'AGA', 'UCA', 'GGA', 'GUG', 'UUA', 'UGG', 'GAC', 'ACA', 'CCC', 'AGC', 'CCU', 'CCG', 'GAA', 'GUG', 'GAA', 'AGA', 'GCA', 'GUU', 'CUU', 'GAU', 'GAU', 'GGC', 'AUC', 'UAU', 'AGA', 'AUC', 'UUG', 'CAA', 'AGA', 'GGA', 'CUG', 'UUG', 'GGC', 'AGG', 'UCC', 'CAA', 'GUA', 'GGA', 'GUG', 'GGA', 'GUC', 'UUC', 'CAA', 'GAC', 'GGC', 'GUG', 'UUC', 'CAC', 'ACA', 'AUG', 'UGG', 'CAC', 'GUC', 'ACC', 'AGG', 'GGA',…	1	Classica	Classica
['CAG', 'AGA', 'UCA', 'GGA', 'GUG', 'UUA', 'UGG', 'GAC', 'ACA', 'CCC', 'AGC', 'CCU', 'CCG', 'GAA', 'GUG', 'GAA', 'AGA', 'GCA', 'GUU', 'CUU', 'GAU', 'GAU', 'GGC', 'AUC', 'UAU', 'AGA', 'AUC', 'UUG', 'CAA', 'AGA', 'GGA', 'CUG', 'UUG', 'GGC', 'AGG', 'UCC', 'CAA', 'GUA', 'GGA', 'GUG', 'GGA', 'GUC', 'UUC', 'CAA', 'GAC', 'GGC', 'GUG', 'UUC', 'CAC', 'ACA', 'AUG', 'UGG', 'CAC', 'GUC', 'ACC', 'AGG', 'GGA',…	1	Classica	Classica
['CAG', 'AGA', 'UCA', 'GGA', 'GUG', 'UUA', 'UGG', 'GAC', 'ACA', 'CCC', 'AGC', 'CCU', 'CCG', 'GAA', 'GUG', 'GAA', 'AGA', 'GCA', 'GUU', 'CUU', 'GAU', 'GAU', 'GGC', 'AUC', 'UAU', 'AGA', 'AUC', 'UUG', 'CAA', 'AGA', 'GGA', 'CUG', 'UUG', 'GGC', 'AGG', 'UCC', 'CAA', 'GUA', 'GGA', 'GUG', 'GGA', 'GUC', 'UUC', 'CAA', 'GAC', 'GGC', 'GUG', 'UUC', 'CAC', 'ACA', 'AUG', 'UGG', 'CAC', 'GUC', 'ACC', 'AGG', 'GGA',…	1	Classica	Classica
['GAG', 'CAG', 'GAG', 'UAC', 'UGU', 'GGG', 'AUG', 'UCC', 'CUU', 'CAC', 'CCC', 'CAC', 'CUG', 'UGG', 'GAA', 'AGG', 'CCG', 'AAC', 'UGG', 'AAG', 'AUG', 'GAG', 'CCU', 'AUA', 'GAA', 'UCA', 'AGC', 'AGA', 'AAG', 'GGA', 'UCC', 'UAG', 'GAU', 'ACU', 'CAC', 'AGA', 'UUG', 'GAG', 'CCG', 'GAG', 'UUU', 'ACA', 'AAG', 'AAG', 'GAA', 'CAU', 'UCC', 'ACA', 'CAA', 'UGU', 'GGC', 'AUG', 'UCA', 'CAC', 'GUG', 'GUG', 'CUG',…	2	Classica	Classica
['GAG', 'CAG', 'GAG', 'UAU', 'UGU', 'GGG', 'AUG', 'UCC', 'CUU', 'CAC', 'CCC', 'CAC', 'CUG', 'UGG', 'GAA', 'AGG', 'CCG', 'AAC', 'UGG', 'AAG', 'AUG', 'GAG', 'CCU', 'AUA', 'GAA', 'UCA', 'AGC', 'AGA', 'AAG', 'GGA', 'UCC', 'UAG', 'GAU', 'ACU', 'CAC', 'AGA', 'UUG', 'GAG', 'CCG', 'GAG', 'UUU', 'ACA', 'AAG', 'AAG', 'GAA', 'CAU', 'UCC', 'ACA', 'CAA', 'UGU', 'GGC', 'AUG', 'UCA', 'CAC', 'GUG', 'GUG', 'CUG',…	2	Classica	Classica
['GAG', 'CAG', 'GAG', 'UAU', 'UGU', 'GGG', 'AUG', 'UCC', 'CUU', 'CAC', 'CCC', 'CAC', 'CUG', 'UGG', 'GAA', 'AGG', 'CCG', 'AAC', 'UGG', 'AAG', 'AUG', 'GAG', 'CCU', 'AUA', 'GAA', 'UCA', 'AGC', 'AGA', 'AAG', 'GGA', 'UCC', 'UAG', 'GAU', 'ACU', 'CAC', 'AGA', 'UUG', 'GAG', 'CCG', 'GAG', 'UUU', 'ACA', 'AAG', 'AAG', 'GAA', 'CAU', 'UCC', 'ACA', 'CAA', 'UGU', 'GGC', 'AUG', 'UCA', 'CAC', 'GUG', 'GUG', 'CUG',…	2	Severa	Severa
['GAG', 'CAG', 'GAG', 'UAU', 'UGU', 'GGG', 'AUG', 'UCC', 'CUU', 'CAC', 'CCC', 'CAC', 'CUG', 'UGG', 'GAA', 'AGG', 'CCG', 'AAC', 'UGG', 'AAG', 'AUG', 'GAG', 'CCU', 'AUA', 'GAA', 'UCA', 'AGC', 'AGA', 'AAG', 'GGA', 'UCC', 'UAG', 'GAU', 'ACU', 'CAC', 'AGA', 'UUG', 'GAG', 'CCG', 'GAG', 'UUU', 'ACA', 'AAG', 'AAG', 'GAA', 'CAU', 'UCC', 'ACA', 'CAA', 'UGU', 'GGC', 'AUG', 'UCA', 'CAC', 'GUG', 'GUG', 'CUG',…	2	Severa	Severa
['GAG', 'CAG', 'GAG', 'UAU', 'UGU', 'GGG', 'AUG', 'UCC', 'CUU', 'CAC', 'CCC', 'CAC', 'CUG', 'UGG', 'GAA', 'AGG', 'CCG', 'AAC', 'UGG', 'AAG', 'AUG', 'GAG', 'CCU', 'AUA', 'GAA', 'UCA', 'AGC', 'AGA', 'AAG', 'GGA', 'UCC', 'UAG', 'GAU', 'ACU', 'CAC', 'AGA', 'UUG', 'GAG', 'CCG', 'GAG', 'UUU', 'ACA', 'AAG', 'AAG', 'GAA', 'CAU', 'UCC', 'ACA', 'CAA', 'UGU', 'GGC', 'AUG', 'UCA', 'CAC', 'GUG', 'GUG', 'CUG',…	2	Classica	Classica
['GAG', 'CAG', 'GAG', 'UAU', 'UGU', 'GGG', 'AUG', 'UCC', 'CUU', 'CAC', 'CCC', 'CAC', 'CUG', 'UGG', 'GAA', 'AGG', 'CCG', 'AAC', 'UGG', 'AAG', 'AUG', 'GAG', 'CCU', 'AUA', 'GAA', 'UCA', 'AGC', 'AGA', 'AAG', 'GGA', 'UCC', 'UAG', 'GAU', 'ACU', 'CAC', 'AGA', 'UUG', 'GAG', 'CCG', 'GAG', 'UUU', 'ACA', 'AAG', 'AAG', 'GAA', 'CAU', 'UCC', 'ACA', 'CAA', 'UGU', 'GGC', 'AUG', 'UCA', 'CAC', 'GUG', 'GUG', 'CUG',…	2	Classica	Classica
['GAG', 'CAG', 'GAG', 'UAU', 'UGU', 'GGG', 'AUG', 'UCC', 'CUU', 'CAC', 'CCC', 'CAC', 'CUG', 'UGG', 'GAA', 'AGG', 'CCG', 'AAC', 'UGG', 'AAG', 'AUG', 'GAG', 'CCU', 'AUA', 'GAA', 'UCA', 'AGC', 'AGA', 'AAG', 'GGA', 'UCC', 'UAG', 'GAU', 'ACU', 'CAC', 'AGA', 'UUG', 'GAG', 'CCG', 'GAG', 'UUU', 'ACA', 'AAG', 'AAG', 'GAA', 'CAU', 'UCC', 'ACA', 'CAA', 'UGU', 'GGC', 'AUG', 'UCA', 'CAC', 'GUG', 'GUG', 'CUG',…	2	Classica	Classica
['GAG', 'CAG', 'GAG', 'UAU', 'UGU', 'GGG', 'AUG', 'UCC', 'CUU', 'CAC', 'CCC', 'CAC', 'CUG', 'UGG', 'GAA', 'AGG', 'CCG', 'AAC', 'UGG', 'AAG', 'AUG', 'GAG', 'CCU', 'AUA', 'GAA', 'UCA', 'AGC', 'AGA', 'AAG', 'GGA', 'UCC', 'UAG', 'GAU', 'ACU', 'CAC', 'AGA', 'UUG', 'GAG', 'CCG', 'GAG', 'UUU', 'ACA', 'AAG', 'AAG', 'GAA', 'CAU', 'UCC', 'ACA', 'CAA', 'UGU', 'GGC', 'AUG', 'UCA', 'CAC', 'GUG', 'GUG', 'CUG',…	2	Classica	Classica
['GAG', 'CAG', 'GAG', 'UAU', 'UGU', 'GGG', 'AUG', 'UCC', 'CUU', 'CAC', 'CCC', 'CAC', 'CUG', 'UGG', 'GAA', 'AGG', 'CCG', 'AAC', 'UGG', 'AAG', 'AUG', 'GAG', 'CCU', 'AUA', 'GAA', 'UCA', 'AGC', 'AGA', 'AAG', 'GGA', 'UCC', 'UAG', 'GAU', 'ACU', 'CAC', 'AGA', 'UUG', 'GAG', 'CCG', 'GAG', 'UUU', 'ACA', 'AAG', 'AAG', 'GAA', 'CAU', 'UCC', 'ACA', 'CAA', 'UGU', 'GGC', 'AUG', 'UCA', 'CAC', 'GUG', 'GUG', 'CUG',…	2	Severa	Severa
['GAG', 'CAG', 'GAG', 'UAU', 'UGU', 'GGG', 'AUG', 'UCC', 'CUU', 'CAC', 'CCC', 'CAC', 'CUG', 'UGG', 'GAA', 'AGG', 'CCG', 'AAC', 'UGG', 'AAG', 'AUG', 'GAG', 'CCU', 'AUA', 'GAA', 'UCA', 'AGC', 'AGA', 'AAG', 'GGA', 'UCC', 'UAG', 'GAU', 'ACU', 'CAC', 'AGA', 'UUG', 'GAG', 'CCG', 'GAG', 'UUU', 'ACA', 'AAG', 'AAG', 'GAA', 'CAU', 'UCC', 'ACA', 'CAA', 'UGU', 'GGC', 'AUG', 'UCA', 'CAC', 'GUG', 'GUG', 'CUG',…	2	Classica	Classica
['GAG', 'CAG', 'GAG', 'UAU', 'UGU', 'GGG', 'AUG', 'UCC', 'CUU', 'CAC', 'CCC', 'CAC', 'CUG', 'UGG', 'GAA', 'AGG', 'CCG', 'AAC', 'UGG', 'AAG', 'AUG', 'GAG', 'CCU', 'AUA', 'GAA', 'UCA', 'AGC', 'AGA', 'AAG', 'GGA', 'UCC', 'UAG', 'GAU', 'ACU', 'CAC', 'AGA', 'UUG', 'GAG', 'CCG', 'GAG', 'UUU', 'ACA', 'AAG', 'AAG', 'GAA', 'CAU', 'UCC', 'ACA', 'CAA', 'UGU', 'GGC', 'AUG', 'UCA', 'CAC', 'GUG', 'GUG', 'CUG',…	2	Severa	Severa
['GAG', 'CAG', 'GAG', 'UAU', 'UGU', 'GGG', 'AUG', 'UCC', 'CUU', 'CAC', 'CCC', 'CAC', 'CUG', 'UGG', 'GAA', 'AGG', 'CCG', 'AAC', 'UGG', 'AAG', 'AUG', 'GAG', 'CCU', 'AUA', 'GAA', 'UCA', 'AGC', 'AGA', 'AAG', 'GGA', 'UCC', 'UAG', 'GAU', 'ACU', 'CAC', 'AGA', 'UUG', 'GAG', 'CCG', 'GAG', 'UUU', 'ACA', 'AAG', 'AAG', 'GAA', 'CAU', 'UCC', 'ACA', 'CAA', 'UGU', 'GGC', 'AUG', 'UCA', 'CAC', 'GUG', 'GUG', 'CUG',…	2	Classica	Classica
['GAG', 'CAG', 'GAG', 'UAU', 'UGU', 'GGG', 'AUG', 'UCC', 'CUU', 'CAC', 'CCC', 'CAC', 'CUG', 'UGG', 'GAA', 'AGG', 'CCG', 'AAC', 'UGG', 'AAG', 'AUG', 'GAG', 'CCU', 'AUA', 'GAA', 'UCA', 'AGC', 'AGA', 'AAG', 'GGA', 'UCC', 'UAG', 'GAU', 'ACU', 'CAC', 'AGA', 'UUG', 'GAG', 'CCG', 'GAG', 'UUU', 'ACA', 'AAG', 'AAG', 'GAA', 'CAU', 'UCC', 'ACA', 'CAA', 'UGU', 'GGC', 'AUG', 'UCA', 'CAC', 'GUG', 'GUG', 'CUG',…	2	Classica	Classica
['GAG', 'CAG', 'GAG', 'UAU', 'UGU', 'GGG', 'AUG', 'UCC', 'CUU', 'CAC', 'CCC', 'CAC', 'CUG', 'UGG', 'GAA', 'AGG', 'CCG', 'AAC', 'UGG', 'AAG', 'AUG', 'GAG', 'CCU', 'AUA', 'GAA', 'UCA', 'AGC', 'AGA', 'AAG', 'GGA', 'UCC', 'UAG', 'GAU', 'ACU', 'CAC', 'AGA', 'UUG', 'GAG', 'CCG', 'GAG', 'UUU', 'ACA', 'AAG', 'AAG', 'GAA', 'CAU', 'UCC', 'ACA', 'CAA', 'UGU', 'GGC', 'AUG', 'UCA', 'CAC', 'GUG', 'GUG', 'CUG',…	2	Classica	Classica
['GAG', 'CAG', 'GAG', 'UAU', 'UGU', 'GGG', 'AUG', 'UCC', 'CUU', 'CAC', 'CCC', 'CAC', 'CUG', 'UGG', 'GAA', 'AGG', 'CCG', 'AAC', 'UGG', 'AAG', 'AUG', 'GAG', 'CCU', 'AUA', 'GAA', 'UCA', 'AGC', 'AGA', 'AAG', 'GGA', 'UCC', 'UAG', 'GAU', 'ACU', 'CAC', 'AGA', 'UUG', 'GAG', 'CCG', 'GAG', 'UUU', 'ACA', 'AAG', 'AAG', 'GAA', 'CAU', 'UCC', 'ACA', 'CAA', 'UGU', 'GGC', 'AUG', 'UCA', 'CAC', 'GUG', 'GUG', 'CUG',…	2	Severa	Severa
['GAG', 'CAG', 'GAG', 'UAU', 'UGU', 'GGG', 'AUG', 'UCC', 'CUU', 'CAC', 'CCC', 'CAC', 'CUG', 'UGG', 'GAA', 'AGG', 'CCG', 'AAC', 'UGG', 'AAG', 'AUG', 'GAG', 'CCU', 'AUA', 'GAA', 'UCA', 'AGC', 'AGA', 'AAG', 'GGA', 'UCC', 'UAG', 'GAU', 'ACU', 'CAC', 'AGA', 'UUG', 'GAG', 'CCG', 'GAG', 'UUU', 'ACA', 'AAG', 'AAG', 'GAA', 'CAU', 'UCC', 'ACA', 'CAA', 'UGU', 'GGC', 'AUG', 'UCA', 'CAC', 'GUG', 'GUG', 'CUG',…	2	Classica	Classica
['GAG', 'CAG', 'GAG', 'UAU', 'UGU', 'GGG', 'AUG', 'UCC', 'CUU', 'CAC', 'CCC', 'CAC', 'CUG', 'UGG', 'GAA', 'AGG', 'CCG', 'AAC', 'UGG', 'AAG', 'AUG', 'GAG', 'CCU', 'AUA', 'GAA', 'UCA', 'AGC', 'AGA', 'AAG', 'GGA', 'UCC', 'UAG', 'GAU', 'ACU', 'CAC', 'AGA', 'UUG', 'GAG', 'CCG', 'GAG', 'UUU', 'ACA', 'AAG', 'AAG', 'GAA', 'CAU', 'UCC', 'ACA', 'CAA', 'UGU', 'GGC', 'AUG', 'UCA', 'CAC', 'GUG', 'GUG', 'CUG',…	2	Classica	Classica
['GAG', 'CAG', 'GAG', 'UAU', 'UGU', 'GGG', 'AUG', 'UCC', 'CUU', 'CAC', 'CCC', 'CAC', 'CUG', 'UGG', 'GAA', 'AGG', 'CCG', 'AAC', 'UGG', 'AAG', 'AUG', 'GAG', 'CCU', 'AUA', 'GAA', 'UCA', 'AGC', 'AGA', 'AAG', 'GGA', 'UCC', 'UAG', 'GAU', 'ACU', 'CAC', 'AGA', 'UUG', 'GAG', 'CCG', 'GAG', 'UUU', 'ACA', 'AAG', 'AAG', 'GAA', 'CAU', 'UCC', 'ACA', 'CAA', 'UGU', 'GGC', 'AUG', 'UCA', 'CAC', 'GUG', 'GUG', 'CUG',…	2	Classica	Classica
['GAG', 'CAG', 'GAG', 'UAU', 'UGU', 'GGG', 'AUG', 'UCC', 'CUU', 'CAC', 'CCC', 'CAC', 'CUG', 'UGG', 'GAA', 'AGG', 'CCG', 'AAC', 'UGG', 'AAG', 'AUG', 'GAG', 'CCU', 'AUA', 'GAA', 'UCA', 'AGC', 'AGA', 'AAG', 'GGA', 'UCC', 'UAG', 'GAU', 'ACU', 'CAC', 'AGA', 'UUG', 'GAG', 'CCG', 'GAG', 'UUU', 'ACA', 'AAG', 'AAG', 'GAA', 'CAU', 'UCC', 'ACA', 'CAA', 'UGU', 'GGC', 'AUG', 'UCA', 'CAC', 'GUG', 'GUG', 'CUG',…	2	Classica	Classica
['GAG', 'CAG', 'GAG', 'UAU', 'UGU', 'GGG', 'AUG', 'UCC', 'CUU', 'CAC', 'CCC', 'CAC', 'CUG', 'UGG', 'GAA', 'AGG', 'CCG', 'AAC', 'UGG', 'AAG', 'AUG', 'GAG', 'CCU', 'AUA', 'GAA', 'UCA', 'AGC', 'AGA', 'AAG', 'GGA', 'UCC', 'UAG', 'GAU', 'ACU', 'CAC', 'AGA', 'UUG', 'GAG', 'CCG', 'GAG', 'UUU', 'ACA', 'AAG', 'AAG', 'GAA', 'CAU', 'UCC', 'ACA', 'CAA', 'UGU', 'GGC', 'AUG', 'UCA', 'CAC', 'GUG', 'GUG', 'CUG',…	2	Classica	Classica
['GAG', 'CAG', 'GAG', 'UAU', 'UGU', 'GGG', 'AUG', 'UCC', 'CUU', 'CAC', 'CCC', 'CAC', 'CUG', 'UGG', 'GAA', 'AGG', 'CCG', 'AAC', 'UGG', 'AAG', 'AUG', 'GAG', 'CCU', 'AUA', 'GAA', 'UCA', 'AGC', 'AGA', 'AAG', 'GGA', 'UCC', 'UAG', 'GAU', 'ACU', 'CAC', 'AGA', 'UUG', 'GAG', 'CCG', 'GAG', 'UUU', 'ACA', 'AAG', 'AAG', 'GAA', 'CAU', 'UCC', 'ACA', 'CAA', 'UGU', 'GGC', 'AUG', 'UCA', 'CAC', 'GUG', 'GUG', 'CUG',…	2	Severa	Severa
['GAG', 'CAG', 'GAG', 'UAU', 'UGU', 'GGG', 'AUG', 'UCC', 'CUU', 'CAC', 'CCC', 'CAC', 'CUG', 'UGG', 'GAA', 'AGG', 'CCG', 'AAC', 'UGG', 'AGG', 'AUG', 'GAG', 'CCU', 'ACA', 'GAA', 'UCA', 'AGC', 'AGA', 'AAG', 'GGA', 'UUC', 'UAG', 'GAU', 'ACU', 'CGC', 'AGA', 'UCG', 'GAG', 'CUG', 'GAG', 'UUU', 'ACA', 'AAG', 'AAG', 'GAA', 'CAU', 'UUC', 'ACA', 'CAA', 'UGU', 'GGC', 'AUG', 'UCA', 'CAC', 'GUG', 'GUG', 'CUG',…	2	Classica	Classica
['GAG', 'CCG', 'GAG', 'UAU', 'UGU', 'GGG', 'ACG', 'UCC', 'CUU', 'CAC', 'CUC', 'CAC', 'CUG', 'UGG', 'GAA', 'AGG', 'CCG', 'AAC', 'UGG', 'AAG', 'AUG', 'GAG', 'CCU', 'AUA', 'GAA', 'UCA', 'AGC', 'AGA', 'AAG', 'GGA', 'UUC', 'UAG', 'GAU', 'ACU', 'CGC', 'AGA', 'UAG', 'GAG', 'CCG', 'GAG', 'UCU', 'ACA', 'AAG', 'AAG', 'GAA', 'CAU', 'UCC', 'ACA', 'CAA', 'UGU', 'GGC', 'AUG', 'UCA', 'CAC', 'GUG', 'GUG', 'CUG',…	2	Severa	Severa
['GAG', 'CCG', 'GAG', 'UAU', 'UGU', 'GGG', 'AUG', 'UCC', 'CUU', 'CAC', 'CCC', 'CAC', 'CUG', 'UGG', 'GAA', 'AGG', 'CCG', 'AAC', 'UGG', 'AAG', 'AUG', 'GAG', 'CCU', 'AUA', 'GAA', 'UCA', 'AGC', 'AGA', 'AAG', 'GGA', 'UUC', 'UAG', 'GAU', 'ACU', 'CGC', 'AGA', 'UCG', 'GAG', 'CCG', 'GAG', 'UUU', 'ACA', 'AAG', 'AAG', 'GAA', 'CAU', 'UCC', 'ACA', 'CAA', 'UGU', 'GGC', 'AUG', 'UCA', 'CAC', 'GUG', 'GUG', 'CUG',…	2	Severa	Severa
['GAG', 'CCG', 'GAG', 'UAU', 'UGU', 'GGG', 'AUG', 'UCC', 'CUU', 'CAC', 'CCC', 'CAC', 'CUG', 'UGG', 'GAA', 'AGG', 'CCG', 'AAC', 'UGG', 'AAG', 'AUG', 'GAG', 'CCU', 'AUA', 'GAA', 'UCA', 'AGC', 'AGA', 'AAG', 'GGA', 'UUC', 'UAG', 'GAU', 'ACU', 'CGC', 'AGA', 'UCG', 'GAG', 'CCG', 'GAG', 'UUU', 'ACA', 'AAG', 'AAG', 'GAA', 'CAU', 'UCC', 'ACA', 'CAA', 'UGU', 'GGC', 'AUG', 'UCA', 'CAC', 'GUG', 'GUG', 'CUG',…	2	Classica	Classica
['GAG', 'CCG', 'GAG', 'UAU', 'UGU', 'GGG', 'AUG', 'UCC', 'CUU', 'CAC', 'CCC', 'CAC', 'CUG', 'UGG', 'GAA', 'AGG', 'CCG', 'AAC', 'UGG', 'AAG', 'AUG', 'GAG', 'CCU', 'AUA', 'GAA', 'UCA', 'AGC', 'AGA', 'AAG', 'GGA', 'UUC', 'UAG', 'GAU', 'ACU', 'CGC', 'AGA', 'UCG', 'GAG', 'UCG', 'GAG', 'UUU', 'ACA', 'AAG', 'AAG', 'GAA', 'CAU', 'UCC', 'ACA', 'CAA', 'UGU', 'GGC', 'AUG', 'UCA', 'CAC', 'GUG', 'GUG', 'CUG',…	2	Severa	Severa
['GAG', 'CUG', 'GAG', 'UAU', 'UGU', 'GGG', 'AUG', 'UCC', 'CUU', 'CAC', 'CCC', 'CAC', 'CUG', 'UGG', 'GAA', 'AGG', 'CCG', 'AAC', 'UGG', 'AAG', 'AUG', 'GAG', 'CCU', 'AUA', 'GAA', 'UCA', 'AGC', 'AGA', 'AAG', 'GGA', 'UUC', 'UAG', 'GAU', 'ACU', 'CGC', 'AGA', 'UCG', 'GGG', 'CUG', 'GAG', 'UUU', 'ACA', 'AAG', 'AAG', 'GAA', 'CAU', 'UCC', 'ACA', 'CAA', 'UGU', 'GGC', 'ACG', 'UCA', 'CAC', 'GCG', 'GUG', 'CUG',…	2	Severa	Severa
['GAG', 'CUG', 'GAG', 'UAU', 'UGU', 'GGG', 'AUG', 'UCC', 'CUU', 'CAC', 'CCC', 'CAC', 'CUG', 'UGG', 'GAA', 'AGG', 'CCG', 'AAC', 'UGG', 'AAG', 'AUG', 'GAG', 'CCU', 'AUA', 'GAA', 'UCA', 'AGC', 'AGA', 'AAG', 'GGA', 'UUC', 'UAG', 'GAU', 'ACU', 'CGC', 'AGA', 'UCG', 'GGG', 'CUG', 'GAG', 'UUU', 'ACA', 'AAG', 'AAG', 'GAA', 'CAU', 'UCC', 'ACA', 'CAA', 'UGU', 'GGC', 'ACG', 'UCA', 'CAC', 'GCG', 'GUG', 'CUG',…	2	Classica	Classica
['GAG', 'CUG', 'GAG', 'UAU', 'UGU', 'GGG', 'AUG', 'UCC', 'CUU', 'CAC', 'CCC', 'CAC', 'CUG', 'UGG', 'GAA', 'AGG', 'CCG', 'AAC', 'UGG', 'AAG', 'AUG', 'GAG', 'CCU', 'AUA', 'GAA', 'UCA', 'AGC', 'AGA', 'AAG', 'GGA', 'UUC', 'UAG', 'GAU', 'ACU', 'CGC', 'AGA', 'UCG', 'GGG', 'CUG', 'GAG', 'UUU', 'ACA', 'AAG', 'AAG', 'GAA', 'CAU', 'UCC', 'ACA', 'CAA', 'UGU', 'GGC', 'ACG', 'UCA', 'CAC', 'GCG', 'GUG', 'CUG',…	2	Classica	Classica
['GAG', 'CUG', 'GAG', 'UAU', 'UGU', 'GGG', 'AUG', 'UCC', 'CUU', 'CAC', 'CCC', 'CAC', 'CUG', 'UGG', 'GAA', 'AGG', 'CCG', 'AAC', 'UGG', 'AAG', 'AUG', 'GAG', 'CCU', 'AUA', 'GAA', 'UCA', 'AGC', 'AGA', 'AAG', 'GGA', 'UUC', 'UAG', 'GAU', 'ACU', 'CGC', 'AGA', 'UCG', 'GGG', 'CUG', 'GAG', 'UUU', 'ACA', 'AAG', 'AAG', 'GAA', 'CAU', 'UCC', 'ACA', 'CAA', 'UGU', 'GGC', 'ACG', 'UCA', 'CAC', 'GCG', 'GUG', 'CUG',…	2	Classica	Classica
['GGG', 'CCG', 'GAG', 'UAU', 'UAU', 'GGG', 'AUG', 'UUC', 'CUU', 'CAC', 'CCC', 'CAC', 'CCA', 'UGG', 'GAA', 'AGG', 'CUG', 'AAC', 'UGG', 'AAG', 'AUG', 'GAG', 'CCU', 'AUA', 'GAA', 'UCA', 'AGC', 'AAA', 'AAG', 'GGA', 'UUC', 'UUG', 'GAU', 'AUU', 'CCC', 'AGA', 'UCG', 'GAG', 'CUG', 'GAG', 'UUU', 'AUA', 'AAG', 'AAG', 'GAA', 'CAU', 'UCC', 'AUA', 'CAA', 'UGU', 'GGC', 'AUG', 'UCA', 'CAC', 'GUG', 'GCG', 'CUG',…	2	Classica	Classica
['GGG', 'CCG', 'GAG', 'UAU', 'UGU', 'GGG', 'ACG', 'UUC', 'CUU', 'CAC', 'CCC', 'CAC', 'CCA', 'UGG', 'GAA', 'AGG', 'CUG', 'AAC', 'UGG', 'AAG', 'AUG', 'GAG', 'CCU', 'ACA', 'GAA', 'UCA', 'AGC', 'AAA', 'AAG', 'GGA', 'UUC', 'UUG', 'GAU', 'AUU', 'CUC', 'AGA', 'UCG', 'GAG', 'CUG', 'GAG', 'UUU', 'ACA', 'AAG', 'AAG', 'GAA', 'CAU', 'UUC', 'AUA', 'CAA', 'UGU', 'GGC', 'AUG', 'UCA', 'CAC', 'GUG', 'GCG', 'CUG',…	2	Severa	Severa
['GGG', 'CCG', 'GAG', 'UAU', 'UGU', 'GGG', 'ACG', 'UUC', 'CUU', 'CAC', 'CCC', 'CAC', 'CUG', 'UGG', 'GAA', 'AGG', 'CUG', 'AAC', 'UGG', 'AAG', 'AUG', 'GAG', 'CUU', 'ACA', 'GAA', 'UCA', 'AGC', 'AGA', 'AAG', 'GGA', 'UUC', 'UUG', 'GAU', 'ACU', 'CCC', 'AGA', 'UCG', 'GAG', 'CUG', 'GAG', 'UUU', 'ACA', 'AAG', 'AAG', 'GAA', 'CAU', 'UCC', 'ACA', 'CAA', 'UGU', 'GGC', 'ACG', 'UCA', 'CAC', 'GUG', 'GUG', 'CUG',…	2	Classica	Classica
['GGG', 'CCG', 'GAG', 'UAU', 'UGU', 'GGG', 'ACG', 'UUC', 'CUU', 'CAC', 'CUC', 'CAC', 'CCA', 'UGG', 'GAA', 'AGG', 'CUG', 'AAC', 'UGG', 'AAG', 'AUG', 'GAG', 'CUU', 'ACA', 'GAA', 'UCA', 'AGC', 'AAA', 'AAG', 'GGA', 'UUC', 'UUG', 'GAU', 'AUU', 'CCC', 'AGA', 'UCG', 'GAG', 'CUG', 'GAG', 'UUU', 'AUA', 'AAG', 'AAG', 'GAA', 'CAU', 'UCC', 'AUA', 'CAA', 'UGU', 'GGC', 'AUG', 'UCA', 'CAC', 'GUG', 'GCG', 'CUG',…	2	Classica	Classica
['GGG', 'CCG', 'GAG', 'UAU', 'UGU', 'GGG', 'ACG', 'UUC', 'CUU', 'CAC', 'CUC', 'CGC', 'CCA', 'UGG', 'GAA', 'AGG', 'CUG', 'AAC', 'UGG', 'AAG', 'AUG', 'GAG', 'CUU', 'ACA', 'GAA', 'UCA', 'AGC', 'AAA', 'AAG', 'GGA', 'UUC', 'UUG', 'GAU', 'AUU', 'CCC', 'AGA', 'UCG', 'GAG', 'CUG', 'GAG', 'UUU', 'AUA', 'AAG', 'AAG', 'GAA', 'CAU', 'UCC', 'AUA', 'CAA', 'UGU', 'GGC', 'AUG', 'UCA', 'CAC', 'GUG', 'GCG', 'CUG',…	2	Classica	Classica
['GGG', 'CCG', 'GAG', 'UAU', 'UGU', 'GGG', 'AUG', 'UUC', 'CUU', 'CAC', 'CCC', 'CAC', 'CCA', 'UGG', 'GAA', 'AGG', 'CUG', 'AAC', 'UGG', 'AAG', 'AUG', 'GAG', 'CCU', 'ACA', 'GAA', 'UCA', 'AGC', 'AAA', 'AAG', 'GGA', 'UUC', 'UUG', 'GAU', 'AUU', 'CCC', 'AGA', 'UCG', 'GAG', 'CUG', 'GAG', 'UUU', 'AUA', 'AAG', 'AAG', 'GAA', 'CAU', 'UCC', 'AUA', 'CGA', 'UGU', 'GGC', 'AUG', 'UCA', 'CAC', 'GUG', 'GCG', 'CUG',…	2	Classica	Classica
['GGG', 'CCG', 'GAG', 'UAU', 'UGU', 'GGG', 'AUG', 'UUC', 'CUU', 'CAC', 'CCC', 'CAC', 'CCA', 'UGG', 'GAA', 'AGG', 'CUG', 'AAC', 'UGG', 'AAG', 'AUG', 'GAG', 'CCU', 'ACA', 'GAA', 'UUA', 'AGC', 'AAA', 'AAG', 'GGA', 'UUC', 'UUG', 'GAU', 'AUU', 'CCC', 'AGA', 'UCG', 'GAG', 'CUG', 'GAG', 'UUU', 'AUA', 'AAG', 'AAG', 'GAA', 'CAU', 'UCC', 'AUA', 'CAA', 'UGU', 'GGC', 'AUG', 'UCA', 'CAC', 'GUG', 'GCG', 'CUG',…	2	Severa	Severa
['GGG', 'CCG', 'GAG', 'UAU', 'UGU', 'GGG', 'AUG', 'UUC', 'CUU', 'CAC', 'CCC', 'CAC', 'CCA', 'UGG', 'GAA', 'AGG', 'CUG', 'AAC', 'UGG', 'AAG', 'AUG', 'GAG', 'CCU', 'AUA', 'GAA', 'UCA', 'AGC', 'AAA', 'AAG', 'GAA', 'UUC', 'UUG', 'GAU', 'AUU', 'CCC', 'AGA', 'UCG', 'GAG', 'CCG', 'GAG', 'UUU', 'AUA', 'AAG', 'AAG', 'GAA', 'CAU', 'UCC', 'AUA', 'CAA', 'UGU', 'GGC', 'AUG', 'UCA', 'CAC', 'GUG', 'GCG', 'CUG',…	2	Severa	Severa
['GGG', 'CCG', 'GAG', 'UAU', 'UGU', 'GGG', 'AUG', 'UUC', 'CUU', 'CAC', 'CCC', 'CAC', 'CCA', 'UGG', 'GAA', 'AGG', 'CUG', 'AAC', 'UGG', 'AAG', 'AUG', 'GAG', 'CCU', 'AUA', 'GAA', 'UCA', 'AGC', 'AAA', 'AAG', 'GGA', 'UUC', 'UUG', 'GAU', 'AUU', 'CCC', 'AGA', 'UCG', 'GAG', 'CCG', 'GAG', 'UUU', 'ACA', 'AAG', 'AAG', 'GAA', 'CAU', 'UCC', 'AUA', 'CAA', 'UGU', 'GGC', 'AUG', 'UCA', 'CAC', 'GUG', 'GCG', 'CUG',…	2	Severa	Severa
['GGG', 'CCG', 'GAG', 'UGC', 'UGU', 'GGG', 'ACG', 'UUC', 'CUU', 'CAC', 'CUC', 'CAC', 'CAA', 'UGG', 'GAA', 'AAG', 'CUG', 'AGC', 'UAG', 'AAG', 'AUG', 'GCG', 'CUU', 'ACA', 'GGA', 'UCA', 'AAC', 'AGA', 'GAG', 'GGA', 'UUU', 'UCG', 'GAU', 'ACU', 'CUC', 'AAA', 'UUG', 'GGG', 'CCG', 'GAG', 'UGU', 'AUA', 'AAG', 'AAG', 'GUA', 'CAU', 'UUC', 'ACA', 'CGA', 'UGU', 'GGC', 'ACG', 'UCA', 'CAC', 'GUG', 'GAG', 'CCG',…	2	Severa	Severa
['GGG', 'CCG', 'GAG', 'UGC', 'UGU', 'GGG', 'AUG', 'UUC', 'CUU', 'CUC', 'CUC', 'CUC', 'CCG', 'UGG', 'GAA', 'GGG', 'CUG', 'AGU', 'UAG', 'AAG', 'AUG', 'GCG', 'CCU', 'AUA', 'GAA', 'UCA', 'AAC', 'AGA', 'GAG', 'GGA', 'UCU', 'UCG', 'GAU', 'ACU', 'CUC', 'AAA', 'UAG', 'GUG', 'CUG', 'GAG', 'UGU', 'ACA', 'AGG', 'AGG', 'GAA', 'CAU', 'UCC', 'ACA', 'CGA', 'UGU', 'GGC', 'ACG', 'UCA', 'CAC', 'GUG', 'GAG', 'CUG',…	2	Severa	Severa
['GGG', 'CCG', 'GAG', 'UGU', 'UGU', 'GGG', 'AUG', 'UUC', 'CUU', 'CAC', 'CCC', 'CAC', 'CCG', 'UGG', 'GAA', 'AGG', 'CCG', 'AAU', 'UGG', 'AAG', 'AUG', 'GAG', 'CCU', 'AUA', 'GAA', 'UCA', 'AGC', 'AGA', 'AAG', 'GGA', 'UUC', 'UUG', 'GAU', 'ACU', 'CCC', 'AGA', 'UCG', 'GAG', 'CUG', 'GAG', 'UCU', 'ACA', 'AAG', 'AAG', 'GAA', 'CAU', 'UCC', 'ACA', 'CAA', 'UGU', 'GGC', 'ACG', 'UCA', 'CAC', 'GUG', 'GUG', 'CUG',…	2	Classica	Classica
['GGG', 'CUG', 'GAG', 'UAC', 'UGU', 'GGG', 'ACG', 'UCC', 'CGU', 'CAC', 'CCC', 'CAC', 'CCG', 'UGG', 'GAA', 'AGG', 'CCG', 'AAC', 'UGG', 'AAG', 'AUG', 'GAG', 'CCU', 'AUA', 'GAA', 'UCA', 'AGC', 'AAA', 'AAG', 'GGA', 'UUC', 'UUG', 'GAU', 'AUU', 'CUC', 'AGA', 'UUG', 'GAG', 'CCG', 'GAG', 'UUU', 'ACA', 'AAG', 'AAG', 'GAA', 'CAU', 'UCC', 'AUA', 'CAA', 'UGU', 'GGC', 'ACG', 'UCA', 'CAC', 'GUG', 'GCG', 'CUG',…	2	Classica	Classica
['GGG', 'CUG', 'GAG', 'UAC', 'UGU', 'GGG', 'ACG', 'UCC', 'CUU', 'CAC', 'CCC', 'CAC', 'CAG', 'UGG', 'AAA', 'AAG', 'CCG', 'AAC', 'UGG', 'AGG', 'AUG', 'GAG', 'CCU', 'ACA', 'GAA', 'UCA', 'AGC', 'AAA', 'GAG', 'GGA', 'UCC', 'UUG', 'GAU', 'AUU', 'CUC', 'AGA', 'UUG', 'GAG', 'CCG', 'GAG', 'UUU', 'ACA', 'AAG', 'AAG', 'GAA', 'CAU', 'UCC', 'AUA', 'CAA', 'UGU', 'GGC', 'ACG', 'UCA', 'CAC', 'GUG', 'GUG', 'CUG',…	2	Classica	Classica
['GGG', 'CUG', 'GAG', 'UAU', 'UGU', 'CGG', 'CUG', 'UUC', 'CUU', 'CAC', 'CCC', 'CAC', 'CUG', 'UGG', 'GAA', 'AGG', 'CCG', 'AAC', 'UGG', 'AAG', 'AUG', 'GAG', 'CUU', 'ACA', 'GAA', 'UCA', 'AGC', 'AGA', 'AAG', 'GGA', 'UUC', 'UUG', 'GAU', 'ACU', 'CCC', 'AGA', 'UCG', 'GAG', 'CUG', 'GAG', 'UUU', 'ACA', 'AAG', 'AAG', 'GAA', 'CAU', 'UCC', 'ACA', 'CAA', 'UGU', 'GGC', 'ACG', 'UCA', 'CAC', 'GUG', 'GUG', 'CUG',…	2	Classica	Classica
['GGG', 'CUG', 'GAG', 'UAU', 'UGU', 'GGG', 'ACG', 'UCC', 'CUU', 'CAC', 'CCC', 'CAC', 'CAG', 'UGG', 'AAA', 'AAG', 'CCG', 'AAC', 'UGG', 'AGG', 'AUG', 'GAG', 'CCU', 'ACA', 'GAA', 'UCA', 'AGC', 'AAA', 'GAG', 'GGA', 'UUC', 'UUG', 'GAU', 'AUU', 'CUC', 'AGA', 'UAG', 'GAG', 'CUG', 'GAG', 'UUU', 'ACA', 'AAG', 'AAG', 'GAA', 'CAU', 'UCC', 'AUA', 'CAA', 'UGU', 'GGC', 'ACG', 'UCA', 'CAC', 'GUG', 'GUG', 'CUG',…	2	Severa	Severa
['GGG', 'CUG', 'GAG', 'UAU', 'UGU', 'GGG', 'ACG', 'UCC', 'CUU', 'CAC', 'CCC', 'CAC', 'CAG', 'UGG', 'AAA', 'AAG', 'CCG', 'AAC', 'UGG', 'AGG', 'AUG', 'GAG', 'CCU', 'ACA', 'GAA', 'UCA', 'AGC', 'AAA', 'GAG', 'GGA', 'UUC', 'UUG', 'GAU', 'AUU', 'CUC', 'AGA', 'UAG', 'GAG', 'CUG', 'GAG', 'UUU', 'ACA', 'AAG', 'AAG', 'GAA', 'CAU', 'UCC', 'AUA', 'CAA', 'UGU', 'GGC', 'ACG', 'UCA', 'CAC', 'GUG', 'GUG', 'CUG',…	2	Severa	Severa
['GGG', 'CUG', 'GAG', 'UAU', 'UGU', 'GGG', 'ACG', 'UCC', 'CUU', 'CAC', 'CCC', 'CAC', 'CAG', 'UGG', 'AAA', 'AAG', 'CCG', 'AAC', 'UGG', 'AGG', 'AUG', 'GAG', 'CCU', 'ACA', 'GAA', 'UCA', 'AGC', 'AAA', 'GAG', 'GGA', 'UUC', 'UUG', 'GAU', 'AUU', 'CUC', 'AGA', 'UAG', 'GAG', 'CUG', 'GAG', 'UUU', 'ACA', 'AAG', 'AAG', 'GAA', 'CAU', 'UCC', 'AUA', 'CAA', 'UGU', 'GGC', 'ACG', 'UCA', 'CAC', 'GUG', 'GUG', 'CUG',…	2	Severa	Severa
['GGG', 'CUG', 'GAG', 'UAU', 'UGU', 'GGG', 'ACG', 'UCC', 'CUU', 'CAC', 'CCC', 'CAC', 'CAG', 'UGG', 'AAA', 'AAG', 'CCG', 'AAC', 'UGG', 'AGG', 'AUG', 'GAG', 'CCU', 'ACA', 'GAA', 'UCA', 'AGC', 'AAA', 'GAG', 'GGA', 'UUC', 'UUG', 'GAU', 'AUU', 'CUC', 'AGA', 'UAG', 'GGG', 'CUG', 'GAG', 'UUU', 'ACA', 'AAG', 'AAG', 'GAA', 'CAU', 'UCC', 'AUA', 'CAA', 'UGU', 'GGC', 'ACG', 'UCA', 'CAC', 'GUG', 'GUG', 'CUG',…	2	Severa	Severa
['GGG', 'CUG', 'GAG', 'UAU', 'UGU', 'GGG', 'ACG', 'UCC', 'CUU', 'CAC', 'CCC', 'CAC', 'CAG', 'UGG', 'AAA', 'AAG', 'CCG', 'AGC', 'UGG', 'AGG', 'AUG', 'GAG', 'CCU', 'ACA', 'GAA', 'UCA', 'AGC', 'AAA', 'GAG', 'GGA', 'UUC', 'UUG', 'GAU', 'AUU', 'CUC', 'AGA', 'UAG', 'GAG', 'CCG', 'GAG', 'UUU', 'ACA', 'AAG', 'AAG', 'GAA', 'CAU', 'UCC', 'AUA', 'CAA', 'UGU', 'GGC', 'ACG', 'UCA', 'CAC', 'GUG', 'GUG', 'CUG',…	2	Classica	Classica
['GGG', 'CUG', 'GAG', 'UAU', 'UGU', 'GGG', 'ACG', 'UCC', 'CUU', 'CAC', 'CCC', 'CAC', 'CAG', 'UGG', 'GAA', 'AAG', 'CCG', 'AAC', 'UGG', 'AAG', 'AUG', 'GAG', 'CCU', 'AUA', 'GAA', 'UCA', 'AGC', 'AAA', 'GAG', 'GGA', 'UUC', 'UUG', 'GAU', 'AUU', 'CUC', 'AGA', 'UUG', 'GAG', 'CCG', 'GAG', 'UUU', 'ACA', 'AAG', 'AAG', 'GAA', 'CAU', 'UCC', 'AUA', 'CAA', 'UGU', 'GGC', 'ACG', 'UCA', 'CAC', 'GUG', 'GUG', 'CUG',…	2	Severa	Severa
['GGG', 'CUG', 'GAG', 'UAU', 'UGU', 'GGG', 'ACG', 'UCC', 'CUU', 'CAC', 'CCC', 'CAC', 'CAG', 'UGG', 'GAA', 'AAG', 'CCG', 'AAC', 'UGG', 'AAG', 'AUG', 'GAG', 'CCU', 'AUA', 'GAA', 'UCA', 'AGC', 'AAA', 'GAG', 'GGA', 'UUC', 'UUG', 'GAU', 'AUU', 'CUC', 'AGA', 'UUG', 'GAG', 'CCG', 'GAG', 'UUU', 'ACA', 'AAG', 'AAG', 'GAA', 'CAU', 'UCC', 'AUA', 'CAA', 'UGU', 'GGC', 'ACG', 'UCA', 'CAC', 'GUG', 'GUG', 'CUG',…	2	Classica	Classica
['GGG', 'CUG', 'GAG', 'UAU', 'UGU', 'GGG', 'ACG', 'UCC', 'CUU', 'CAC', 'CCC', 'CAC', 'CAG', 'UGG', 'GAA', 'AAG', 'CCG', 'AAC', 'UGG', 'AAG', 'AUG', 'GAG', 'CCU', 'AUA', 'GAA', 'UCA', 'AGC', 'AAA', 'GAG', 'GGA', 'UUC', 'UUG', 'GAU', 'AUU', 'CUC', 'AGA', 'UUG', 'GAG', 'CCG', 'GAG', 'UUU', 'ACA', 'AAG', 'AAG', 'GAA', 'CAU', 'UCC', 'AUA', 'CAA', 'UGU', 'GGC', 'ACG', 'UCA', 'CAC', 'GUG', 'GUG', 'CUG',…	2	Classica	Classica
['GGG', 'CUG', 'GAG', 'UAU', 'UGU', 'GGG', 'ACG', 'UCC', 'CUU', 'CAC', 'CCC', 'CAC', 'CAG', 'UGG', 'GAA', 'AAG', 'CCG', 'AAC', 'UGG', 'AAG', 'AUG', 'GAG', 'CCU', 'AUA', 'GAA', 'UCA', 'AGC', 'AAA', 'GAG', 'GGA', 'UUC', 'UUG', 'GAU', 'AUU', 'CUC', 'AGA', 'UUG', 'GAG', 'CCG', 'GAG', 'UUU', 'ACA', 'AAG', 'AAG', 'GAA', 'CAU', 'UCC', 'AUA', 'CAA', 'UGU', 'GGC', 'ACG', 'UCA', 'CAC', 'GUG', 'GUG', 'CUG',…	2	Classica	Classica
['GGG', 'CUG', 'GAG', 'UAU', 'UGU', 'GGG', 'ACG', 'UCC', 'CUU', 'CAC', 'CCC', 'CAC', 'CAG', 'UGG', 'GAA', 'AAG', 'CCG', 'AAC', 'UGG', 'AAG', 'AUG', 'GAG', 'CCU', 'AUA', 'GAA', 'UCA', 'AGC', 'AAA', 'GAG', 'GGA', 'UUC', 'UUG', 'GAU', 'AUU', 'CUC', 'AGA', 'UUG', 'GAG', 'CCG', 'GAG', 'UUU', 'ACA', 'AAG', 'AAG', 'GAA', 'CAU', 'UCC', 'AUA', 'CAA', 'UGU', 'GGC', 'ACG', 'UCA', 'CAC', 'GUG', 'GUG', 'CUG',…	2	Classica	Classica
['GGG', 'CUG', 'GAG', 'UAU', 'UGU', 'GGG', 'ACG', 'UCC', 'CUU', 'CAC', 'CCC', 'CAC', 'CAG', 'UGG', 'GAA', 'AAG', 'CCG', 'AAC', 'UGG', 'AAG', 'AUG', 'GAG', 'CCU', 'AUA', 'GAA', 'UCA', 'AGC', 'AAA', 'GAG', 'GGA', 'UUC', 'UUG', 'GAU', 'AUU', 'CUC', 'AGA', 'UUG', 'GAG', 'CCG', 'GAG', 'UUU', 'ACA', 'AAG', 'AAG', 'GAA', 'CAU', 'UCC', 'AUA', 'CAA', 'UGU', 'GGC', 'ACG', 'UCA', 'CAC', 'GUG', 'GUG', 'CUG',…	2	Classica	Classica
['GGG', 'CUG', 'GAG', 'UAU', 'UGU', 'GGG', 'ACG', 'UCC', 'CUU', 'CAC', 'CCC', 'CAC', 'CAG', 'UGG', 'GAA', 'AAG', 'CCG', 'AAC', 'UGG', 'AAG', 'AUG', 'GAG', 'CCU', 'AUA', 'GAA', 'UCA', 'AGC', 'AAA', 'GAG', 'GGA', 'UUC', 'UUG', 'GAU', 'AUU', 'CUC', 'AGA', 'UUG', 'GAG', 'CCG', 'GAG', 'UUU', 'ACA', 'AAG', 'AAG', 'GAA', 'CAU', 'UCC', 'AUA', 'CAA', 'UGU', 'GGC', 'ACG', 'UCA', 'CAC', 'GUG', 'GUG', 'CUG',…	2	Classica	Classica
['GGG', 'CUG', 'GAG', 'UAU', 'UGU', 'GGG', 'ACG', 'UCC', 'CUU', 'CAC', 'CCC', 'CAC', 'CAG', 'UGG', 'GAA', 'AAG', 'CCG', 'AAC', 'UGG', 'AAG', 'AUG', 'GAG', 'CCU', 'AUA', 'GAA', 'UCA', 'AGC', 'AAA', 'GAG', 'GGA', 'UUC', 'UUG', 'GAU', 'AUU', 'CUC', 'AGA', 'UUG', 'GAG', 'CCG', 'GAG', 'UUU', 'ACA', 'AAG', 'AAG', 'GAA', 'CAU', 'UCC', 'AUA', 'CAA', 'UGU', 'GGC', 'ACG', 'UCA', 'CAC', 'GUG', 'GUG', 'CUG',…	2	Severa	Severa
['GGG', 'CUG', 'GAG', 'UAU', 'UGU', 'GGG', 'ACG', 'UCC', 'CUU', 'CAC', 'CCC', 'CAC', 'CAG', 'UGG', 'GAA', 'AAG', 'CCG', 'AAC', 'UGG', 'AAG', 'AUG', 'GAG', 'CCU', 'AUA', 'GAA', 'UCA', 'AGC', 'AAA', 'GAG', 'GGA', 'UUC', 'UUG', 'GAU', 'AUU', 'CUC', 'AGA', 'UUG', 'GAG', 'CCG', 'GAG', 'UUU', 'ACA', 'AAG', 'AAG', 'GAA', 'CAU', 'UCC', 'AUA', 'CAA', 'UGU', 'GGC', 'ACG', 'UCA', 'CAC', 'GUG', 'GUG', 'CUG',…	2	Severa	Severa
['GGG', 'CUG', 'GAG', 'UAU', 'UGU', 'GGG', 'ACG', 'UCC', 'CUU', 'CAC', 'CCC', 'CAC', 'CAG', 'UGG', 'GAA', 'AAG', 'CCG', 'AAC', 'UGG', 'AGG', 'AUG', 'GAG', 'CCU', 'ACA', 'GAA', 'UCA', 'AGC', 'AAA', 'GAG', 'GGA', 'UUC', 'UUG', 'GAU', 'ACU', 'CUC', 'AGA', 'UUG', 'GAG', 'CCG', 'GAG', 'UUU', 'ACA', 'AAG', 'AAG', 'GAA', 'CAU', 'UCC', 'AUA', 'CAA', 'UGU', 'GGC', 'ACG', 'UCA', 'CAC', 'GUG', 'GUG', 'CUG',…	2	Severa	Severa
['GGG', 'CUG', 'GAG', 'UAU', 'UGU', 'GGG', 'ACG', 'UCC', 'CUU', 'CAC', 'CCC', 'CAC', 'CAG', 'UGG', 'GAA', 'AAG', 'CCG', 'AAC', 'UGG', 'AGG', 'AUG', 'GAG', 'CCU', 'ACA', 'GAA', 'UCA', 'AGC', 'AAA', 'GAG', 'GGA', 'UUC', 'UUG', 'GAU', 'AUU', 'CUC', 'AGA', 'UUG', 'GAG', 'CCG', 'GAG', 'UUU', 'ACA', 'AAG', 'AAG', 'GAA', 'CAU', 'UCC', 'AUA', 'CAA', 'UGU', 'GGC', 'ACG', 'UCA', 'CAC', 'GUG', 'GUG', 'CUG',…	2	Classica	Classica
['GGG', 'CUG', 'GAG', 'UAU', 'UGU', 'GGG', 'ACG', 'UCC', 'CUU', 'CAC', 'CCC', 'CAC', 'CAG', 'UGG', 'GAA', 'AAG', 'CCG', 'AAC', 'UGG', 'AGG', 'AUG', 'GAG', 'CCU', 'ACA', 'GAA', 'UCA', 'AGC', 'AAA', 'GAG', 'GGA', 'UUC', 'UUG', 'GAU', 'AUU', 'CUC', 'AGA', 'UUG', 'GAG', 'CCG', 'GAG', 'UUU', 'ACA', 'AAG', 'AAG', 'GAA', 'CAU', 'UCC', 'AUA', 'CAA', 'UGU', 'GGC', 'ACG', 'UCA', 'CAC', 'GUG', 'GUG', 'CUG',…	2	Severa	Severa
['GGG', 'CUG', 'GAG', 'UAU', 'UGU', 'GGG', 'ACG', 'UCC', 'CUU', 'CAC', 'CCC', 'CAC', 'CAG', 'UGG', 'GAA', 'AAG', 'CCG', 'AAC', 'UGG', 'AGG', 'AUG', 'GAG', 'CCU', 'ACA', 'GAA', 'UCA', 'AGC', 'AAA', 'GAG', 'GGA', 'UUC', 'UUG', 'GAU', 'AUU', 'CUC', 'AGA', 'UUG', 'GAG', 'CCG', 'GAG', 'UUU', 'ACA', 'AAG', 'AAG', 'GAA', 'CAU', 'UCC', 'AUA', 'CAA', 'UGU', 'GGC', 'ACG', 'UCA', 'CAC', 'GUG', 'GUG', 'CUG',…	2	Classica	Classica
['GGG', 'CUG', 'GAG', 'UAU', 'UGU', 'GGG', 'ACG', 'UCC', 'CUU', 'CAC', 'CCC', 'CAC', 'CAG', 'UGG', 'GAA', 'AAG', 'CCG', 'AAC', 'UGG', 'AGG', 'AUG', 'GAG', 'CCU', 'ACA', 'GAA', 'UCA', 'AGC', 'AAA', 'GAG', 'GGA', 'UUC', 'UUG', 'GAU', 'AUU', 'CUC', 'AGA', 'UUG', 'GAG', 'CCG', 'GAG', 'UUU', 'ACA', 'AAG', 'AAG', 'GAA', 'CAU', 'UCC', 'AUA', 'CAA', 'UGU', 'GGC', 'ACG', 'UCA', 'CAC', 'GUG', 'GUG', 'CUG',…	2	Classica	Classica
['GGG', 'CUG', 'GAG', 'UAU', 'UGU', 'GGG', 'ACG', 'UCC', 'CUU', 'CAC', 'CCC', 'CAC', 'CAG', 'UGG', 'GAA', 'AAG', 'CCG', 'AAC', 'UGG', 'AGG', 'AUG', 'GAG', 'CCU', 'ACA', 'GAA', 'UCA', 'AGC', 'AAA', 'GAG', 'GGA', 'UUC', 'UUG', 'GAU', 'AUU', 'CUC', 'AGA', 'UUG', 'GAG', 'CCG', 'GAG', 'UUU', 'ACA', 'AAG', 'AAG', 'GAA', 'CAU', 'UCC', 'AUA', 'CAA', 'UGU', 'GGC', 'ACG', 'UCA', 'CAC', 'GUG', 'GUG', 'CUG',…	2	Severa	Severa
['GGG', 'CUG', 'GAG', 'UAU', 'UGU', 'GGG', 'ACG', 'UCC', 'CUU', 'CAC', 'CCC', 'CAC', 'CAG', 'UGG', 'GAA', 'AAG', 'CCG', 'AAU', 'UGG', 'AAG', 'AUG', 'GAG', 'CCU', 'AUA', 'GAA', 'UCA', 'AGC', 'AAA', 'GAG', 'GGA', 'UUC', 'UUG', 'GAU', 'AUU', 'CUC', 'AGA', 'UUG', 'GAG', 'CCG', 'GAG', 'UUU', 'ACA', 'AAG', 'AAG', 'GAA', 'CAU', 'UCC', 'AUA', 'CAA', 'UGU', 'GGC', 'ACG', 'UCA', 'CAC', 'GUG', 'GUG', 'CUG',…	2	Classica	Classica
['GGG', 'CUG', 'GAG', 'UAU', 'UGU', 'GGG', 'ACG', 'UCC', 'CUU', 'CAC', 'CCC', 'CAC', 'CCG', 'UGG', 'AAA', 'AGG', 'CCG', 'AAC', 'UGG', 'AAG', 'AUG', 'GAG', 'CCU', 'AUA', 'GAA', 'UCA', 'AGC', 'AAA', 'AAG', 'GGA', 'UUC', 'UUG', 'GAU', 'AUU', 'CCC', 'AGA', 'UUG', 'GAA', 'CCG', 'GAG', 'UUU', 'ACA', 'AAG', 'AAG', 'GAA', 'CAU', 'UCC', 'AUA', 'CAA', 'UGU', 'GGC', 'ACG', 'UCA', 'CAC', 'GUG', 'GCG', 'CUG',…	2	Severa	Severa
['GGG', 'CUG', 'GAG', 'UAU', 'UGU', 'GGG', 'ACG', 'UCC', 'CUU', 'CAC', 'CCC', 'CAC', 'CCG', 'UGG', 'GAA', 'AGG', 'CCG', 'AAC', 'UGG', 'AAG', 'AUG', 'GAG', 'CCU', 'AUA', 'GAA', 'UCA', 'AGC', 'AAA', 'AAG', 'GGA', 'UUC', 'UUG', 'GAU', 'ACU', 'CCC', 'AGA', 'UUG', 'GAG', 'CUG', 'GAG', 'UUU', 'ACA', 'AAG', 'AAG', 'GAA', 'CAU', 'UCC', 'AUA', 'CAA', 'UGU', 'GGC', 'ACG', 'UCA', 'CAC', 'GUG', 'GCG', 'CUG',…	2	Severa	Severa
['GGG', 'CUG', 'GAG', 'UAU', 'UGU', 'GGG', 'ACG', 'UUC', 'CUU', 'CAC', 'CCC', 'CAC', 'CUG', 'UGG', 'GAA', 'AGG', 'CCG', 'AAC', 'UGG', 'AAG', 'AUG', 'GAG', 'CCU', 'ACA', 'GAA', 'UCA', 'AGC', 'AGA', 'AAG', 'GGA', 'UUC', 'UUG', 'GAU', 'ACU', 'CCC', 'AGA', 'UCG', 'GAG', 'CUG', 'GAG', 'UUU', 'ACA', 'AAG', 'AAG', 'GAA', 'CAU', 'UCC', 'ACA', 'CAA', 'UGU', 'GGC', 'ACG', 'UCA', 'CAC', 'GUG', 'GCG', 'CUG',…	2	Severa	Severa
['GGG', 'CUG', 'GAG', 'UAU', 'UGU', 'GGG', 'ACG', 'UUC', 'CUU', 'CAC', 'CCC', 'CAC', 'CUG', 'UGG', 'GAA', 'AGG', 'CCG', 'AAC', 'UGG', 'AAG', 'AUG', 'GAG', 'CCU', 'ACA', 'GAA', 'UCA', 'AGC', 'AGA', 'AAG', 'GGA', 'UUC', 'UUG', 'GAU', 'ACU', 'CCC', 'AGA', 'UCG', 'GAG', 'CUG', 'GAG', 'UUU', 'ACA', 'AAG', 'AAG', 'GAA', 'CAU', 'UCC', 'ACA', 'CAA', 'UGU', 'GGC', 'ACG', 'UCA', 'CAC', 'GUG', 'GCG', 'CUG',…	2	Severa	Severa
['GGG', 'CUG', 'GAG', 'UAU', 'UGU', 'GGG', 'ACG', 'UUC', 'CUU', 'CAC', 'CCC', 'CAC', 'CUG', 'UGG', 'GAA', 'AGG', 'CCG', 'AAC', 'UGG', 'AAG', 'AUG', 'GAG', 'CUU', 'ACA', 'GAA', 'UCA', 'AGC', 'AGA', 'AAG', 'GGA', 'UUC', 'UUG', 'GAU', 'ACU', 'CCC', 'AGA', 'UCG', 'GAG', 'CUG', 'GAG', 'UUU', 'ACA', 'AAG', 'AAG', 'GAA', 'CAU', 'UCC', 'ACA', 'CAA', 'UGU', 'GGC', 'ACG', 'UCA', 'CAC', 'GUG', 'GUG', 'CUG',…	2	Severa	Severa
['GGG', 'CUG', 'GAG', 'UAU', 'UGU', 'GGG', 'ACG', 'UUC', 'CUU', 'CAC', 'CCC', 'CAC', 'CUG', 'UGG', 'GAA', 'AGG', 'CCG', 'AAC', 'UGG', 'AAG', 'AUG', 'GAG', 'CUU', 'ACA', 'GAA', 'UCA', 'AGC', 'AGA', 'AAG', 'GGA', 'UUC', 'UUG', 'GAU', 'ACU', 'CCC', 'AGA', 'UCG', 'GAG', 'CUG', 'GAG', 'UUU', 'ACA', 'AAG', 'AAG', 'GAA', 'CAU', 'UCC', 'ACA', 'CAA', 'UGU', 'GGC', 'ACG', 'UCA', 'CAC', 'GUG', 'GUG', 'CUG',…	2	Severa	Severa
['GGG', 'CUG', 'GAG', 'UAU', 'UGU', 'GGG', 'AUG', 'UCC', 'CUU', 'CAC', 'CCC', 'CAC', 'CCG', 'UGG', 'GAA', 'AGG', 'CUG', 'AAC', 'UGG', 'AAG', 'AUG', 'GAG', 'CCU', 'AUA', 'GAA', 'UCA', 'AGC', 'AAA', 'AAG', 'GGA', 'UUC', 'UUG', 'GAU', 'AUU', 'CCC', 'AGA', 'UCG', 'GAG', 'CCG', 'GAG', 'UUU', 'ACA', 'AAG', 'AAG', 'GAA', 'CAU', 'UCC', 'AUA', 'CAA', 'UGU', 'GGC', 'AUG', 'UCA', 'CAC', 'GCG', 'GCG', 'CUG',…	2	Classica	Classica
['GGG', 'CUG', 'GAG', 'UAU', 'UGU', 'GGG', 'AUG', 'UCC', 'CUU', 'CAC', 'CCC', 'CAC', 'CGG', 'UGG', 'GAA', 'AGG', 'CUG', 'AAC', 'UGG', 'AAG', 'AUG', 'GAG', 'CCU', 'AUA', 'GAA', 'UCA', 'AGC', 'AAA', 'AAG', 'GGA', 'UUC', 'UUG', 'GAU', 'AUU', 'CCC', 'AGA', 'UCG', 'GAG', 'CCG', 'GAG', 'UUU', 'ACA', 'AAG', 'AAG', 'GAA', 'CAU', 'UCC', 'AUA', 'CAA', 'UGU', 'GGC', 'AUG', 'UCA', 'CAC', 'GCG', 'GCG', 'CUG',…	2	Classica	Classica
['GGG', 'CUG', 'GAG', 'UAU', 'UGU', 'GGG', 'AUG', 'UCC', 'CUU', 'CAC', 'CCC', 'CAC', 'CUG', 'UGG', 'GAA', 'AGG', 'CCG', 'AAC', 'UGG', 'AAG', 'AUG', 'GAG', 'CUU', 'AUA', 'GAA', 'UCA', 'AGC', 'AGA', 'AAG', 'GGA', 'UUC', 'UUG', 'GAU', 'ACU', 'CCC', 'AGA', 'UCG', 'GAG', 'CUG', 'GAG', 'UUU', 'ACA', 'AAG', 'AAG', 'GAA', 'CAU', 'UCC', 'ACA', 'CAA', 'UGU', 'GGC', 'AUG', 'UCA', 'CAC', 'GUG', 'GUG', 'CUG',…	2	Severa	Severa
['GGG', 'CUG', 'GAG', 'UAU', 'UGU', 'GGG', 'AUG', 'UCC', 'CUU', 'CAC', 'CCC', 'CAC', 'CUG', 'UGG', 'GGA', 'AGG', 'CCG', 'AAC', 'UGG', 'AAG', 'AUG', 'GAG', 'CUU', 'AUA', 'GAA', 'UCA', 'AGC', 'AGA', 'AAG', 'GGA', 'UUC', 'UUG', 'GAU', 'ACU', 'CCC', 'AGA', 'UCG', 'GAG', 'CUG', 'GAG', 'UUU', 'ACA', 'AAG', 'AAG', 'GAA', 'CAU', 'UCC', 'ACA', 'CAA', 'UGU', 'GGC', 'ACG', 'UCA', 'CAC', 'GAG', 'GUG', 'CUG',…	2	Classica	Classica
['GGG', 'CUG', 'GAG', 'UAU', 'UGU', 'GGG', 'AUG', 'UUC', 'CUU', 'CAC', 'CCC', 'CAC', 'CCA', 'UGG', 'GAA', 'AGG', 'CUG', 'AAC', 'UGG', 'AAG', 'AUG', 'GAG', 'CCU', 'AUA', 'GAA', 'UCA', 'AGC', 'AAA', 'AAG', 'GGA', 'UUC', 'UUG', 'GAU', 'AUU', 'CCC', 'AGA', 'UCG', 'GAG', 'CCG', 'GAG', 'UUU', 'AUA', 'AAG', 'AAG', 'GAA', 'CAU', 'UCC', 'AUA', 'CAA', 'UGU', 'GGC', 'AUG', 'UCA', 'CAC', 'GUG', 'GCG', 'CUG',…	2	Severa	Severa
['GGG', 'CUG', 'GAG', 'UAU', 'UGU', 'GGG', 'AUG', 'UUC', 'CUU', 'CAC', 'CCC', 'CAC', 'CUG', 'UGG', 'GAA', 'AGG', 'CCG', 'AAC', 'UGG', 'AAG', 'AUG', 'GAG', 'CUU', 'ACA', 'GAA', 'UCA', 'AGC', 'AGA', 'AAG', 'GGA', 'UUC', 'UUG', 'GAU', 'ACU', 'CCC', 'AGA', 'UCG', 'GAG', 'CUG', 'GAG', 'UUU', 'ACA', 'AAG', 'AAG', 'GAA', 'CAU', 'UCC', 'ACA', 'CAA', 'UGU', 'GGC', 'ACG', 'UCA', 'CAC', 'GUG', 'GUG', 'CUG',…	2	Classica	Classica
['GGG', 'CUG', 'GAG', 'UAU', 'UGU', 'GGG', 'AUG', 'UUC', 'CUU', 'CAC', 'CCC', 'CAC', 'CUG', 'UGG', 'GAA', 'AGG', 'CCG', 'AAU', 'UGG', 'AAG', 'AUG', 'GAG', 'CUU', 'AUA', 'GAA', 'UCA', 'AGC', 'AGA', 'AAG', 'GGA', 'UUC', 'UUG', 'GAU', 'ACU', 'CCC', 'AGA', 'UCG', 'GAG', 'CUG', 'GAG', 'UUU', 'ACA', 'AAG', 'AAG', 'GAA', 'CAU', 'UCC', 'ACA', 'CAA', 'UGU', 'GGC', 'ACG', 'UCA', 'CAC', 'GUG', 'GUG', 'CUG',…	2	Severa	Severa
['GGG', 'CUG', 'GAG', 'UAU', 'UGU', 'GGG', 'AUG', 'UUC', 'GUU', 'CAU', 'ACC', 'CAC', 'CUG', 'UGG', 'GAA', 'AGG', 'CCG', 'AAC', 'UGG', 'AAG', 'AUG', 'GAG', 'CCU', 'ACA', 'GAA', 'UCA', 'AGC', 'AGA', 'AAG', 'GGA', 'UUC', 'UUG', 'GAU', 'ACU', 'CCC', 'AGA', 'UCG', 'GAG', 'CUG', 'GAG', 'UUU', 'ACA', 'AAG', 'AAG', 'GAA', 'CAU', 'UCC', 'ACA', 'CAA', 'UGU', 'GGC', 'ACG', 'UCA', 'CAC', 'GUG', 'GCG', 'CUG',…	2	Classica	Classica
['GGG', 'CUG', 'GAG', 'UGC', 'UGU', 'GGG', 'AUG', 'UCC', 'CCU', 'CAC', 'CAC', 'CAC', 'CCG', 'UGG', 'GAA', 'AAG', 'CCG', 'AAU', 'UGG', 'AAG', 'AUG', 'GAG', 'CCU', 'ACA', 'GAA', 'UCA', 'AGC', 'AAA', 'AAG', 'GAA', 'UCC', 'UUG', 'GAU', 'AUU', 'CCC', 'AGA', 'UCG', 'GAG', 'CUG', 'GAG', 'UUU', 'ACA', 'AAG', 'AAG', 'GAA', 'CAU', 'UUC', 'ACA', 'CAA', 'UGU', 'GGC', 'ACG', 'UCA', 'CAC', 'GUG', 'GUG', 'CUG',…	2	Classica	Classica
['GGG', 'CUG', 'GAG', 'UGC', 'UGU', 'GGG', 'AUG', 'UCC', 'CCU', 'CAC', 'CAC', 'CAC', 'CCG', 'UGG', 'GAA', 'AAG', 'CUG', 'AAU', 'UGG', 'AAG', 'AUG', 'GAG', 'CCU', 'ACA', 'GAA', 'UCA', 'AGC', 'AAA', 'AAG', 'GAA', 'UCC', 'UUG', 'GAU', 'AUU', 'CCC', 'AGA', 'UCG', 'GAG', 'CUG', 'GAG', 'UUU', 'ACA', 'AAG', 'AAG', 'GAA', 'CAU', 'UUC', 'ACA', 'CAA', 'UGU', 'GGC', 'ACG', 'UCA', 'CAC', 'GUG', 'GCG', 'CUG',…	2	Classica	Classica
['GGG', 'CUG', 'GAG', 'UGC', 'UGU', 'GGG', 'AUG', 'UCC', 'CCU', 'CAC', 'CAC', 'CAC', 'CCG', 'UGG', 'GAA', 'AAG', 'CUG', 'AAU', 'UGG', 'AAG', 'AUG', 'GAG', 'CCU', 'ACA', 'GAA', 'UCA', 'AGC', 'AAA', 'AAG', 'GAA', 'UCC', 'UUG', 'GAU', 'AUU', 'CCC', 'AGA', 'UCG', 'GAG', 'CUG', 'GAG', 'UUU', 'ACA', 'AAG', 'AAG', 'GAA', 'CAU', 'UUC', 'ACA', 'CAA', 'UGU', 'GGC', 'ACG', 'UCA', 'CAC', 'GUG', 'GCG', 'CUG',…	2	Classica	Classica
['GGG', 'CUG', 'GAG', 'UGC', 'UGU', 'GGG', 'AUG', 'UCC', 'CCU', 'CAC', 'CAC', 'CAC', 'CCG', 'UGG', 'GAA', 'AAG', 'CUG', 'AAU', 'UGG', 'AAG', 'AUG', 'GAG', 'CCU', 'ACA', 'GAA', 'UCA', 'AGC', 'AAA', 'AAG', 'GAA', 'UCC', 'UUG', 'GAU', 'AUU', 'CCC', 'AGA', 'UCG', 'GAG', 'CUG', 'GAG', 'UUU', 'ACA', 'AAG', 'AAG', 'GAA', 'CAU', 'UUC', 'ACA', 'CAA', 'UGU', 'GGC', 'ACG', 'UCA', 'CAC', 'GUG', 'GCG', 'CUG',…	2	Classica	Classica
['GGG', 'CUG', 'GAG', 'UGC', 'UGU', 'GGG', 'AUG', 'UCC', 'CCU', 'CAC', 'CAC', 'CAC', 'CCG', 'UGG', 'GAA', 'AAG', 'CUG', 'AAU', 'UGG', 'AAG', 'AUG', 'GAG', 'CCU', 'ACA', 'GAA', 'UCA', 'AGC', 'AAA', 'AAG', 'GAA', 'UCC', 'UUG', 'GAU', 'AUU', 'CCC', 'AGA', 'UCG', 'GAG', 'CUG', 'GAG', 'UUU', 'ACA', 'AAG', 'AAG', 'GAA', 'CAU', 'UUC', 'ACA', 'CAA', 'UGU', 'GGC', 'ACG', 'UCA', 'CAC', 'GUG', 'GCG', 'CUG',…	2	Classica	Classica
['GGG', 'CUG', 'GAG', 'UGC', 'UGU', 'GGG', 'AUG', 'UCC', 'CCU', 'CAC', 'CAC', 'CAC', 'CCG', 'UGG', 'GAA', 'AAG', 'CUG', 'AAU', 'UGG', 'AAG', 'AUG', 'GAG', 'CCU', 'ACA', 'GAA', 'UCA', 'AGC', 'AAA', 'AAG', 'GAA', 'UCC', 'UUG', 'GAU', 'AUU', 'CCC', 'AGA', 'UCG', 'GAG', 'CUG', 'GAG', 'UUU', 'ACA', 'AAG', 'AAG', 'GAA', 'CAU', 'UUC', 'ACA', 'CAA', 'UGU', 'GGC', 'ACG', 'UCA', 'CAC', 'GUG', 'GCG', 'CUG',…	2	Classica	Classica
['GGG', 'CUG', 'GAG', 'UGC', 'UGU', 'GGG', 'AUG', 'UCC', 'CCU', 'CAC', 'CAC', 'CAC', 'CCG', 'UGG', 'GAA', 'AAG', 'CUG', 'AAU', 'UGG', 'AAG', 'AUG', 'GAG', 'CCU', 'ACA', 'GAA', 'UCA', 'AGC', 'AAA', 'AAG', 'GAA', 'UCC', 'UUG', 'GAU', 'AUU', 'CCC', 'AGA', 'UCG', 'GAG', 'CUG', 'GAG', 'UUU', 'ACA', 'AAG', 'AAG', 'GAA', 'CAU', 'UUC', 'ACA', 'CAA', 'UGU', 'GGC', 'ACG', 'UCA', 'CAC', 'GUG', 'GCG', 'CUG',…	2	Classica	Classica
['GGG', 'CUG', 'GAG', 'UGC', 'UGU', 'GGG', 'AUG', 'UCC', 'CCU', 'CAC', 'CAC', 'CAC', 'CCG', 'UGG', 'GAA', 'AAG', 'CUG', 'AAU', 'UGG', 'AAG', 'AUG', 'GAG', 'CCU', 'ACA', 'GAA', 'UCA', 'AGC', 'AAA', 'AAG', 'GAA', 'UCC', 'UUG', 'GAU', 'AUU', 'CCC', 'AGA', 'UCG', 'GAG', 'CUG', 'GAG', 'UUU', 'ACA', 'AAG', 'AAG', 'GAA', 'CAU', 'UUC', 'ACA', 'CAA', 'UGU', 'GGC', 'ACG', 'UCA', 'CAC', 'GUG', 'GCG', 'CUG',…	2	Classica	Classica
['GGG', 'CUG', 'GAG', 'UGC', 'UGU', 'GGG', 'AUG', 'UCC', 'CCU', 'CAC', 'CAC', 'CAC', 'CCG', 'UGG', 'GAA', 'AAG', 'CUG', 'AAU', 'UGG', 'AAG', 'AUG', 'GAG', 'CCU', 'ACA', 'GAA', 'UCA', 'AGC', 'AAA', 'AAG', 'GAA', 'UCC', 'UUG', 'GAU', 'AUU', 'CCC', 'AGA', 'UCG', 'GAG', 'CUG', 'GAG', 'UUU', 'ACA', 'AAG', 'AAG', 'GAA', 'CAU', 'UUC', 'ACA', 'CAA', 'UGU', 'GGC', 'ACG', 'UCA', 'CAC', 'GUG', 'GCG', 'CUG',…	2	Classica	Classica
['GGG', 'CUG', 'GAG', 'UGC', 'UGU', 'GGG', 'AUG', 'UCC', 'CCU', 'CAC', 'CAC', 'CAC', 'CCG', 'UGG', 'GAA', 'AAG', 'CUG', 'AAU', 'UGG', 'AAG', 'AUG', 'GAG', 'CCU', 'ACA', 'GAA', 'UCA', 'AGC', 'AAA', 'AAG', 'GAA', 'UCC', 'UUG', 'GAU', 'AUU', 'CCC', 'AGA', 'UCG', 'GAG', 'CUG', 'GAG', 'UUU', 'ACA', 'AAG', 'AAG', 'GAA', 'CAU', 'UUC', 'ACA', 'CAA', 'UGU', 'GGC', 'ACG', 'UCA', 'CAC', 'GUG', 'GCG', 'CUG',…	2	Classica	Classica
['GGG', 'CUG', 'GAG', 'UGC', 'UGU', 'GGG', 'AUG', 'UCC', 'CCU', 'CAC', 'CAC', 'CAC', 'CCG', 'UGG', 'GAA', 'AAG', 'CUG', 'AAU', 'UGG', 'AAG', 'AUG', 'GAG', 'CCU', 'ACA', 'GAA', 'UCA', 'AGC', 'AAA', 'AAG', 'GAA', 'UCC', 'UUG', 'GAU', 'AUU', 'CCC', 'AGA', 'UCG', 'GAG', 'CUG', 'GAG', 'UUU', 'ACA', 'AAG', 'AAG', 'GAA', 'CAU', 'UUC', 'ACA', 'CAA', 'UGU', 'GGC', 'ACG', 'UCA', 'CAC', 'GUG', 'GUG', 'CUG',…	2	Classica	Classica
['GGG', 'CUG', 'GAG', 'UGC', 'UGU', 'GGG', 'AUG', 'UCC', 'CCU', 'CAC', 'CAC', 'CAC', 'CCG', 'UGG', 'GAA', 'AAG', 'CUG', 'AAU', 'UGG', 'AAG', 'AUG', 'GAG', 'CCU', 'ACA', 'GAA', 'UCA', 'AGC', 'AAA', 'AAG', 'GAA', 'UCC', 'UUG', 'GAU', 'AUU', 'CCC', 'AGA', 'UCG', 'GAG', 'CUG', 'GAG', 'UUU', 'ACA', 'AAG', 'AAG', 'GAA', 'CAU', 'UUC', 'ACA', 'CAA', 'UGU', 'GGC', 'ACG', 'UCA', 'CAC', 'GUG', 'GUG', 'CUG',…	2	Classica	Classica
['GGG', 'CUG', 'GAG', 'UGC', 'UGU', 'GGG', 'AUG', 'UCC', 'CCU', 'CAC', 'CAC', 'CAC', 'CCG', 'UGG', 'GAA', 'AAG', 'CUG', 'AAU', 'UGG', 'AAG', 'AUG', 'GAG', 'CCU', 'ACA', 'GAA', 'UCA', 'AGC', 'AAA', 'AAG', 'GAA', 'UCC', 'UUG', 'GAU', 'AUU', 'CCC', 'AGA', 'UCG', 'GAG', 'CUG', 'GAG', 'UUU', 'ACA', 'AAG', 'AAG', 'GAA', 'CAU', 'UUC', 'ACA', 'CAA', 'UGU', 'GGC', 'ACG', 'UCA', 'CAC', 'GUG', 'GUG', 'CUG',…	2	Classica	Classica
['GGG', 'CUG', 'GAG', 'UGC', 'UGU', 'GGG', 'AUG', 'UCC', 'CCU', 'CAC', 'CAC', 'CAC', 'CCG', 'UGG', 'GAA', 'AAG', 'CUG', 'AAU', 'UGG', 'AAG', 'AUG', 'GAG', 'CCU', 'ACA', 'GAA', 'UCA', 'AGC', 'AAA', 'AAG', 'GAA', 'UCC', 'UUG', 'GAU', 'AUU', 'CCC', 'AGA', 'UCG', 'GAG', 'CUG', 'GAG', 'UUU', 'ACA', 'AAG', 'AAG', 'GAA', 'CAU', 'UUC', 'ACA', 'CAA', 'UGU', 'GGC', 'ACG', 'UCA', 'CAC', 'GUG', 'GUG', 'CUG',…	2	Classica	Classica
['GGG', 'CUG', 'GAG', 'UGC', 'UGU', 'GGG', 'AUG', 'UCC', 'CCU', 'CAC', 'CAC', 'CAC', 'CCG', 'UGG', 'GAA', 'GAG', 'CUG', 'AAU', 'UGG', 'AAG', 'AUG', 'GAG', 'CCU', 'ACA', 'GAA', 'UCA', 'AGC', 'AAA', 'AAG', 'GAA', 'UCC', 'UUG', 'GAU', 'AUU', 'CCC', 'AGA', 'UCG', 'GAG', 'CUG', 'GAG', 'UUU', 'ACA', 'AAG', 'AAG', 'GAA', 'CAU', 'UUC', 'ACA', 'CAA', 'UGU', 'GGC', 'ACG', 'UCA', 'CAC', 'GUG', 'GCG', 'CUG',…	2	Classica	Classica
['GGG', 'CUG', 'GAG', 'UGC', 'UGU', 'GGG', 'AUG', 'UCC', 'CCU', 'CAC', 'CAC', 'CAC', 'CCG', 'UGG', 'GAA', 'GAG', 'CUG', 'AAU', 'UGG', 'AAG', 'AUG', 'GAG', 'CCU', 'ACA', 'GAA', 'UCA', 'AGC', 'AAA', 'AAG', 'GAA', 'UCC', 'UUG', 'GAU', 'AUU', 'CCC', 'AGA', 'UCG', 'GAG', 'CUG', 'GAG', 'UUU', 'ACA', 'AAG', 'AAG', 'GAA', 'CAU', 'UUC', 'ACA', 'CAA', 'UGU', 'GGC', 'ACG', 'UCA', 'CAC', 'GUG', 'GCG', 'CUG',…	2	Classica	Classica
['GGG', 'CUG', 'GAG', 'UGC', 'UGU', 'GGG', 'AUG', 'UCC', 'CCU', 'CAC', 'CAC', 'CAC', 'CCG', 'UGG', 'GAA', 'GAG', 'CUG', 'AAU', 'UGG', 'AAG', 'AUG', 'GAG', 'CCU', 'ACA', 'GAA', 'UCA', 'AGC', 'AAA', 'AAG', 'GAA', 'UCC', 'UUG', 'GAU', 'AUU', 'CCC', 'AGA', 'UCG', 'GAG', 'CUG', 'GAG', 'UUU', 'ACA', 'AAG', 'AAG', 'GGA', 'CAU', 'UUC', 'ACA', 'CAA', 'UGU', 'GGC', 'ACG', 'UCA', 'CAC', 'GUG', 'GCG', 'CUG',…	2	Classica	Classica
['GGG', 'CUG', 'GAG', 'UGC', 'UGU', 'GGG', 'AUG', 'UCC', 'CCU', 'CAC', 'CAC', 'CAC', 'CUG', 'UGG', 'GAA', 'AAG', 'CUG', 'AAU', 'UGG', 'AAG', 'AUG', 'GAG', 'CCU', 'ACA', 'GAA', 'UCA', 'AGC', 'AAA', 'AAG', 'GAA', 'UCC', 'UUG', 'GAU', 'AUU', 'CCC', 'AGA', 'UCG', 'GAG', 'CUG', 'GAG', 'UUU', 'ACA', 'AAG', 'AAG', 'GAA', 'CAU', 'UUC', 'ACA', 'CAA', 'UGU', 'GGC', 'ACG', 'UCA', 'CAC', 'GUG', 'GUG', 'CUG',…	2	Classica	Classica
['GGG', 'CUG', 'GAG', 'UGC', 'UGU', 'GGG', 'AUG', 'UCC', 'CCU', 'CAC', 'CAC', 'CAC', 'CUG', 'UGG', 'GAA', 'AAG', 'CUG', 'AAU', 'UGG', 'AAG', 'AUG', 'GAG', 'CCU', 'ACA', 'GAA', 'UCA', 'AGC', 'AAA', 'AAG', 'GAA', 'UCC', 'UUG', 'GAU', 'AUU', 'CCC', 'AGA', 'UCG', 'GAG', 'CUG', 'GAG', 'UUU', 'ACA', 'AAG', 'AAG', 'GAA', 'CAU', 'UUC', 'ACA', 'CAA', 'UGU', 'GGC', 'ACG', 'UCA', 'CAC', 'GUG', 'GUG', 'CUG',…	2	Classica	Classica
['GGG', 'CUG', 'GAG', 'UGU', 'UGU', 'GGG', 'AUG', 'UCC', 'CCU', 'CAC', 'CAC', 'CAC', 'CCG', 'UGG', 'GAA', 'GGG', 'CUG', 'AAU', 'UGG', 'AAG', 'AUG', 'GAG', 'CCU', 'ACA', 'GAA', 'UCA', 'AGC', 'AAA', 'AAG', 'GAA', 'UUC', 'UUG', 'GAU', 'AUU', 'CCC', 'AGA', 'UCG', 'GAG', 'CUG', 'GAG', 'UUU', 'ACA', 'AAG', 'AAG', 'GAA', 'CAU', 'UUC', 'ACA', 'CCA', 'UGU', 'GGC', 'ACG', 'UCA', 'CAC', 'GUG', 'GCG', 'CAG',…	2	Classica	Classica
['UCC', 'GGC', 'GUC', 'CUA', 'UGG', 'GAC', 'GUA', 'CCC', 'AGC', 'CCC', 'CCA', 'GAG', 'ACU', 'CAG', 'AAG', 'GCA', 'GAA', 'CUG', 'GAA', 'GAA', 'GGG', 'GUU', 'UAU', 'AGG', 'AUU', 'AAG', 'CAG', 'CAA', 'GGA', 'AUU', 'UUU', 'GGG', 'AAA', 'ACC', 'CAA', 'GUG', 'GGG', 'GUU', 'GGA', 'AUA', 'CAA', 'AAA', 'GAA', 'GGA', 'GUU', 'UUC', 'CAC', 'ACC', 'AUG', 'UGG', 'CAC', 'GUU', 'ACA', 'AGA', 'GGA', 'GCA', 'GUG',…	3	Classica	Classica
['UCC', 'GGC', 'GUC', 'CUA', 'UGG', 'GAC', 'GUU', 'CCC', 'AGC', 'CCC', 'CCA', 'GAG', 'ACA', 'CAG', 'AAA', 'GCA', 'GAA', 'CUG', 'GAA', 'GAG', 'GGG', 'GUC', 'UAU', 'AGG', 'AUC', 'AAG', 'CAG', 'CAA', 'GGA', 'AUU', 'UUU', 'GGG', 'AAA', 'ACU', 'CAA', 'GUG', 'GGA', 'GUU', 'GGA', 'GUA', 'CAA', 'AAA', 'GAA', 'GGA', 'GUU', 'UUU', 'CAC', 'ACC', 'AUG', 'UGG', 'CAC', 'GUC', 'ACA', 'AGA', 'GGA', 'GCA', 'GUG',…	3	Severa	Severa
['UCC', 'GGC', 'GUC', 'CUA', 'UGG', 'GAC', 'GUU', 'CCC', 'AGC', 'CCC', 'CCA', 'GAG', 'ACA', 'CAG', 'AAA', 'GCA', 'GAA', 'CUG', 'GAA', 'GAG', 'GGG', 'GUC', 'UAU', 'AGG', 'AUC', 'AAG', 'CAG', 'CAA', 'GGA', 'AUU', 'UUU', 'GGG', 'AAA', 'ACU', 'CAA', 'GUG', 'GGG', 'GUU', 'GGA', 'GUA', 'CAA', 'AAA', 'GAA', 'GGA', 'GUU', 'UUU', 'CAC', 'ACC', 'AUG', 'UGG', 'CAC', 'GUC', 'ACA', 'AGA', 'GGA', 'GCA', 'GUA',…	3	Severa	Severa
['UCC', 'GGC', 'GUC', 'CUA', 'UGG', 'GAC', 'GUU', 'CCC', 'AGC', 'CCC', 'CCA', 'GAG', 'ACA', 'CAG', 'AAA', 'GCA', 'GAA', 'CUG', 'GAA', 'GAG', 'GGG', 'GUC', 'UAU', 'AGG', 'AUC', 'AAG', 'CAG', 'CAA', 'GGA', 'AUU', 'UUU', 'GGG', 'AAA', 'ACU', 'CAA', 'GUG', 'GGG', 'GUU', 'GGA', 'GUA', 'CAA', 'AAA', 'GAA', 'GGA', 'GUU', 'UUU', 'CAC', 'ACC', 'AUG', 'UGG', 'CAC', 'GUC', 'ACA', 'AGA', 'GGA', 'GCA', 'GUG',…	3	Severa	Severa
['UCC', 'GGC', 'GUC', 'CUA', 'UGG', 'GAC', 'GUU', 'CCC', 'AGC', 'CCC', 'CCA', 'GAG', 'ACA', 'CAG', 'AAA', 'GCA', 'GAA', 'CUG', 'GAA', 'GAG', 'GGG', 'GUC', 'UAU', 'AGG', 'AUC', 'AAG', 'CAG', 'CAA', 'GGA', 'AUU', 'UUU', 'GGG', 'AAA', 'ACU', 'CAA', 'GUG', 'GGG', 'GUU', 'GGA', 'GUA', 'CAA', 'AAA', 'GAA', 'GGA', 'GUU', 'UUU', 'CAC', 'ACC', 'AUG', 'UGG', 'CAC', 'GUC', 'ACA', 'AGA', 'GGA', 'GCA', 'GUG',…	3	Classica	Classica
['UCC', 'GGC', 'GUC', 'CUA', 'UGG', 'GAC', 'GUU', 'CCC', 'AGC', 'CCC', 'CCA', 'GAG', 'ACA', 'CAG', 'AAA', 'GCA', 'GAA', 'CUG', 'GAA', 'GAG', 'GGG', 'GUC', 'UAU', 'AGG', 'AUC', 'AAG', 'CAG', 'CAA', 'GGA', 'AUU', 'UUU', 'GGG', 'AAA', 'ACU', 'CAA', 'GUG', 'GGG', 'GUU', 'GGA', 'GUA', 'CAA', 'AAA', 'GAA', 'GGA', 'GUU', 'UUU', 'CAC', 'ACC', 'AUG', 'UGG', 'CAC', 'GUC', 'ACA', 'AGA', 'GGA', 'GCA', 'GUG',…	3	Severa	Severa
['UCC', 'GGC', 'GUC', 'CUA', 'UGG', 'GAC', 'GUU', 'CCC', 'AGC', 'CCC', 'CCA', 'GAG', 'ACA', 'CAG', 'AAA', 'GCA', 'GAA', 'CUG', 'GAA', 'GAG', 'GGG', 'GUC', 'UAU', 'AGG', 'AUC', 'AAG', 'CAG', 'CAA', 'GGA', 'AUU', 'UUU', 'GGG', 'AAA', 'ACU', 'CAA', 'GUG', 'GGG', 'GUU', 'GGA', 'GUA', 'CAA', 'AAA', 'GAA', 'GGA', 'GUU', 'UUU', 'CAC', 'ACC', 'AUG', 'UGG', 'CAC', 'GUC', 'ACA', 'AGA', 'GGA', 'GCA', 'GUG',…	3	Classica	Classica
['UCC', 'GGC', 'GUC', 'CUA', 'UGG', 'GAC', 'GUU', 'CCC', 'AGC', 'CCC', 'CCA', 'GAG', 'ACA', 'CAG', 'AAA', 'GCA', 'GAA', 'CUG', 'GAA', 'GAG', 'GGG', 'GUC', 'UAU', 'AGG', 'AUC', 'AAG', 'CAG', 'CAA', 'GGA', 'AUU', 'UUU', 'GGG', 'AAA', 'ACU', 'CAA', 'GUG', 'GGG', 'GUU', 'GGA', 'GUA', 'CAA', 'AAA', 'GAA', 'GGA', 'GUU', 'UUU', 'CAC', 'ACC', 'AUG', 'UGG', 'CAC', 'GUC', 'ACA', 'AGA', 'GGA', 'GCA', 'GUG',…	3	Classica	Classica
['UCC', 'GGC', 'GUC', 'CUA', 'UGG', 'GAC', 'GUU', 'CCC', 'AGC', 'CCC', 'CCA', 'GAG', 'ACA', 'CAG', 'AAA', 'GCA', 'GAA', 'CUG', 'GAA', 'GAG', 'GGG', 'GUC', 'UAU', 'AGG', 'AUC', 'AAG', 'CAG', 'CAA', 'GGA', 'AUU', 'UUU', 'GGG', 'AAA', 'ACU', 'CAA', 'GUG', 'GGG', 'GUU', 'GGA', 'GUA', 'CAA', 'AAA', 'GAA', 'GGA', 'GUU', 'UUU', 'CAC', 'ACC', 'AUG', 'UGG', 'CAC', 'GUC', 'ACA', 'AGA', 'GGA', 'GCA', 'GUG',…	3	Classica	Classica
['UCC', 'GGC', 'GUC', 'CUG', 'UGG', 'GAC', 'GUA', 'CCC', 'AGC', 'CCC', 'CCA', 'GAG', 'ACA', 'CAG', 'AAA', 'GCA', 'GAA', 'CUG', 'GAA', 'GAA', 'GGG', 'GUC', 'UAU', 'AGG', 'AUC', 'AAG', 'CAG', 'CAA', 'GGA', 'AUU', 'UUU', 'GGA', 'AAG', 'ACC', 'CAA', 'GUG', 'GGG', 'GUU', 'GGA', 'GUA', 'CAA', 'AAA', 'GAA', 'GGA', 'GUU', 'UUC', 'CAC', 'ACU', 'AUG', 'UGG', 'CAC', 'GUC', 'ACA', 'AGA', 'GGA', 'GCA', 'GUG',…	3	Severa	Severa
['UCC', 'GGC', 'GUC', 'CUG', 'UGG', 'GAC', 'GUA', 'CCC', 'AGC', 'CCC', 'CCA', 'GAG', 'ACA', 'CAG', 'AAA', 'GCA', 'GAA', 'CUG', 'GAA', 'GAA', 'GGG', 'GUC', 'UAU', 'AGG', 'AUC', 'AAG', 'CAG', 'CAA', 'GGA', 'AUU', 'UUU', 'GGA', 'AAG', 'ACC', 'CAA', 'GUG', 'GGU', 'GUU', 'GGA', 'GUA', 'CAA', 'AAA', 'GAA', 'GGA', 'GUU', 'UUC', 'CAC', 'ACU', 'AUG', 'UGG', 'CAC', 'GUC', 'ACA', 'AGA', 'GGA', 'GCA', 'GUG',…	3	Severa	Severa
['UCC', 'GGC', 'GUC', 'CUG', 'UGG', 'GAC', 'GUA', 'CCC', 'AGC', 'CCC', 'CCA', 'GAG', 'ACA', 'CAG', 'AAA', 'GCA', 'GAA', 'CUG', 'GAA', 'GAA', 'GGG', 'GUC', 'UAU', 'AGG', 'AUC', 'AAG', 'CAG', 'CAA', 'GGA', 'AUU', 'UUU', 'GGA', 'AAG', 'ACC', 'CAA', 'GUG', 'GGU', 'GUU', 'GGA', 'GUA', 'CAA', 'AAA', 'GAA', 'GGA', 'GUU', 'UUC', 'CAC', 'ACU', 'AUG', 'UGG', 'CAC', 'GUC', 'ACA', 'AGA', 'GGA', 'GCA', 'GUG',…	3	Severa	Severa
['UCC', 'GGC', 'GUC', 'UUA', 'UGG', 'GAC', 'GUU', 'CCC', 'AGC', 'CCC', 'CCA', 'GAG', 'ACA', 'CAG', 'AAA', 'GCA', 'GAA', 'CUG', 'GAA', 'GAG', 'GGG', 'GUC', 'UAU', 'AGG', 'AUC', 'AAG', 'CAG', 'CAA', 'GGA', 'AUU', 'UUU', 'GGG', 'AAA', 'ACU', 'CAA', 'GUG', 'GGG', 'GUU', 'GGA', 'GUA', 'CAA', 'AAA', 'GAA', 'GGA', 'GUU', 'UUU', 'CAC', 'ACC', 'AUG', 'UGG', 'CAC', 'GUC', 'ACA', 'AGA', 'GGA', 'GCA', 'GUG',…	3	Classica	Classica
['UCC', 'GGC', 'GUU', 'CUA', 'UGG', 'GAC', 'GUA', 'CCC', 'AGC', 'CCC', 'CCA', 'GAG', 'ACA', 'CAG', 'AAA', 'GCA', 'GAA', 'CUG', 'GAA', 'GAA', 'GGG', 'GUC', 'UAU', 'AGG', 'AUC', 'AAA', 'CAG', 'CAA', 'GGA', 'AUU', 'CUU', 'GGG', 'AAA', 'ACC', 'CAA', 'GUA', 'GGG', 'GUU', 'GGA', 'GUA', 'CAG', 'AAA', 'GAA', 'GGA', 'GUC', 'UUC', 'CAC', 'ACC', 'AUG', 'UGG', 'CAC', 'GUU', 'ACA', 'AGA', 'GGG', 'GCA', 'GUG',…	3	Classica	Classica
['UCC', 'GGC', 'GUU', 'CUA', 'UGG', 'GAC', 'GUA', 'CCC', 'AGC', 'CCC', 'CCA', 'GAG', 'ACA', 'CAG', 'AAA', 'GCA', 'GAA', 'CUG', 'GAA', 'GAA', 'GGG', 'GUC', 'UAU', 'AGG', 'AUC', 'AAA', 'CAG', 'CAA', 'GGA', 'AUU', 'UUU', 'GGG', 'AAA', 'ACC', 'CAA', 'GUA', 'GGG', 'GUU', 'GGA', 'GUA', 'CAG', 'AAA', 'GAA', 'GGA', 'GUC', 'UUC', 'CAC', 'ACC', 'AUG', 'UGG', 'CAC', 'GUU', 'ACA', 'AGA', 'GGG', 'GCA', 'GUG',…	3	Classica	Classica
['UCC', 'GGC', 'GUU', 'CUA', 'UGG', 'GAC', 'GUA', 'CCC', 'AGC', 'CCC', 'CCA', 'GAG', 'ACA', 'CAG', 'AAA', 'GCA', 'GAA', 'CUG', 'GAA', 'GAA', 'GGG', 'GUC', 'UAU', 'AGG', 'AUC', 'AAA', 'CAG', 'CAA', 'GGA', 'AUU', 'UUU', 'GGG', 'AAA', 'ACC', 'CAA', 'GUA', 'GGG', 'GUU', 'GGA', 'GUA', 'CAG', 'AAA', 'GAA', 'GGA', 'GUC', 'UUC', 'CAC', 'ACC', 'AUG', 'UGG', 'CAC', 'GUU', 'ACA', 'AGA', 'GGG', 'GCA', 'GUG',…	3	Classica	Classica
['UCC', 'GGC', 'GUU', 'CUA', 'UGG', 'GAC', 'GUA', 'CCC', 'AGC', 'CCC', 'CCA', 'GAG', 'ACA', 'CAG', 'AAA', 'GCA', 'GAA', 'CUG', 'GAA', 'GAA', 'GGG', 'GUC', 'UAU', 'AGG', 'AUC', 'AAA', 'CAG', 'CAA', 'GGA', 'AUU', 'UUU', 'GGG', 'AAA', 'ACC', 'CAA', 'GUA', 'GGG', 'GUU', 'GGA', 'GUA', 'CAG', 'AAA', 'GAA', 'GGA', 'GUC', 'UUC', 'CAC', 'ACC', 'AUG', 'UGG', 'CAC', 'GUU', 'ACA', 'AGA', 'GGG', 'GCA', 'GUG',…	3	Classica	Classica
['UCC', 'GGC', 'GUU', 'CUA', 'UGG', 'GAC', 'GUA', 'CCC', 'AGC', 'CCC', 'CCA', 'GAG', 'ACA', 'CAG', 'AAA', 'GCA', 'GAA', 'CUG', 'GAA', 'GAA', 'GGG', 'GUC', 'UAU', 'AGG', 'AUC', 'AAA', 'CAG', 'CAA', 'GGA', 'AUU', 'UUU', 'GGG', 'AAA', 'ACC', 'CAA', 'GUA', 'GGG', 'GUU', 'GGA', 'GUA', 'CAG', 'AAA', 'GAA', 'GGA', 'GUC', 'UUC', 'CAC', 'ACC', 'AUG', 'UGG', 'CAC', 'GUU', 'ACA', 'AGA', 'GGG', 'GCA', 'GUG',…	3	Classica	Classica
['UCC', 'GGC', 'GUU', 'CUA', 'UGG', 'GAC', 'GUA', 'CCC', 'AGC', 'CCC', 'CCA', 'GAG', 'ACA', 'CAG', 'AAA', 'GCA', 'GAA', 'CUG', 'GAA', 'GAA', 'GGG', 'GUC', 'UAU', 'AGG', 'AUC', 'AAA', 'CAG', 'CAA', 'GGA', 'AUU', 'UUU', 'GGG', 'AAA', 'ACC', 'CAA', 'GUA', 'GGG', 'GUU', 'GGA', 'GUA', 'CAG', 'AAA', 'GAA', 'GGA', 'GUC', 'UUC', 'CAC', 'ACC', 'AUG', 'UGG', 'CAC', 'GUU', 'ACA', 'AGA', 'GGG', 'GCA', 'GUG',…	3	Classica	Classica
['UCC', 'GGC', 'GUU', 'CUA', 'UGG', 'GAC', 'GUA', 'CCC', 'AGC', 'CCC', 'CCA', 'GAG', 'ACA', 'CAG', 'AAA', 'GCA', 'GAA', 'CUG', 'GAA', 'GAA', 'GGG', 'GUC', 'UAU', 'AGG', 'AUC', 'AAA', 'CAG', 'CAA', 'GGA', 'AUU', 'UUU', 'GGG', 'AAA', 'ACC', 'CAA', 'GUA', 'GGG', 'GUU', 'GGA', 'GUA', 'CAG', 'AAA', 'GAA', 'GGA', 'GUC', 'UUC', 'CAC', 'ACC', 'AUG', 'UGG', 'CAC', 'GUU', 'ACA', 'AGA', 'GGG', 'GCA', 'GUG',…	3	Classica	Classica
['UCC', 'GGC', 'GUU', 'CUA', 'UGG', 'GAC', 'GUA', 'CCC', 'AGC', 'CCC', 'CCA', 'GAG', 'ACA', 'CAG', 'AAA', 'GCA', 'GAA', 'CUG', 'GAA', 'GAA', 'GGG', 'GUC', 'UAU', 'AGG', 'AUC', 'AAA', 'CAG', 'CAA', 'GGA', 'AUU', 'UUU', 'GGG', 'AAA', 'ACC', 'CAA', 'GUA', 'GGG', 'GUU', 'GGA', 'GUA', 'CAG', 'AAA', 'GAA', 'GGA', 'GUC', 'UUC', 'CAC', 'ACC', 'AUG', 'UGG', 'CAC', 'GUU', 'ACA', 'AGA', 'GGG', 'GCA', 'GUG',…	3	Classica	Classica
['UCC', 'GGC', 'GUU', 'CUA', 'UGG', 'GAC', 'GUA', 'CCC', 'AGC', 'CCC', 'CCA', 'GAG', 'ACA', 'CAG', 'AAA', 'GCA', 'GAA', 'CUG', 'GAA', 'GAA', 'GGG', 'GUC', 'UAU', 'AGG', 'AUC', 'AAA', 'CAG', 'CAA', 'GGA', 'AUU', 'UUU', 'GGG', 'AAA', 'ACC', 'CAA', 'GUA', 'GGG', 'GUU', 'GGA', 'GUA', 'CAG', 'AAA', 'GAA', 'GGA', 'GUC', 'UUC', 'CAC', 'ACC', 'AUG', 'UGG', 'CAC', 'GUU', 'ACA', 'AGA', 'GGG', 'GCA', 'GUG',…	3	Classica	Classica
['UCC', 'GGC', 'GUU', 'CUA', 'UGG', 'GAC', 'GUA', 'CCC', 'AGC', 'CCC', 'CCA', 'GAG', 'ACA', 'CAG', 'AAA', 'GCA', 'GAA', 'CUG', 'GAA', 'GAA', 'GGG', 'GUC', 'UAU', 'AGG', 'AUC', 'AAA', 'CAG', 'CAA', 'GGA', 'AUU', 'UUU', 'GGG', 'AAA', 'ACC', 'CAA', 'GUA', 'GGG', 'GUU', 'GGA', 'GUA', 'CAG', 'AAA', 'GAA', 'GGA', 'GUC', 'UUC', 'CAC', 'ACC', 'AUG', 'UGG', 'CAC', 'GUU', 'ACA', 'AGA', 'GGG', 'GCA', 'GUG',…	3	Classica	Classica
['UCC', 'GGC', 'GUU', 'CUA', 'UGG', 'GAC', 'GUA', 'CCC', 'AGC', 'CCC', 'CCA', 'GAG', 'ACA', 'CAG', 'AAA', 'GCA', 'GAA', 'CUG', 'GAA', 'GAA', 'GGG', 'GUC', 'UAU', 'AGG', 'AUC', 'AAA', 'CAG', 'CAA', 'GGA', 'AUU', 'UUU', 'GGG', 'AAA', 'ACC', 'CAA', 'GUA', 'GGG', 'GUU', 'GGA', 'GUA', 'CAG', 'AAA', 'GAA', 'GGA', 'GUC', 'UUC', 'CAC', 'ACC', 'AUG', 'UGG', 'CAC', 'GUU', 'ACA', 'AGA', 'GGG', 'GCA', 'GUG',…	3	Severa	Severa
['UCC', 'GGC', 'GUU', 'CUA', 'UGG', 'GAC', 'GUA', 'CCC', 'AGC', 'CCC', 'CCA', 'GAG', 'ACA', 'CAG', 'AAA', 'GCA', 'GAA', 'CUG', 'GAA', 'GAA', 'GGG', 'GUC', 'UAU', 'AGG', 'AUC', 'AAA', 'CAG', 'CAA', 'GGA', 'AUU', 'UUU', 'GGG', 'AAA', 'ACC', 'CAA', 'GUA', 'GGG', 'GUU', 'GGA', 'GUA', 'CAG', 'AAA', 'GAA', 'GGA', 'GUC', 'UUC', 'CAC', 'ACC', 'AUG', 'UGG', 'CAC', 'GUU', 'ACA', 'AGA', 'GGG', 'GCA', 'GUG',…	3	Classica	Classica
['UCC', 'GGC', 'GUU', 'CUA', 'UGG', 'GAC', 'GUA', 'CCC', 'AGC', 'CCC', 'CCA', 'GAG', 'ACA', 'CAG', 'AAA', 'GCA', 'GAA', 'CUG', 'GAA', 'GAA', 'GGG', 'GUC', 'UAU', 'AGG', 'AUC', 'AAA', 'CAG', 'CAA', 'GGA', 'AUU', 'UUU', 'GGG', 'AAA', 'ACC', 'CAA', 'GUA', 'GGG', 'GUU', 'GGA', 'GUA', 'CAG', 'AAA', 'GAA', 'GGA', 'GUC', 'UUC', 'CAC', 'ACC', 'AUG', 'UGG', 'CAC', 'GUU', 'ACA', 'AGA', 'GGG', 'GCA', 'GUG',…	3	Classica	Classica
['UCC', 'GGC', 'GUU', 'CUA', 'UGG', 'GAC', 'GUA', 'CCC', 'AGC', 'CCC', 'CCA', 'GAG', 'ACA', 'CAG', 'AAA', 'GCA', 'GAA', 'CUG', 'GAA', 'GAA', 'GGG', 'GUC', 'UAU', 'AGG', 'AUC', 'AAA', 'CAG', 'CAA', 'GGA', 'AUU', 'UUU', 'GGG', 'AAA', 'ACC', 'CAA', 'GUA', 'GGG', 'GUU', 'GGA', 'GUA', 'CAG', 'AAA', 'GAA', 'GGA', 'GUC', 'UUC', 'CAC', 'ACC', 'AUG', 'UGG', 'CAC', 'GUU', 'ACA', 'AGA', 'GGG', 'GCA', 'GUG',…	3	Classica	Classica
['UCC', 'GGC', 'GUU', 'CUA', 'UGG', 'GAC', 'GUA', 'CCC', 'AGC', 'CCC', 'CCA', 'GAG', 'ACA', 'CAG', 'AAA', 'GCA', 'GAA', 'CUG', 'GAA', 'GAA', 'GGG', 'GUC', 'UAU', 'AGG', 'AUC', 'AAA', 'CAG', 'CAA', 'GGA', 'AUU', 'UUU', 'GGG', 'AAA', 'ACC', 'CAA', 'GUA', 'GGG', 'GUU', 'GGA', 'GUA', 'CAG', 'AAA', 'GAA', 'GGA', 'GUC', 'UUC', 'CAC', 'ACC', 'AUG', 'UGG', 'CAC', 'GUU', 'ACA', 'AGA', 'GGG', 'GCA', 'GUG',…	3	Classica	Classica
['UCC', 'GGC', 'GUU', 'CUA', 'UGG', 'GAC', 'GUA', 'CCC', 'AGC', 'CCC', 'CCA', 'GAG', 'ACA', 'CAG', 'AAA', 'GCA', 'GAA', 'CUG', 'GAA', 'GAA', 'GGG', 'GUC', 'UAU', 'AGG', 'AUC', 'AAA', 'CAG', 'CAA', 'GGA', 'AUU', 'UUU', 'GGG', 'AAA', 'ACC', 'CAA', 'GUA', 'GGG', 'GUU', 'GGA', 'GUA', 'CAG', 'AAA', 'GAA', 'GGA', 'GUC', 'UUC', 'CAC', 'ACC', 'AUG', 'UGG', 'CAC', 'GUU', 'ACA', 'AGA', 'GGG', 'GCA', 'GUG',…	3	Classica	Classica
['UCC', 'GGC', 'GUU', 'CUA', 'UGG', 'GAC', 'GUA', 'CCC', 'AGC', 'CCC', 'CCA', 'GAG', 'ACA', 'CAG', 'AAA', 'GCA', 'GAA', 'CUG', 'GAA', 'GAA', 'GGG', 'GUC', 'UAU', 'AGG', 'AUC', 'AAA', 'CAG', 'CAA', 'GGA', 'AUU', 'UUU', 'GGG', 'AAA', 'ACC', 'CAA', 'GUA', 'GGG', 'GUU', 'GGA', 'GUA', 'CAG', 'AAA', 'GAA', 'GGA', 'GUC', 'UUC', 'CAC', 'ACC', 'AUG', 'UGG', 'CAC', 'GUU', 'ACA', 'AGA', 'GGG', 'GCG', 'GUG',…	3	Classica	Classica
['UCC', 'GGC', 'GUU', 'CUA', 'UGG', 'GAC', 'GUA', 'CCC', 'AGC', 'CCC', 'CCA', 'GAG', 'ACA', 'CAG', 'AAA', 'GCA', 'GAG', 'CAG', 'GAA', 'GAA', 'GGG', 'GUC', 'UAU', 'AGG', 'AUC', 'AAA', 'CAG', 'CAA', 'GGA', 'AUU', 'UUU', 'GGG', 'AAA', 'ACC', 'CAA', 'GUA', 'GGG', 'GUU', 'GGA', 'GUA', 'CAG', 'AAA', 'GAA', 'GGA', 'GUC', 'UUC', 'CAC', 'ACC', 'AUG', 'UGG', 'CAC', 'GUU', 'ACA', 'AGA', 'GGG', 'GCA', 'GUG',…	3	Classica	Classica
['UCC', 'GGC', 'GUU', 'CUA', 'UGG', 'GAC', 'GUC', 'CCC', 'AGC', 'CCC', 'CCA', 'GAG', 'ACA', 'CAG', 'AAA', 'GCA', 'GAA', 'CUG', 'GAA', 'GAU', 'GGG', 'GUC', 'UAU', 'AGG', 'AUC', 'AAG', 'CAG', 'CAA', 'GGA', 'AUU', 'UUU', 'GGG', 'AAG', 'ACC', 'CAA', 'GUG', 'GGG', 'GUU', 'GGA', 'GUA', 'CAA', 'AAA', 'GAA', 'GGA', 'GUU', 'UUC', 'CAC', 'ACC', 'AUG', 'UGG', 'CAC', 'GUC', 'ACA', 'AGA', 'GGA', 'GCA', 'GUG',…	3	Classica	Classica
['UCC', 'GGC', 'GUU', 'CUA', 'UGG', 'GAC', 'GUG', 'CCC', 'AGC', 'CCC', 'CCA', 'GAG', 'ACA', 'CAG', 'AAA', 'GCA', 'GAA', 'CUG', 'GAA', 'GAA', 'GGG', 'GUC', 'UAU', 'AGG', 'AUC', 'AAG', 'CAG', 'CAA', 'GGA', 'AUU', 'UUU', 'GGG', 'AAA', 'ACC', 'CAA', 'GUA', 'GGG', 'GUU', 'GGA', 'GUA', 'CAG', 'AAA', 'GAA', 'GGA', 'GUC', 'UUC', 'CAC', 'ACC', 'AUG', 'UGG', 'CAC', 'GUC', 'ACA', 'AGA', 'GGG', 'GCA', 'GUG',…	3	Classica	Classica
['UCC', 'GGC', 'GUU', 'CUA', 'UGG', 'GAC', 'GUG', 'CCC', 'AGC', 'CCC', 'CCA', 'GAG', 'ACA', 'CAG', 'AAA', 'GCA', 'GAA', 'CUG', 'GAA', 'GAA', 'GGG', 'GUC', 'UAU', 'AGG', 'AUC', 'AAG', 'CAG', 'CAA', 'GGA', 'AUU', 'UUU', 'GGG', 'AAA', 'ACC', 'CAA', 'GUA', 'GGG', 'GUU', 'GGA', 'GUA', 'CAG', 'AAA', 'GAA', 'GGA', 'GUC', 'UUC', 'CAC', 'ACC', 'AUG', 'UGG', 'CAC', 'GUU', 'ACA', 'AGA', 'GGG', 'GCA', 'GUG',…	3	Severa	Severa
['UCC', 'GGC', 'GUU', 'CUA', 'UGG', 'GAU', 'GUA', 'CCU', 'AGC', 'CCU', 'CCA', 'GAG', 'ACA', 'CAG', 'AAA', 'GCA', 'GAA', 'CUG', 'GAA', 'GAA', 'GGG', 'GUC', 'UAU', 'AGG', 'AUC', 'AAA', 'CAG', 'CAA', 'GGA', 'AUU', 'UUU', 'GGG', 'AAA', 'ACC', 'CAA', 'GUA', 'GGG', 'GUU', 'GGA', 'GUA', 'CAG', 'AAA', 'GAA', 'GGA', 'GUC', 'UUU', 'CAC', 'ACC', 'AUG', 'UGG', 'CAC', 'GUU', 'ACA', 'AGA', 'GGG', 'GCA', 'GUG',…	3	Classica	Classica
['UCC', 'GGC', 'GUU', 'CUA', 'UGG', 'GAU', 'GUA', 'CCU', 'AGC', 'CCU', 'CCA', 'GAG', 'ACA', 'CAG', 'AAA', 'GCA', 'GAA', 'CUG', 'GAA', 'GAA', 'GGG', 'GUC', 'UAU', 'AGG', 'AUC', 'AAA', 'CAG', 'CAA', 'GGA', 'AUU', 'UUU', 'GGG', 'AAA', 'ACC', 'CAA', 'GUA', 'GGG', 'GUU', 'GGA', 'GUA', 'CAG', 'AAA', 'GAA', 'GGA', 'GUC', 'UUU', 'CAC', 'ACC', 'AUG', 'UGG', 'CAC', 'GUU', 'ACA', 'AGA', 'GGG', 'GCA', 'GUG',…	3	Classica	Classica
['UCC', 'GGC', 'GUU', 'UUA', 'UGG', 'GAC', 'GUA', 'CCC', 'AGC', 'CCC', 'CCA', 'GAG', 'ACA', 'CAG', 'AAA', 'GCA', 'GAA', 'CUG', 'GAA', 'GAA', 'GGG', 'GUU', 'UAU', 'AGG', 'AUC', 'AAA', 'CAG', 'CAA', 'GGA', 'AUU', 'UUU', 'GGG', 'AAA', 'ACC', 'CAA', 'GUA', 'GGG', 'GUU', 'GGA', 'GUA', 'CAG', 'AAA', 'GAA', 'GGA', 'GUC', 'UUC', 'CAC', 'ACC', 'AUG', 'UGG', 'CAC', 'GUC', 'ACA', 'AGA', 'GGG', 'GCA', 'GUG',…	3	Classica	Classica
['UCC', 'GGU', 'GUC', 'CUA', 'UGG', 'GAC', 'GUA', 'CCC', 'AGU', 'CCC', 'CCA', 'GAG', 'ACA', 'CAG', 'AAA', 'GCA', 'GAA', 'CUG', 'GAG', 'GAA', 'GGG', 'GUC', 'UAU', 'AGG', 'AUC', 'AAA', 'CAG', 'CAA', 'GGA', 'AUU', 'CUU', 'GGG', 'AAA', 'ACC', 'CAA', 'GUA', 'GGG', 'GUU', 'GGA', 'GUA', 'CAA', 'AAA', 'GAA', 'GGA', 'GUC', 'UUC', 'CAC', 'ACC', 'AUG', 'UGG', 'CAC', 'GUC', 'ACA', 'AGA', 'GGG', 'GCA', 'GUG',…	3	Severa	Severa
['UCC', 'GGU', 'GUU', 'CUA', 'UGG', 'GAC', 'GUA', 'CCC', 'AGC', 'CCC', 'CCA', 'GAG', 'ACA', 'CAG', 'AAA', 'GCA', 'GAA', 'CUG', 'GAA', 'GAA', 'GGG', 'GUC', 'UAU', 'AGG', 'AUC', 'AAA', 'CAG', 'CAA', 'GGA', 'AUU', 'CUU', 'GGG', 'AAA', 'ACC', 'CAA', 'GUA', 'GGG', 'GUU', 'GGA', 'GUA', 'CAG', 'AAA', 'GAA', 'GGA', 'GUC', 'UUC', 'CAC', 'ACC', 'AUG', 'UGG', 'CAC', 'GUC', 'ACA', 'AGA', 'GGG', 'GCA', 'GUG',…	3	Classica	Classica
['UCC', 'GGU', 'GUU', 'CUA', 'UGG', 'GAC', 'GUA', 'CCC', 'AGU', 'CCC', 'CCA', 'GAG', 'ACA', 'CAG', 'AAA', 'GCA', 'GAA', 'CUG', 'GAG', 'GAA', 'GGG', 'GUC', 'UAU', 'AGG', 'AUC', 'AAA', 'CAG', 'CAA', 'GGA', 'AUU', 'CUU', 'GGG', 'AAA', 'ACC', 'CAA', 'GUA', 'GGG', 'GUU', 'GGA', 'GUA', 'CAA', 'AAA', 'GAA', 'GGA', 'GUC', 'UUC', 'CAC', 'ACC', 'AUG', 'UGG', 'CAC', 'GUC', 'ACA', 'AGA', 'GGG', 'GCA', 'GUG',…	3	Classica	Classica
['UCC', 'GGU', 'GUU', 'CUA', 'UGG', 'GAC', 'GUA', 'CCC', 'AGU', 'CCC', 'CCA', 'GAG', 'ACA', 'CAG', 'AAA', 'GCA', 'GAA', 'CUG', 'GAG', 'GAA', 'GGG', 'GUC', 'UAU', 'AGG', 'AUC', 'AAA', 'CAG', 'CAA', 'GGA', 'AUU', 'CUU', 'GGG', 'AAA', 'ACC', 'CAA', 'GUA', 'GGG', 'GUU', 'GGA', 'GUA', 'CAA', 'AAA', 'GAA', 'GGA', 'GUC', 'UUC', 'CAC', 'ACC', 'AUG', 'UGG', 'CAC', 'GUC', 'ACA', 'AGA', 'GGG', 'GCA', 'GUG',…	3	Classica	Classica
['UCC', 'GGU', 'GUU', 'CUA', 'UGG', 'GAC', 'GUA', 'CCC', 'AGU', 'CCC', 'CCA', 'GAG', 'ACA', 'CAG', 'AAA', 'GCA', 'GAA', 'CUG', 'GAG', 'GAA', 'GGG', 'GUC', 'UAU', 'AGG', 'AUC', 'AAA', 'CAG', 'CAA', 'GGA', 'AUU', 'CUU', 'GGG', 'AAA', 'ACC', 'CAA', 'GUA', 'GGG', 'GUU', 'GGA', 'GUA', 'CAA', 'AAA', 'GAA', 'GGA', 'GUC', 'UUC', 'CAC', 'ACC', 'AUG', 'UGG', 'CAC', 'GUC', 'ACA', 'AGA', 'GGG', 'GCA', 'GUG',…	3	Classica	Classica
['UCC', 'GGU', 'GUU', 'CUA', 'UGG', 'GAC', 'GUA', 'CCC', 'AGU', 'CCC', 'CCA', 'GAG', 'ACA', 'CAG', 'AAA', 'GCA', 'GAA', 'CUG', 'GAG', 'GAA', 'GGG', 'GUC', 'UAU', 'AGG', 'AUC', 'AAA', 'CAG', 'CAA', 'GGA', 'AUU', 'CUU', 'GGG', 'AAA', 'ACC', 'CAA', 'GUA', 'GGG', 'GUU', 'GGA', 'GUA', 'CAA', 'AAA', 'GAA', 'GGA', 'GUC', 'UUC', 'CAC', 'ACC', 'AUG', 'UGG', 'CAC', 'GUC', 'ACA', 'AGA', 'GGG', 'GCA', 'GUG',…	3	Classica	Classica
['UCC', 'GGU', 'GUU', 'CUA', 'UGG', 'GAC', 'GUA', 'CCC', 'AGU', 'CCC', 'CCA', 'GAG', 'ACA', 'CAG', 'AAA', 'GCA', 'GAA', 'CUG', 'GAG', 'GAA', 'GGG', 'GUC', 'UAU', 'AGG', 'AUU', 'AAA', 'CAG', 'CAA', 'GGA', 'AUU', 'CUU', 'GGG', 'AAA', 'ACC', 'CAA', 'GUA', 'GGG', 'GUU', 'GGA', 'GUA', 'CAA', 'AAA', 'GAA', 'GGA', 'GUC', 'UUC', 'CAC', 'ACC', 'AUG', 'UGG', 'CAC', 'GUC', 'ACA', 'AGA', 'GGG', 'GCA', 'GUG',…	3	Classica	Classica
['UCU', 'GGC', 'GUU', 'CUA', 'UGG', 'GAC', 'GUA', 'CCC', 'AGC', 'CCC', 'CCA', 'GAA', 'ACA', 'CAG', 'AAA', 'GCA', 'GAA', 'CUG', 'GAA', 'GAG', 'GGG', 'GUC', 'UAU', 'AGG', 'AUC', 'AAA', 'CAA', 'CAA', 'GGA', 'AUU', 'UUU', 'GGG', 'AAA', 'ACC', 'CAA', 'GUG', 'GGG', 'GUU', 'GGA', 'GUG', 'CAG', 'AAA', 'GAA', 'GGA', 'GUC', 'UUC', 'CAC', 'ACC', 'AUG', 'UGG', 'CAC', 'GUC', 'ACA', 'AGA', 'GGG', 'GCA', 'GUG',…	3	Classica	Classica
['UCU', 'GGC', 'GUU', 'CUA', 'UGG', 'GAC', 'GUA', 'CCC', 'AGC', 'CCC', 'CCA', 'GAA', 'ACA', 'CAG', 'AAA', 'GCA', 'GAA', 'CUG', 'GAA', 'GAG', 'GGG', 'GUC', 'UAU', 'AGG', 'AUC', 'AAA', 'CAA', 'CAA', 'GGA', 'AUU', 'UUU', 'GGG', 'AAA', 'ACC', 'CAA', 'GUG', 'GGG', 'GUU', 'GGA', 'GUG', 'CAG', 'AAA', 'GAA', 'GGA', 'GUC', 'UUC', 'CAC', 'ACC', 'AUG', 'UGG', 'CAC', 'GUC', 'ACA', 'AGA', 'GGG', 'GCA', 'GUG',…	3	Classica	Classica
['UCU', 'GGC', 'GUU', 'CUA', 'UGG', 'GAC', 'GUA', 'CCC', 'AGC', 'CCC', 'CCA', 'GAA', 'ACA', 'CAG', 'AAA', 'GCA', 'GAA', 'CUG', 'GAA', 'GAG', 'GGG', 'GUC', 'UAU', 'AGG', 'AUC', 'AAA', 'CAA', 'CAA', 'GGA', 'AUU', 'UUU', 'GGG', 'AAA', 'ACC', 'CAA', 'GUG', 'GGG', 'GUU', 'GGA', 'GUG', 'CAG', 'AAA', 'GAA', 'GGA', 'GUC', 'UUC', 'CAC', 'ACC', 'AUG', 'UGG', 'CAC', 'GUC', 'ACA', 'AGA', 'GGG', 'GCA', 'GUG',…	3	Classica	Classica
['UCU', 'GGC', 'GUU', 'CUA', 'UGG', 'GAC', 'GUA', 'CCC', 'AGC', 'CCC', 'CCA', 'GAA', 'ACA', 'CAG', 'AAA', 'GCA', 'GAA', 'CUG', 'GAA', 'GAG', 'GGG', 'GUC', 'UAU', 'AGG', 'AUC', 'AAA', 'CAA', 'CAA', 'GGA', 'AUU', 'UUU', 'GGG', 'AAA', 'ACC', 'CAA', 'GUG', 'GGG', 'GUU', 'GGA', 'GUG', 'CAG', 'AAA', 'GAA', 'GGA', 'GUC', 'UUC', 'CAC', 'ACC', 'AUG', 'UGG', 'CAC', 'GUC', 'ACA', 'AGA', 'GGG', 'GCA', 'GUG',…	3	Severa	Severa
['UCU', 'GGC', 'GUU', 'CUA', 'UGG', 'GAU', 'GUA', 'CCC', 'AGC', 'CCC', 'CCA', 'GAA', 'ACA', 'CAG', 'AAA', 'GCA', 'GAA', 'CUG', 'GAA', 'GAG', 'GGG', 'GUC', 'UAU', 'AGG', 'AUC', 'AAA', 'CAA', 'CAA', 'GGC', 'AUU', 'UUU', 'GGG', 'AAA', 'ACC', 'CAA', 'GUG', 'GGG', 'GUU', 'GGA', 'GUG', 'CAG', 'AAA', 'GAA', 'GGA', 'GUC', 'UUC', 'CAC', 'ACC', 'AUG', 'UGG', 'CAC', 'GUC', 'ACA', 'AGA', 'GGG', 'GCA', 'GUG',…	3	Classica	Classica
['UCU', 'GGU', 'GUU', 'CUA', 'UGG', 'GAC', 'GUA', 'CCC', 'AGU', 'CCC', 'CCA', 'GAA', 'ACA', 'CAG', 'AGA', 'GCA', 'GAA', 'CUG', 'GAA', 'GAG', 'GGG', 'GUC', 'UAU', 'AGG', 'AUC', 'AAA', 'CAA', 'CAA', 'GGA', 'AUU', 'UUU', 'GGG', 'AAA', 'ACC', 'CAA', 'GUG', 'GGG', 'GUU', 'GGA', 'GUA', 'CAU', 'AAA', 'GAA', 'GGA', 'GUC', 'UUC', 'CAC', 'ACC', 'AUG', 'UGG', 'CAC', 'GUC', 'ACA', 'AGA', 'GGG', 'GCA', 'GUG',…	3	Classica	Classica
