# Supplementary material for: Using amino acids co-occurrence matrices and explainability model to investigate patterns in dengue virus proteins
Source: BMC Bioinformatics. 2022 Feb 19;23:80. doi: 10.1186/s12859-022-04597-y (PMC8858567; doi:10.1186/s12859-022-04597-y)
Supplement: Supplementary file 8 — Additional file 8. NS4A protein:A list of sequences belonging to Dengue virus protein NS4A in csvformat. Each row is a sample of the amino acid chain labeledaccording to dengue severity. [file 12859_2022_4597_MOESM8_ESM.zip › Additional_File_8_NS4A_protein/data.csv]

sequences	serotype	outcome	outcome_bin
['AAG', 'AAA', 'AUC', 'CCU', 'GAC', 'CCU', 'GAA', 'UCU', 'AAU', 'CAC', 'AGA', 'AAU', 'GGG', 'UAG', 'GCU', 'UCC', 'AAC', 'UUU', 'UAU', 'GAC', 'CCA', 'GAA', 'AGC', 'AAG', 'GAA', 'UGC', 'ACU', 'GGA', 'UAA', 'CUU', 'AGC', 'AGU', 'CCU', 'GCA', 'CAC', 'AGC', 'UGA', 'AGC', 'AGG', 'CGG', 'AAG', 'AGC', 'GUA', 'CAA', 'UCA', 'UGC', 'UCU', 'CAG', 'UGA', 'ACU', 'GCC', 'GGA', 'GAC', 'CCU', 'GGA', 'GAC', 'AUU',…	2	Classica	Classica
['AAG', 'AAA', 'AUC', 'CCU', 'GAC', 'CCU', 'GAA', 'UCU', 'AAU', 'CAC', 'AGA', 'AAU', 'GGG', 'UAG', 'GCU', 'UCC', 'AAC', 'UUU', 'UAU', 'GAC', 'UCA', 'GAA', 'GGC', 'AAG', 'GAA', 'CGC', 'ACU', 'GGA', 'CAA', 'CUU', 'AGC', 'AGU', 'CCU', 'GCA', 'UAC', 'GGC', 'UGA', 'AAC', 'AGG', 'CGG', 'AAG', 'GGC', 'GUA', 'CAA', 'UCA', 'UGC', 'CCU', 'CAG', 'UGA', 'ACU', 'GCC', 'AGA', 'GAC', 'CCU', 'GGA', 'GAC', 'AUU',…	2	Classica	Classica
['AAG', 'AAA', 'AUC', 'CCU', 'GAC', 'CCU', 'GAA', 'UCU', 'AAU', 'CAC', 'CGA', 'GAU', 'GGG', 'UAG', 'GCU', 'CCC', 'AAC', 'CUU', 'CAU', 'GAC', 'CCA', 'GAA', 'AGC', 'AAG', 'GAA', 'UGC', 'AUU', 'GGA', 'CAA', 'CUU', 'AGC', 'AGU', 'CCU', 'ACA', 'UAC', 'GGC', 'UGA', 'AGC', 'AGG', 'CGG', 'AAG', 'GGC', 'GUA', 'CAA', 'UCA', 'UGC', 'UCU', 'UAG', 'UGA', 'AUU', 'GCC', 'GGA', 'GAC', 'UCU', 'GGA', 'GAC', 'AUU',…	2	Severa	Severa
['AAG', 'AAA', 'AUC', 'CCU', 'GAC', 'CCU', 'GAA', 'UUU', 'AAU', 'CAC', 'AGA', 'AAU', 'GGG', 'UAG', 'GCU', 'CCC', 'AAC', 'UUU', 'UAU', 'GAC', 'UCA', 'GAA', 'AGC', 'AAG', 'GAA', 'CGC', 'ACU', 'GGA', 'CAA', 'CUU', 'AGC', 'AGU', 'CCU', 'GCA', 'UAC', 'GGC', 'UGA', 'AGC', 'AGG', 'CGG', 'AAG', 'GGC', 'GUA', 'CAA', 'CCA', 'UGC', 'UCU', 'CAG', 'UGA', 'ACU', 'GCC', 'AGA', 'GAC', 'UCU', 'GGA', 'GAC', 'AUU',…	2	Classica	Classica
['AAG', 'AAA', 'AUC', 'CCU', 'GAC', 'CCU', 'GAA', 'UUU', 'AAU', 'CAC', 'AGA', 'AAU', 'GGG', 'UAG', 'GCU', 'CCC', 'AAC', 'UUU', 'UAU', 'GAC', 'UCA', 'GAA', 'AGC', 'AAG', 'GAA', 'CGC', 'ACU', 'GGA', 'UAA', 'CUU', 'AGC', 'AGU', 'CCU', 'GCA', 'UAC', 'GGC', 'CGA', 'AGC', 'AGG', 'CGG', 'AAG', 'GGC', 'GUA', 'CAA', 'UCA', 'UGC', 'UCU', 'CAG', 'UGA', 'ACU', 'GCC', 'AGA', 'GAC', 'CCU', 'GGA', 'GAC', 'ACU',…	2	Severa	Severa
['AAG', 'AAA', 'AUC', 'CCU', 'GAC', 'CCU', 'GAA', 'UUU', 'AAU', 'CAC', 'AGA', 'AAU', 'GGG', 'UAG', 'GCU', 'UCC', 'AAC', 'UUU', 'UAU', 'GAC', 'UCA', 'GAA', 'AGC', 'AAG', 'GAA', 'CGC', 'ACU', 'GGA', 'CAA', 'CUU', 'AGC', 'AGU', 'CCU', 'GCA', 'UAC', 'GGC', 'UGA', 'AGC', 'AGG', 'CGG', 'AAG', 'GGC', 'GUA', 'CAA', 'CCA', 'UGC', 'UCU', 'CAG', 'UGA', 'ACU', 'GCC', 'AGA', 'GAC', 'UCU', 'GGA', 'GAC', 'AUU',…	2	Classica	Classica
['AAG', 'AAA', 'AUC', 'CCU', 'GAC', 'CCU', 'GAA', 'UUU', 'AAU', 'CAC', 'AGA', 'AAU', 'GGG', 'UAG', 'GCU', 'UCC', 'AAC', 'UUU', 'UAU', 'GAC', 'UCA', 'GAA', 'AGC', 'AAG', 'GAA', 'CGC', 'ACU', 'GGA', 'CAA', 'CUU', 'AGC', 'AGU', 'CCU', 'GCA', 'UAC', 'GGC', 'UGA', 'AGC', 'AGG', 'CGG', 'AAG', 'GGC', 'GUA', 'CAA', 'CCA', 'UGC', 'UCU', 'CAG', 'UGA', 'ACU', 'GCC', 'AGA', 'GAC', 'UCU', 'GGA', 'GAC', 'AUU',…	2	Severa	Severa
['AAG', 'AAA', 'AUC', 'CCU', 'GAC', 'CCU', 'GAA', 'UUU', 'AAU', 'CAC', 'AGA', 'AAU', 'GGG', 'UAG', 'GCU', 'UCC', 'AAC', 'UUU', 'UAU', 'GAC', 'UCA', 'GAA', 'AGC', 'AAG', 'GAA', 'CGC', 'ACU', 'GGA', 'CAA', 'CUU', 'AGC', 'AGU', 'CCU', 'GCA', 'UAC', 'GGC', 'UGA', 'AGC', 'AGG', 'CGG', 'AAG', 'GGC', 'GUA', 'CAA', 'UCA', 'UGC', 'UCU', 'CAG', 'UGA', 'ACU', 'GCC', 'AGA', 'AAC', 'UCU', 'GGA', 'GAC', 'AUU',…	2	Severa	Severa
['AAG', 'AAA', 'AUC', 'CCU', 'GAC', 'CCU', 'GAA', 'UUU', 'AAU', 'CAC', 'AGA', 'AAU', 'GGG', 'UAG', 'GCU', 'UCC', 'AAC', 'UUU', 'UAU', 'GAC', 'UCA', 'GAA', 'AGC', 'AAG', 'GAA', 'CGC', 'ACU', 'GGA', 'CAA', 'CUU', 'AGC', 'AGU', 'CCU', 'GCA', 'UAC', 'GGC', 'UGA', 'AGC', 'AGG', 'CGG', 'AAG', 'GGC', 'GUA', 'CAA', 'UCA', 'UGC', 'UCU', 'CAG', 'UGA', 'ACU', 'GCC', 'AGA', 'GAC', 'UCU', 'GGA', 'GAC', 'AUU',…	2	Classica	Classica
['AAG', 'AAA', 'AUC', 'CCU', 'GAC', 'CCU', 'GAA', 'UUU', 'AAU', 'CAC', 'AGA', 'AAU', 'GGG', 'UAG', 'GCU', 'UCC', 'AAC', 'UUU', 'UAU', 'GAC', 'UCA', 'GAA', 'AGC', 'AAG', 'GAA', 'CGC', 'ACU', 'GGA', 'CAA', 'CUU', 'AGC', 'AGU', 'CCU', 'GCA', 'UAC', 'GGC', 'UGA', 'AGC', 'AGG', 'CGG', 'AAG', 'GGC', 'GUA', 'CAA', 'UCA', 'UGC', 'UCU', 'CAG', 'UGA', 'ACU', 'GCC', 'AGA', 'GAC', 'UCU', 'GGA', 'GAC', 'AUU',…	2	Severa	Severa
['AAG', 'AAA', 'AUC', 'CCU', 'GAC', 'CCU', 'GAA', 'UUU', 'AAU', 'CAC', 'AGA', 'AAU', 'GGG', 'UAG', 'GCU', 'UCC', 'AAC', 'UUU', 'UAU', 'GAC', 'UCA', 'GAA', 'AGC', 'AAG', 'GAA', 'CGC', 'ACU', 'GGA', 'CAA', 'CUU', 'AGC', 'AGU', 'CCU', 'GCA', 'UAC', 'GGC', 'UGA', 'AGC', 'AGG', 'CGG', 'AAG', 'GGC', 'GUA', 'CAA', 'UCA', 'UGC', 'UCU', 'CAG', 'UGA', 'ACU', 'GCC', 'AGA', 'GAC', 'UCU', 'GGA', 'GAC', 'AUU',…	2	Classica	Classica
['AAG', 'AAA', 'AUC', 'CCU', 'GAC', 'CCU', 'GAA', 'UUU', 'AAU', 'CAC', 'AGA', 'AAU', 'GGG', 'UAG', 'GCU', 'UCC', 'AAC', 'UUU', 'UAU', 'GAC', 'UCA', 'GAA', 'AGC', 'AAG', 'GAA', 'CGC', 'ACU', 'GGA', 'CAA', 'CUU', 'GGC', 'AGU', 'CCU', 'GCA', 'UAC', 'GGC', 'UGA', 'AGC', 'AGG', 'CGG', 'AAG', 'GGC', 'GUA', 'CAA', 'UCA', 'UGC', 'UCU', 'CAG', 'UGA', 'AUU', 'GCC', 'AGA', 'GAC', 'CCU', 'GGA', 'GAC', 'AUU',…	2	Severa	Severa
['AAG', 'AAA', 'AUC', 'UCU', 'AAC', 'CCU', 'GAG', 'CCU', 'GAU', 'CAC', 'AGA', 'GGU', 'GGG', 'ACG', 'GCU', 'CCC', 'AAC', 'UUU', 'CAU', 'GAC', 'CCA', 'GAA', 'GAC', 'CAG', 'GGA', 'UGC', 'CUU', 'GGA', 'CAA', 'CUU', 'GGC', 'AGU', 'GUU', 'GCA', 'UAC', 'UGC', 'AGA', 'AGC', 'AGG', 'AGG', 'AAG', 'AGC', 'UUA', 'CAA', 'CCA', 'CGC', 'UCU', 'UAG', 'UGA', 'AUU', 'GCC', 'UGA', 'GAC', 'CCU', 'GGA', 'AAC', 'AUU',…	2	Severa	Severa
['AAG', 'AAA', 'AUC', 'UUU', 'GAC', 'CCU', 'GAA', 'CCU', 'AAU', 'CAC', 'AGA', 'AAU', 'GGG', 'CAA', 'GCU', 'UCC', 'AAC', 'UUU', 'CAU', 'GAC', 'UCA', 'GAA', 'AGC', 'AAG', 'AAA', 'CGC', 'ACU', 'GGA', 'CAA', 'CUU', 'GGC', 'UGU', 'GCU', 'GCA', 'UAC', 'GGC', 'UGA', 'GGC', 'AGG', 'UGG', 'AAG', 'GGC', 'GUA', 'CAA', 'UCA', 'UGC', 'UCU', 'CAG', 'UGA', 'ACU', 'GCC', 'GGA', 'GAC', 'CCU', 'GGA', 'GAC', 'ACU',…	2	Severa	Severa
['AAG', 'AAA', 'AUC', 'UUU', 'GAC', 'CCU', 'GAA', 'CCU', 'AAU', 'CAC', 'AGA', 'AAU', 'GGG', 'CAG', 'GCU', 'UCC', 'AAC', 'UUU', 'CAU', 'GAC', 'UCA', 'GAA', 'AGC', 'AAG', 'AAA', 'CGC', 'ACU', 'GGA', 'CAA', 'CUU', 'GGC', 'UGU', 'GCU', 'GCA', 'UAC', 'GGC', 'UGA', 'AGC', 'AGG', 'UGG', 'AAG', 'GGC', 'GUA', 'UAA', 'UCA', 'UGC', 'UCU', 'CAG', 'UGA', 'ACU', 'GCC', 'GGA', 'AAC', 'CCU', 'GGA', 'GAC', 'ACU',…	2	Classica	Classica
['AAG', 'AAA', 'AUC', 'UUU', 'GAC', 'CCU', 'GAA', 'CCU', 'AAU', 'CAC', 'AGA', 'AAU', 'GGG', 'CAG', 'GCU', 'UCC', 'AAC', 'UUU', 'CAU', 'GAC', 'UCA', 'GAA', 'AGC', 'AAG', 'AAA', 'CGC', 'ACU', 'GGA', 'CAA', 'CUU', 'GGC', 'UGU', 'GCU', 'GCA', 'UAC', 'GGC', 'UGA', 'GGC', 'AGG', 'UGG', 'AAG', 'GGC', 'GUA', 'CAA', 'UCA', 'UGC', 'UCU', 'CAG', 'UGA', 'ACU', 'GCC', 'GGA', 'GAC', 'CCU', 'GGA', 'GAC', 'ACU',…	2	Classica	Classica
['AAG', 'AAA', 'AUC', 'UUU', 'GAC', 'CCU', 'GAA', 'CCU', 'AAU', 'CAC', 'AGA', 'AAU', 'GGG', 'CAG', 'GCU', 'UCC', 'AAC', 'UUU', 'CAU', 'GAC', 'UCA', 'GAA', 'AGC', 'AAG', 'AAA', 'CGC', 'ACU', 'GGA', 'CAA', 'CUU', 'GGC', 'UGU', 'GCU', 'GCA', 'UAC', 'GGC', 'UGA', 'GGC', 'AGG', 'UGG', 'AAG', 'GGC', 'GUA', 'CAA', 'UCA', 'UGC', 'UCU', 'CAG', 'UGA', 'GCU', 'GCC', 'GGA', 'GAC', 'CCU', 'GGA', 'GAC', 'ACU',…	2	Severa	Severa
['AAG', 'AAA', 'AUC', 'UUU', 'GAC', 'CCU', 'GAA', 'CCU', 'AAU', 'CAC', 'AGA', 'AAU', 'GGG', 'CAG', 'GCU', 'UCC', 'AAC', 'UUU', 'CAU', 'GAC', 'UCA', 'GAA', 'AGC', 'AAG', 'AAA', 'CGC', 'ACU', 'GGA', 'CAA', 'CUU', 'GGC', 'UGU', 'GCU', 'GCA', 'UAC', 'GGC', 'UGA', 'GGC', 'AGG', 'UGG', 'AAG', 'GGC', 'GUA', 'UAA', 'UCA', 'UGC', 'UCU', 'CAG', 'UGA', 'ACU', 'GCC', 'GGA', 'GAC', 'CCU', 'GGA', 'GAC', 'ACU',…	2	Severa	Severa
['AAG', 'AAA', 'AUC', 'UUU', 'GAC', 'CCU', 'GAA', 'CCU', 'AAU', 'CAC', 'AGA', 'AAU', 'GGG', 'UAG', 'GCU', 'UCC', 'AAC', 'UUU', 'CAU', 'GAC', 'UCA', 'GAA', 'AGC', 'AAG', 'AAA', 'CGC', 'ACU', 'GGA', 'CAA', 'CUU', 'GGC', 'UGU', 'GCU', 'GCA', 'CAC', 'GGC', 'UGA', 'GGC', 'AGG', 'UGG', 'AAG', 'GGC', 'GUA', 'CAA', 'UCA', 'UGC', 'UCU', 'CAG', 'UGA', 'ACU', 'GCC', 'GGA', 'GAC', 'CCU', 'GGA', 'GAC', 'ACU',…	2	Classica	Classica
['AAG', 'AAA', 'AUC', 'UUU', 'GAC', 'CCU', 'GAA', 'CCU', 'AAU', 'CAC', 'AGA', 'AAU', 'GGG', 'UAG', 'GCU', 'UCC', 'AAC', 'UUU', 'CAU', 'GAC', 'UCA', 'GAA', 'AGC', 'AAG', 'AAA', 'CGC', 'ACU', 'GGA', 'CAA', 'CUU', 'GGC', 'UGU', 'GCU', 'GCA', 'UAC', 'GGC', 'UGA', 'GGC', 'AGG', 'UGG', 'AAG', 'GGC', 'GUA', 'CAA', 'UCA', 'UGC', 'UCU', 'CAG', 'UGA', 'ACU', 'GCC', 'GGA', 'GAC', 'CCU', 'GGA', 'GAC', 'ACU',…	2	Severa	Severa
['AAG', 'AAA', 'AUC', 'UUU', 'GAC', 'CCU', 'GAA', 'CCU', 'AAU', 'CAC', 'AGA', 'AAU', 'GGG', 'UAG', 'GCU', 'UCC', 'AAC', 'UUU', 'CAU', 'GAC', 'UCA', 'GAA', 'AGC', 'AAG', 'AAA', 'CGC', 'ACU', 'GGA', 'CAA', 'CUU', 'GGC', 'UGU', 'GCU', 'GCA', 'UAC', 'GGC', 'UGA', 'GGC', 'AGG', 'UGG', 'AAG', 'GGC', 'GUA', 'CAA', 'UCA', 'UGC', 'UCU', 'CAG', 'UGA', 'ACU', 'GCC', 'GGA', 'GAC', 'CCU', 'GGA', 'GAC', 'ACU',…	2	Severa	Severa
['AAG', 'AAA', 'AUC', 'UUU', 'GAC', 'CCU', 'GAA', 'CCU', 'AAU', 'CAC', 'AGA', 'AAU', 'GGG', 'UAG', 'GCU', 'UCC', 'AAC', 'UUU', 'CAU', 'GAC', 'UCA', 'GAA', 'GGC', 'AAG', 'AAA', 'CGC', 'ACU', 'GGA', 'CAA', 'CUU', 'GGC', 'UGU', 'GCU', 'GCA', 'CAC', 'GGC', 'UGA', 'GGU', 'AGG', 'UGG', 'AAA', 'GGC', 'GUA', 'CAC', 'UCA', 'CGC', 'UCU', 'CAG', 'UGA', 'ACU', 'GCC', 'GGA', 'GAC', 'UCU', 'GGA', 'GAC', 'ACU',…	2	Classica	Classica
['AAG', 'AAA', 'AUC', 'UUU', 'GAC', 'CCU', 'GAA', 'CCU', 'AAU', 'CAC', 'AGA', 'AAU', 'GGG', 'UAG', 'GCU', 'UCC', 'AAC', 'UUU', 'CAU', 'GAC', 'UCA', 'GAA', 'GGC', 'AAG', 'AAA', 'CGC', 'ACU', 'GGA', 'CAA', 'CUU', 'GGC', 'UGU', 'GCU', 'GCA', 'UAC', 'GGC', 'UGA', 'GGC', 'AGG', 'UGG', 'AAG', 'GGC', 'GUA', 'CAA', 'UCA', 'UGC', 'UCU', 'CAG', 'UGA', 'ACU', 'GCC', 'GGA', 'GAC', 'CCU', 'GGA', 'GAC', 'ACU',…	2	Classica	Classica
['AAG', 'AAA', 'AUC', 'UUU', 'GAC', 'CCU', 'GAA', 'CCU', 'AAU', 'CAC', 'AGA', 'AAU', 'GGG', 'UAG', 'GCU', 'UCC', 'AAC', 'UUU', 'CAU', 'GAC', 'UCA', 'GAA', 'GGC', 'AAG', 'AAA', 'CGC', 'ACU', 'GGA', 'CAA', 'CUU', 'GGC', 'UGU', 'GCU', 'GCA', 'UAC', 'GGC', 'UGA', 'GGU', 'AGG', 'UGG', 'AAA', 'GGC', 'GUA', 'CAC', 'UCA', 'CGC', 'UCU', 'CAG', 'UGA', 'ACU', 'CCC', 'GGA', 'GAC', 'UCU', 'GGA', 'GAC', 'ACU',…	2	Classica	Classica
['AAG', 'AAA', 'AUC', 'UUU', 'GAC', 'CCU', 'GAA', 'CCU', 'AAU', 'CAC', 'AGA', 'AAU', 'GGG', 'UAG', 'GCU', 'UCC', 'AAC', 'UUU', 'CAU', 'GAC', 'UCA', 'GAA', 'GGC', 'AAG', 'AAG', 'CGC', 'ACU', 'GGA', 'CAA', 'CUU', 'GGC', 'UGU', 'GCU', 'GCA', 'UAC', 'GGC', 'UGA', 'GGU', 'AGG', 'UGG', 'AAA', 'GGC', 'GUA', 'CAC', 'UCA', 'CGC', 'UCU', 'CAG', 'UGA', 'ACU', 'CCC', 'GGA', 'GAC', 'UCU', 'GGA', 'GAC', 'ACU',…	2	Severa	Severa
['AAG', 'AAA', 'AUC', 'UUU', 'GAC', 'CCU', 'GAA', 'CUU', 'AAU', 'CAC', 'AGA', 'AAU', 'GGG', 'UAG', 'GCU', 'UCC', 'AAC', 'UUU', 'CAU', 'GAC', 'UCA', 'GAA', 'AGC', 'AAG', 'AAA', 'CGC', 'ACU', 'GGA', 'CAA', 'CUU', 'GGC', 'UGU', 'GCU', 'GCA', 'UAC', 'GGC', 'UGA', 'GGC', 'AGG', 'UGG', 'AAG', 'GGC', 'GUA', 'CAA', 'UCA', 'UGC', 'UCU', 'CAG', 'UGA', 'ACU', 'GCC', 'GGA', 'GAC', 'CCU', 'GGA', 'GAC', 'ACU',…	2	Classica	Classica
['AAG', 'AAA', 'GUC', 'CCU', 'AAC', 'CCU', 'GAA', 'CCU', 'AAU', 'CAC', 'AGA', 'GAU', 'GGG', 'CAG', 'ACU', 'CCC', 'AAC', 'UUU', 'UAU', 'GAC', 'UCA', 'GAA', 'GGC', 'CAG', 'AGA', 'UGC', 'ACU', 'AGA', 'CAA', 'CUU', 'GGC', 'GGU', 'GCU', 'GCA', 'CAC', 'GGC', 'UGA', 'AGC', 'GGG', 'UGG', 'AAA', 'GGC', 'AUA', 'CAA', 'UCA', 'UGC', 'UCU', 'CAG', 'UGA', 'AUU', 'ACC', 'GGA', 'GAC', 'CCU', 'GGA', 'GAC', 'AUU',…	2	Classica	Classica
['AAG', 'AAA', 'GUC', 'CCU', 'AAC', 'CCU', 'GAA', 'CCU', 'AAU', 'CAC', 'AGA', 'GAU', 'GGG', 'CAG', 'ACU', 'CCC', 'AAC', 'UUU', 'UAU', 'GAC', 'UCA', 'GAA', 'GGC', 'CAG', 'AGA', 'UGC', 'ACU', 'AGA', 'CAA', 'CUU', 'GGC', 'GGU', 'GCU', 'GCA', 'CAC', 'GGC', 'UGA', 'AGC', 'GGG', 'UGG', 'AAA', 'GGC', 'AUA', 'CAA', 'UCA', 'UGC', 'UCU', 'CAG', 'UGA', 'AUU', 'ACC', 'GGA', 'GAC', 'CCU', 'GGA', 'GAC', 'AUU',…	2	Classica	Classica
['AAG', 'AAA', 'GUC', 'CCU', 'AAC', 'CCU', 'GAA', 'CCU', 'AAU', 'CAC', 'AGA', 'GAU', 'GGG', 'CAG', 'ACU', 'CCC', 'AAC', 'UUU', 'UAU', 'GAC', 'UCA', 'GAA', 'GGC', 'CAG', 'AGA', 'UGC', 'ACU', 'AGA', 'CAA', 'CUU', 'GGC', 'GGU', 'GCU', 'GCA', 'CAC', 'GGC', 'UGA', 'AGC', 'GGG', 'UGG', 'AAA', 'GGC', 'AUA', 'CAA', 'UCA', 'UGC', 'UCU', 'CAG', 'UGA', 'AUU', 'ACC', 'GGA', 'GAC', 'CUU', 'GGA', 'GAC', 'AUU',…	2	Classica	Classica
['AAG', 'AAA', 'GUC', 'CCU', 'AAC', 'CCU', 'GAA', 'CCU', 'AAU', 'CAC', 'AGA', 'GAU', 'GGG', 'CAG', 'ACU', 'CCC', 'AAC', 'UUU', 'UAU', 'GAC', 'UCA', 'GAA', 'GGC', 'CAG', 'AGA', 'UGC', 'ACU', 'AGA', 'CAA', 'CUU', 'GGC', 'GGU', 'GUU', 'GCA', 'CAC', 'GGC', 'UGA', 'AGC', 'GGG', 'UGG', 'AAA', 'GGC', 'AUA', 'CAA', 'UCA', 'UGC', 'UCU', 'CAG', 'UGA', 'AUU', 'ACC', 'GGA', 'GAC', 'CCU', 'GGA', 'GAC', 'AUU',…	2	Classica	Classica
['AAG', 'AAA', 'GUC', 'CCU', 'AAC', 'CCU', 'GAA', 'CCU', 'AAU', 'CAC', 'AGA', 'GAU', 'GGG', 'CAG', 'ACU', 'CCC', 'AAC', 'UUU', 'UAU', 'GAC', 'UCA', 'GAA', 'GGC', 'CAG', 'AGA', 'UGC', 'ACU', 'AGA', 'CAA', 'CUU', 'GGC', 'GGU', 'GUU', 'GCA', 'CAC', 'GGC', 'UGA', 'AGC', 'GGG', 'UGG', 'AAA', 'GGC', 'AUA', 'CAA', 'UCA', 'UGC', 'UCU', 'CAG', 'UGA', 'AUU', 'ACC', 'GGA', 'GAC', 'CCU', 'GGA', 'GAC', 'AUU',…	2	Classica	Classica
['AAG', 'AAA', 'GUC', 'CCU', 'GAC', 'CCU', 'GAA', 'CCU', 'AAU', 'CAC', 'AGA', 'AAU', 'GGG', 'UAG', 'GCU', 'UCC', 'AAC', 'UUU', 'CAU', 'GAC', 'UCA', 'GAA', 'GGC', 'AAG', 'AGA', 'CGC', 'ACU', 'GGA', 'CAA', 'CUU', 'AGC', 'AGU', 'GCU', 'GCA', 'CAC', 'GGC', 'UGA', 'AGC', 'AGG', 'UGG', 'AAG', 'GGC', 'GUA', 'CAA', 'UCA', 'UGC', 'UCU', 'CAG', 'UGA', 'ACU', 'GCC', 'GGA', 'GAC', 'CCU', 'GGA', 'GAC', 'AUU',…	2	Classica	Classica
['AAG', 'AAA', 'GUC', 'CCU', 'GAC', 'CCU', 'GAA', 'CCU', 'AAU', 'CAC', 'AGA', 'AAU', 'GGG', 'UAG', 'GCU', 'UCC', 'AAC', 'UUU', 'CAU', 'GAC', 'UCA', 'GAA', 'GGC', 'AAG', 'AGA', 'CGC', 'ACU', 'GGA', 'CAA', 'CUU', 'AGC', 'AGU', 'GCU', 'GCA', 'CAC', 'GGC', 'UGA', 'AGC', 'AGG', 'UGG', 'AAG', 'GGC', 'GUA', 'CAA', 'UCA', 'UGC', 'UCU', 'CAG', 'UGA', 'ACU', 'GCC', 'GGA', 'GAC', 'CCU', 'GGA', 'GAC', 'AUU',…	2	Classica	Classica
['AAG', 'AAA', 'GUC', 'CCU', 'GAC', 'CCU', 'GAA', 'UCU', 'AAU', 'CAC', 'AGA', 'GAU', 'GGG', 'UAG', 'ACU', 'CCC', 'AAC', 'CUU', 'CAU', 'GAC', 'CCA', 'GAA', 'AGC', 'AAA', 'GAA', 'UGC', 'ACU', 'CGA', 'CAA', 'CUU', 'AGC', 'AGU', 'CCU', 'GCA', 'UAC', 'GGC', 'UGA', 'AGC', 'AGG', 'CGG', 'AAG', 'GGC', 'GUA', 'CAA', 'UCA', 'UGC', 'UCU', 'UAG', 'UGA', 'ACU', 'GCC', 'GGA', 'GAC', 'UCU', 'GGA', 'AAC', 'AUU',…	2	Classica	Classica
['AAG', 'AAA', 'GUC', 'CCU', 'GAC', 'CCU', 'GAA', 'UCU', 'AAU', 'CAC', 'AGA', 'GAU', 'GGG', 'UAG', 'ACU', 'CCC', 'AAC', 'CUU', 'CAU', 'GAC', 'CCA', 'GAA', 'AGC', 'AAA', 'GAA', 'UGC', 'ACU', 'CGA', 'CAA', 'CUU', 'AGC', 'AGU', 'CCU', 'GCA', 'UAC', 'GGC', 'UGA', 'AGC', 'AGG', 'CGG', 'AAG', 'GGC', 'GUA', 'CAA', 'UCA', 'UGC', 'UCU', 'UAG', 'UGA', 'ACU', 'GCC', 'GGA', 'GAC', 'UCU', 'GGA', 'AAC', 'AUU',…	2	Severa	Severa
['AAG', 'AAA', 'GUC', 'CCU', 'GAC', 'CCU', 'GAA', 'UCU', 'AAU', 'CAC', 'AGA', 'GAU', 'GGG', 'UAG', 'ACU', 'CCC', 'AAC', 'CUU', 'CAU', 'GAC', 'CCA', 'GAA', 'AGC', 'AAA', 'GAA', 'UGC', 'ACU', 'CGA', 'CAA', 'CUU', 'AGC', 'AGU', 'CCU', 'GCA', 'UAC', 'GGC', 'UGA', 'AGC', 'AGG', 'CGG', 'AAG', 'GGC', 'GUA', 'CAA', 'UCA', 'UGC', 'UCU', 'UAG', 'UGA', 'ACU', 'GCC', 'GGA', 'GAC', 'UCU', 'GGA', 'GAC', 'AUU',…	2	Classica	Classica
['AAG', 'AAA', 'GUC', 'CCU', 'GAC', 'CCU', 'GAA', 'UCU', 'AAU', 'CAC', 'AGA', 'GAU', 'GGG', 'UAG', 'ACU', 'CCC', 'AAC', 'CUU', 'CAU', 'GAC', 'CCA', 'GAA', 'AGC', 'AAA', 'GAA', 'UGC', 'ACU', 'CGA', 'CAA', 'CUU', 'AGC', 'AGU', 'CCU', 'GCA', 'UAC', 'GGC', 'UGA', 'AGC', 'AGG', 'CGG', 'AAG', 'GGC', 'GUA', 'CAA', 'UCA', 'UGC', 'UCU', 'UAG', 'UGA', 'ACU', 'GCC', 'GGA', 'GAC', 'UCU', 'GGA', 'GAC', 'AUU',…	2	Severa	Severa
['AAG', 'AAA', 'GUC', 'CCU', 'GAC', 'CCU', 'GAA', 'UCU', 'AAU', 'CAC', 'AGA', 'GAU', 'GGG', 'UAG', 'ACU', 'CCC', 'AAC', 'CUU', 'CAU', 'GAC', 'CCA', 'GAA', 'AGC', 'AAA', 'GAA', 'UGC', 'ACU', 'CGA', 'CAA', 'CUU', 'AGC', 'AGU', 'CCU', 'GCA', 'UAC', 'GGC', 'UGA', 'AGC', 'AGG', 'CGG', 'AAG', 'GGC', 'GUA', 'CAA', 'UCA', 'UGC', 'UCU', 'UAG', 'UGA', 'ACU', 'GCC', 'GGA', 'GAC', 'UCU', 'GGA', 'GAC', 'AUU',…	2	Classica	Classica
['AAG', 'AAA', 'GUC', 'CCU', 'GAC', 'CCU', 'GAA', 'UCU', 'AAU', 'CAC', 'AGA', 'GAU', 'GGG', 'UAG', 'ACU', 'CCC', 'AAC', 'UUU', 'CAU', 'GAC', 'CCA', 'GAA', 'AGC', 'AAA', 'GAA', 'UGC', 'ACU', 'CGA', 'CAA', 'CUU', 'AGC', 'AGU', 'CCU', 'GCA', 'UAC', 'GGC', 'UGA', 'AGC', 'AGG', 'CGG', 'AAG', 'GGC', 'GUA', 'CAA', 'UCA', 'UGC', 'UCU', 'UAG', 'UGA', 'ACU', 'GCC', 'GGA', 'GAC', 'UCU', 'GGA', 'GAC', 'AUU',…	2	Severa	Severa
['AAG', 'AAA', 'GUC', 'CCU', 'GAC', 'CCU', 'GAA', 'UCU', 'AAU', 'CAC', 'AGA', 'GAU', 'GGG', 'UAG', 'GCU', 'CCC', 'AAC', 'CUU', 'CAU', 'GAC', 'CCA', 'GAA', 'AGC', 'AAG', 'GAA', 'CGC', 'ACU', 'AGA', 'CAA', 'CUU', 'AGC', 'AGU', 'CCU', 'GCA', 'UAC', 'GGC', 'UGA', 'AGC', 'AGG', 'CGG', 'AAG', 'GGC', 'GUA', 'CAA', 'UCA', 'UGC', 'UCU', 'UAG', 'UGA', 'ACU', 'GCC', 'GGA', 'GAC', 'CCU', 'AGA', 'GAC', 'AUU',…	2	Severa	Severa
['AAG', 'AAA', 'GUC', 'CCU', 'GAC', 'CCU', 'GAA', 'UCU', 'AAU', 'CAC', 'AGA', 'GAU', 'GGG', 'UAG', 'GCU', 'CCC', 'AAC', 'CUU', 'CAU', 'GAC', 'CCA', 'GAA', 'AGC', 'AAG', 'GAA', 'CGC', 'ACU', 'AGA', 'CAA', 'CUU', 'AGC', 'AGU', 'CCU', 'GCA', 'UAC', 'GGC', 'UGA', 'AGC', 'AGG', 'CGG', 'AAG', 'GGC', 'GUA', 'CAA', 'UCA', 'UGC', 'UCU', 'UAG', 'UGA', 'ACU', 'GCC', 'GGA', 'GAC', 'CCU', 'GGA', 'GAC', 'AUU',…	2	Severa	Severa
['AAG', 'AAA', 'GUC', 'CCU', 'GAC', 'CCU', 'GAA', 'UCU', 'AAU', 'CAC', 'AGA', 'GAU', 'GGG', 'UAG', 'GCU', 'CCC', 'AAC', 'CUU', 'CAU', 'GAC', 'CCA', 'GAA', 'AGC', 'AAG', 'GAA', 'CGC', 'ACU', 'AGA', 'CAA', 'CUU', 'AGC', 'AGU', 'CCU', 'GCA', 'UAC', 'GGC', 'UGA', 'AGC', 'AGG', 'CGG', 'AAG', 'GGC', 'GUA', 'CAA', 'UCA', 'UGC', 'UCU', 'UAG', 'UGA', 'ACU', 'GCC', 'GGA', 'GAC', 'CCU', 'GGA', 'GAC', 'AUU',…	2	Classica	Classica
['AAG', 'AAA', 'GUC', 'CCU', 'GAC', 'CCU', 'GAA', 'UCU', 'AAU', 'CAC', 'AGA', 'GAU', 'GGG', 'UAG', 'GCU', 'CCC', 'AAC', 'CUU', 'CAU', 'GAC', 'CCA', 'GAA', 'AGC', 'AAG', 'GAA', 'CGC', 'ACU', 'AGA', 'CAA', 'CUU', 'AGC', 'AGU', 'CCU', 'GCA', 'UAC', 'GGC', 'UGA', 'AGC', 'AGG', 'CGG', 'AAG', 'GGC', 'GUA', 'CAA', 'UCA', 'UGC', 'UCU', 'UAG', 'UGA', 'ACU', 'GCC', 'GGA', 'GAC', 'CCU', 'GGA', 'GAC', 'AUU',…	2	Severa	Severa
['AAG', 'AAA', 'GUC', 'CCU', 'GAC', 'CCU', 'GAA', 'UCU', 'AAU', 'CAC', 'AGA', 'GAU', 'GGG', 'UAG', 'GCU', 'CCC', 'AAC', 'CUU', 'CAU', 'GAC', 'CCA', 'GAA', 'AGC', 'AAG', 'GAA', 'CGC', 'AUU', 'AGA', 'CAA', 'CUU', 'AGC', 'AGU', 'CCU', 'GCA', 'UAC', 'GGC', 'UGA', 'AGC', 'AGG', 'CGG', 'AAG', 'GGC', 'GUA', 'CAA', 'UCA', 'UGC', 'UCU', 'UAG', 'UGA', 'ACU', 'GCC', 'GGA', 'GAC', 'CCU', 'GGA', 'GAC', 'AUU',…	2	Severa	Severa
['AAG', 'AAA', 'GUC', 'CCU', 'GAC', 'CCU', 'GAA', 'UCU', 'AAU', 'CAC', 'AGA', 'GAU', 'GGG', 'UAG', 'GCU', 'CCC', 'AAC', 'CUU', 'CAU', 'GAC', 'CCA', 'GAA', 'AGC', 'AAG', 'GAA', 'UGC', 'ACU', 'GGA', 'UAA', 'CUU', 'AGC', 'AGU', 'CUU', 'GCA', 'UAC', 'AGC', 'UGA', 'AGC', 'AGG', 'CGG', 'AAG', 'GGC', 'GUA', 'CAA', 'UCA', 'UGC', 'UCU', 'UAG', 'UGA', 'ACU', 'GCC', 'GGA', 'GAC', 'UCU', 'GGA', 'GAC', 'AUU',…	2	Classica	Classica
['AAG', 'AAA', 'GUC', 'CUU', 'AAC', 'CCU', 'GAA', 'CCU', 'AAU', 'CAC', 'AGA', 'GAU', 'GGG', 'CAG', 'ACU', 'CCC', 'AAC', 'UUU', 'UAU', 'GAC', 'UCA', 'GAA', 'GGC', 'CAG', 'AGA', 'UGC', 'ACU', 'AGA', 'CAA', 'CUU', 'AGC', 'GGU', 'GCU', 'GCA', 'CAC', 'GGC', 'UGA', 'AGC', 'GGG', 'UGG', 'AAA', 'AGC', 'AUA', 'CAA', 'UCA', 'UGC', 'CCU', 'CAG', 'UGA', 'ACU', 'ACC', 'GGA', 'GAC', 'CCU', 'GGA', 'GAC', 'AUU',…	2	Classica	Classica
['AAG', 'AAA', 'GUC', 'CUU', 'GAC', 'CCU', 'GAA', 'CCU', 'AAU', 'CAC', 'AGA', 'AAU', 'GGG', 'UAG', 'ACU', 'UCC', 'AAC', 'UUU', 'CAU', 'GAC', 'CCA', 'GAA', 'GGC', 'AAG', 'AGA', 'CGC', 'ACU', 'AGA', 'UAA', 'CCU', 'AGC', 'UGU', 'GCU', 'GCA', 'UAC', 'GGC', 'UGA', 'GGC', 'AGG', 'UGG', 'AAG', 'GGC', 'GUA', 'CAA', 'UCA', 'UGC', 'UCU', 'CAG', 'UGA', 'ACU', 'GCC', 'GGA', 'GAC', 'CCU', 'GGA', 'GAC', 'ACU',…	2	Severa	Severa
['AAG', 'AAA', 'GUC', 'CUU', 'GAC', 'CCU', 'GAA', 'CCU', 'AAU', 'CAC', 'AGA', 'AAU', 'GGG', 'UAG', 'GCU', 'UCC', 'AAC', 'UUU', 'CAU', 'GAC', 'UCA', 'GAA', 'GGC', 'AAG', 'AGA', 'CGC', 'ACU', 'GGA', 'UAA', 'CCU', 'AGC', 'UGU', 'GCU', 'GCA', 'CAC', 'GGC', 'UGA', 'GGC', 'AGG', 'UGG', 'AAG', 'GGC', 'GUA', 'CAA', 'CCA', 'UGC', 'UCU', 'UAG', 'UGA', 'ACU', 'GCC', 'GGA', 'GAC', 'CCU', 'AGA', 'GAC', 'AUU',…	2	Classica	Classica
['AAG', 'AAA', 'GUC', 'CUU', 'GAC', 'CCU', 'GAA', 'CCU', 'AAU', 'CAC', 'AGA', 'AAU', 'GGG', 'UAG', 'GCU', 'UCC', 'AAC', 'UUU', 'CAU', 'GAC', 'UCA', 'GAA', 'GGC', 'AAG', 'AGA', 'CGC', 'ACU', 'GGA', 'UAA', 'CCU', 'AGC', 'UGU', 'GCU', 'GCA', 'UAC', 'GGC', 'UGA', 'GGC', 'AGG', 'UGG', 'AAG', 'GGC', 'GUA', 'CAA', 'UCA', 'UGC', 'UCU', 'CAG', 'UGA', 'ACU', 'GCC', 'GGA', 'GAC', 'CCU', 'GGA', 'GAC', 'ACU',…	2	Severa	Severa
['AAG', 'AAA', 'GUC', 'UCU', 'GAC', 'CCU', 'GAA', 'CCU', 'AAU', 'CAC', 'AGA', 'AAU', 'GGG', 'UAG', 'GCU', 'UCC', 'AAC', 'AUU', 'CAU', 'GAC', 'UCA', 'GAA', 'GAC', 'AAG', 'AGA', 'CGC', 'ACU', 'GGA', 'CAA', 'CCU', 'AGC', 'AGU', 'GCU', 'GCA', 'CAC', 'GGC', 'UGA', 'AGC', 'AGG', 'UGG', 'AAG', 'GGC', 'GUA', 'CAA', 'UCA', 'UGC', 'UCU', 'CAG', 'UGA', 'ACU', 'GCC', 'GGA', 'GAC', 'CCU', 'AGA', 'GAC', 'ACU',…	2	Severa	Severa
['AAG', 'AAA', 'GUC', 'UCU', 'GAC', 'CCU', 'GAA', 'CCU', 'AAU', 'CAC', 'AGA', 'AAU', 'GGG', 'UAG', 'GCU', 'UCC', 'AAC', 'AUU', 'CAU', 'GAC', 'UCA', 'GAA', 'GAC', 'AAG', 'AGA', 'CGC', 'ACU', 'GGA', 'CAA', 'CUU', 'AGC', 'AGU', 'GCU', 'GCA', 'CAC', 'GGC', 'UGA', 'AGC', 'AGG', 'UGG', 'AAG', 'AGC', 'GUA', 'CAA', 'UCA', 'UGC', 'UCU', 'CAG', 'UGA', 'ACU', 'GCC', 'GGA', 'GAC', 'CCU', 'GGA', 'GAC', 'ACU',…	2	Classica	Classica
['AAG', 'AAA', 'GUC', 'UCU', 'GAC', 'CCU', 'GAA', 'CCU', 'AAU', 'CAC', 'AGA', 'AAU', 'GGG', 'UAG', 'GCU', 'UCC', 'AAC', 'AUU', 'CAU', 'GAC', 'UCA', 'GAA', 'GAC', 'AAG', 'AGA', 'CGC', 'ACU', 'GGA', 'CAA', 'CUU', 'AGC', 'AGU', 'GCU', 'GCA', 'CAC', 'GGC', 'UGA', 'AGC', 'AGG', 'UGG', 'AAG', 'GGC', 'GUA', 'CAA', 'UCA', 'UGC', 'UCU', 'CAG', 'UGA', 'ACU', 'GCC', 'GGA', 'GAC', 'CCU', 'GGA', 'GAC', 'ACU',…	2	Severa	Severa
['AAG', 'AAA', 'GUC', 'UCU', 'GAC', 'CCU', 'GAA', 'CCU', 'AAU', 'CAC', 'AGA', 'AAU', 'GGG', 'UAG', 'GCU', 'UCC', 'AAC', 'AUU', 'CAU', 'GAC', 'UCA', 'GAA', 'GAC', 'AAG', 'AGA', 'CGC', 'ACU', 'GGA', 'CAA', 'CUU', 'AGC', 'AGU', 'GCU', 'GCA', 'CAC', 'GGC', 'UGA', 'AGC', 'AGG', 'UGG', 'AAG', 'GGC', 'GUA', 'CAA', 'UCA', 'UGC', 'UCU', 'CAG', 'UGA', 'ACU', 'GCC', 'GGA', 'GAC', 'CCU', 'GGA', 'GAC', 'AUU',…	2	Severa	Severa
['AAG', 'AAA', 'GUC', 'UCU', 'GAC', 'CCU', 'GAA', 'CCU', 'AAU', 'CAC', 'AGA', 'AAU', 'GGG', 'UAG', 'GCU', 'UCC', 'AAC', 'CUU', 'UAU', 'GAC', 'UCA', 'GAA', 'GGC', 'AAG', 'AGA', 'CGC', 'ACU', 'GGA', 'CAA', 'CUU', 'AGC', 'AGU', 'GCU', 'GCA', 'CAC', 'GGC', 'UGA', 'AGC', 'AGG', 'UGG', 'AAG', 'GGC', 'GUA', 'CAA', 'UCA', 'UGC', 'UCU', 'CAG', 'UGA', 'ACU', 'GCC', 'GGA', 'GAC', 'CCU', 'GGA', 'GAC', 'AUU',…	2	Severa	Severa
['AAG', 'AAA', 'GUC', 'UCU', 'GAC', 'CCU', 'GAA', 'CCU', 'AAU', 'UAC', 'AGA', 'AAU', 'GGG', 'UAG', 'GCU', 'UCC', 'AAC', 'AUU', 'CAU', 'GAC', 'UCA', 'GAA', 'GAC', 'AAG', 'AGA', 'CGC', 'ACU', 'GGA', 'CAA', 'CUU', 'AGC', 'AGU', 'GCU', 'GCA', 'CAC', 'GGC', 'CGA', 'AGC', 'AGG', 'UGG', 'AAG', 'GGC', 'GUA', 'CAA', 'UCA', 'UGC', 'UCU', 'CAG', 'UGA', 'ACU', 'GCC', 'GGA', 'GAC', 'CCU', 'GGA', 'GAC', 'ACU',…	2	Classica	Classica
['AAG', 'AAA', 'GUC', 'UCU', 'GAC', 'CCU', 'GAA', 'CCU', 'AAU', 'UAC', 'AGA', 'AAU', 'GGG', 'UAG', 'GCU', 'UCC', 'AAC', 'AUU', 'CAU', 'GAC', 'UCA', 'GAA', 'GAC', 'UAG', 'AGA', 'CGC', 'ACU', 'GGA', 'CAA', 'CUU', 'AGC', 'AGU', 'GCU', 'GCA', 'CAC', 'GGC', 'UGA', 'GGC', 'AGG', 'UGG', 'AAG', 'GGC', 'GUA', 'CAA', 'UCA', 'UGC', 'UCU', 'CAG', 'UGA', 'ACU', 'GCC', 'GGA', 'GAC', 'CCU', 'GGA', 'GAC', 'ACU',…	2	Classica	Classica
['AAG', 'AAA', 'GUC', 'UCU', 'GGC', 'CCU', 'GAA', 'CCU', 'AAU', 'CAC', 'AGA', 'AAU', 'GGG', 'UAG', 'GCU', 'UCC', 'AAC', 'AUU', 'CAU', 'GAC', 'UCA', 'GAA', 'GAC', 'AAG', 'AGA', 'CGC', 'ACU', 'GGA', 'CAA', 'CUU', 'AGC', 'AGU', 'GCU', 'GCA', 'CAC', 'GGC', 'UGA', 'AGC', 'AGG', 'UGG', 'GAG', 'GGC', 'GUA', 'CAA', 'UCA', 'UGC', 'UCU', 'CAG', 'UGA', 'ACU', 'GCC', 'GGA', 'GAC', 'CCU', 'AGA', 'GAC', 'ACU',…	2	Classica	Classica
['AAG', 'AAA', 'GUC', 'UUU', 'GAC', 'CCU', 'GAA', 'CCU', 'AAU', 'CAC', 'AGA', 'AAU', 'GGG', 'UAG', 'GCU', 'UCC', 'AAC', 'AUU', 'CAU', 'GAC', 'UCA', 'GAA', 'GAC', 'AAG', 'AGA', 'CGC', 'ACU', 'GGA', 'CAA', 'CUU', 'AGC', 'AGU', 'GCU', 'GCA', 'CAC', 'GGC', 'UGA', 'AGC', 'AGG', 'UGG', 'AAG', 'GGC', 'GUA', 'CAA', 'UCA', 'UGC', 'UCU', 'CAG', 'UGA', 'ACU', 'GCC', 'GGA', 'GAC', 'CCU', 'GGA', 'GAC', 'AUU',…	2	Severa	Severa
['AAG', 'GAA', 'GUC', 'UCU', 'AAC', 'CUU', 'GAG', 'UUU', 'GAU', 'CAC', 'AGA', 'AAU', 'GGG', 'CCG', 'GCU', 'CCC', 'AAC', 'CUU', 'CAU', 'GAC', 'CCA', 'AAA', 'GAC', 'AAG', 'AGA', 'UGC', 'CCU', 'GGA', 'CAA', 'CUU', 'GGC', 'UGU', 'GUU', 'GCA', 'CUC', 'CGC', 'AGA', 'AAU', 'GGG', 'UGG', 'AAG', 'AGC', 'CUA', 'UAA', 'CCA', 'UGC', 'UCU', 'CAG', 'UGA', 'ACU', 'GCC', 'AGA', 'AAC', 'UCU', 'AGA', 'AAC', 'AUU',…	2	Severa	Severa
['CAG', 'AAA', 'AUC', 'UUU', 'GAC', 'CCU', 'GAA', 'CCU', 'AAU', 'CAC', 'AGA', 'AAU', 'GGG', 'UAG', 'GCU', 'UCC', 'AAC', 'UUU', 'CAU', 'GAC', 'UCA', 'GAA', 'GGC', 'AAG', 'AAA', 'CGC', 'ACU', 'GGA', 'CAA', 'CUU', 'GGC', 'UGU', 'GCU', 'GCA', 'UAC', 'GGC', 'UGA', 'GGU', 'AGG', 'UGG', 'AAA', 'GGC', 'GUA', 'CAC', 'UCA', 'UGC', 'UCU', 'CAG', 'UGA', 'ACU', 'GCC', 'GGA', 'GAC', 'UCU', 'GGA', 'GAC', 'ACU',…	2	Classica	Classica
['CAG', 'AAA', 'AUC', 'UUU', 'GAC', 'CCU', 'GAA', 'CCU', 'AAU', 'CAC', 'AGA', 'AAU', 'GGG', 'UAG', 'GCU', 'UCC', 'AAC', 'UUU', 'UAU', 'GAC', 'UCA', 'GAA', 'GGC', 'AAG', 'AAA', 'CGC', 'ACU', 'GGA', 'CAA', 'CUU', 'GGC', 'UGU', 'GCU', 'GCA', 'UAC', 'GGC', 'UGA', 'GGU', 'AGG', 'UGG', 'AAA', 'GGC', 'GUA', 'CAC', 'UCA', 'UGC', 'UCU', 'CAG', 'UGA', 'ACU', 'GCC', 'GGA', 'GAC', 'UCU', 'GGA', 'GAC', 'ACU',…	2	Classica	Classica
['GAG', 'CAU', 'AAC', 'CCU', 'CGA', 'CAU', 'CCU', 'AAC', 'AGA', 'AAU', 'UGC', 'CAG', 'UUU', 'GCC', 'AAC', 'GUA', 'CCU', 'UUC', 'CUC', 'UAG', 'AGC', 'UAA', 'GCU', 'UGC', 'CCU', 'UGA', 'CAA', 'CAU', 'AGU', 'CAU', 'GCU', 'CCA', 'CAC', 'AAC', 'AGA', 'AAG', 'AGG', 'AGG', 'GAA', 'GGC', 'CUA', 'CCA', 'ACA', 'CGC', 'CCU', 'GAA', 'CGA', 'ACU', 'CCC', 'AGA', 'GUC', 'ACU', 'AGA', 'AAC', 'ACU', 'CAU', 'GCU',…	4	Classica	Classica
['GAG', 'CAU', 'AAC', 'UCU', 'CGA', 'CAU', 'CCU', 'AAC', 'AGA', 'GAU', 'UGC', 'CAG', 'UUU', 'GCC', 'AAC', 'UUA', 'CCU', 'UUC', 'CUC', 'UAA', 'GGC', 'CAA', 'GCU', 'GGC', 'UCU', 'UGA', 'CAA', 'CAU', 'AGU', 'CAU', 'GCU', 'CCA', 'CAC', 'AAC', 'AGA', 'AAA', 'AGG', 'AGG', 'GAG', 'GGC', 'CUA', 'CCA', 'ACA', 'CGC', 'CCU', 'GAA', 'CGA', 'ACU', 'CCC', 'AGA', 'AUC', 'ACU', 'GGA', 'AAC', 'GCU', 'CAU', 'GCU',…	4	Classica	Classica
['GAG', 'CAU', 'AAC', 'UCU', 'UGA', 'CAU', 'CCU', 'AAC', 'AGA', 'GAU', 'UGC', 'CAC', 'UUU', 'GCC', 'AAC', 'UUA', 'CCU', 'UUC', 'CUC', 'UAA', 'GGC', 'CAA', 'GCU', 'AGC', 'CCU', 'UGA', 'CAA', 'CAU', 'AGU', 'CAU', 'GCU', 'CCA', 'CAC', 'AAC', 'AGA', 'AAA', 'AGG', 'AGG', 'GAG', 'GGC', 'CUA', 'CCA', 'ACA', 'UGC', 'CCU', 'GAA', 'CGA', 'ACU', 'CCC', 'GGA', 'GUC', 'ACU', 'GGA', 'AAC', 'ACU', 'CAU', 'GCU',…	4	Classica	Classica
['GAG', 'CAU', 'AAC', 'UCU', 'UGA', 'CAU', 'CCU', 'AAC', 'AGA', 'GAU', 'UGC', 'UAC', 'UUU', 'GCC', 'AAC', 'UUA', 'CCU', 'UUC', 'CUC', 'UAA', 'GGC', 'CAA', 'GCU', 'AGC', 'CCU', 'UGA', 'CAA', 'CAU', 'AGU', 'CAU', 'GCU', 'CCA', 'CAC', 'AAC', 'AGA', 'AAA', 'AGG', 'AGG', 'GAG', 'GGC', 'CUA', 'CCA', 'ACA', 'CGC', 'CCU', 'GAA', 'UGA', 'ACU', 'CCC', 'GGA', 'GUC', 'ACU', 'GGA', 'AAC', 'ACU', 'CAU', 'GCU',…	4	Severa	Severa
['GAG', 'UAU', 'AAC', 'CCU', 'CGA', 'CAU', 'CUU', 'GAC', 'AGA', 'AAU', 'UGC', 'CAG', 'UUU', 'GCC', 'AAC', 'GUA', 'CCU', 'UUC', 'CUC', 'CAG', 'GGC', 'UAA', 'GCU', 'CGC', 'CCU', 'UGA', 'CAA', 'CAU', 'AGU', 'CAU', 'GCU', 'CCA', 'UAC', 'AAC', 'AGA', 'AAG', 'AGG', 'AGG', 'GAA', 'GGC', 'CUA', 'CCA', 'ACA', 'CGC', 'UCU', 'GAA', 'CGA', 'ACU', 'CCC', 'AGA', 'GUC', 'ACU', 'AGA', 'AAC', 'ACU', 'CAU', 'GCU',…	4	Severa	Severa
['GAG', 'UAU', 'AAC', 'UCU', 'CGA', 'CAU', 'CCU', 'AAC', 'AGA', 'GAU', 'CGC', 'CAG', 'UUU', 'GCC', 'AAC', 'CUA', 'CCU', 'UUC', 'CUC', 'UAG', 'GGC', 'CAA', 'GCU', 'CGC', 'CCU', 'UGA', 'CAA', 'CAU', 'AGU', 'UAU', 'GCU', 'CCA', 'CAC', 'AAC', 'AGA', 'AAG', 'AGG', 'AGG', 'GAG', 'GGC', 'CUA', 'UCA', 'ACA', 'CGC', 'CCU', 'GAA', 'CGA', 'ACU', 'UCC', 'GGA', 'GUC', 'ACU', 'GGA', 'AAC', 'ACU', 'CAU', 'GCU',…	4	Classica	Classica
['GAG', 'UAU', 'AAC', 'UCU', 'CGA', 'CAU', 'CCU', 'AAC', 'AGA', 'GAU', 'CGC', 'CAG', 'UUU', 'GCC', 'AAC', 'CUA', 'CCU', 'UUC', 'CUC', 'UAG', 'GGC', 'CAA', 'GCU', 'CGC', 'CCU', 'UGA', 'CAA', 'CAU', 'AGU', 'UAU', 'GCU', 'UCA', 'CAC', 'AAC', 'AGA', 'AAG', 'AGG', 'AGG', 'GAG', 'GGC', 'CUA', 'UCA', 'ACA', 'CGC', 'CCU', 'GAA', 'CGA', 'ACU', 'UCC', 'GGA', 'GUC', 'ACU', 'GGA', 'AAC', 'ACU', 'CAU', 'GCU',…	4	Classica	Classica
['GAG', 'UAU', 'AAC', 'UCU', 'CGA', 'CAU', 'CCU', 'AAC', 'AGA', 'GAU', 'CGC', 'CAG', 'UUU', 'GCC', 'AAC', 'UUA', 'CCU', 'UUC', 'CUC', 'UAG', 'GGC', 'CAA', 'GCU', 'CGC', 'CCU', 'UGA', 'CAA', 'CAU', 'AGU', 'CAU', 'GCU', 'CCA', 'CAC', 'AAC', 'AGA', 'AAG', 'AGG', 'AGG', 'GAG', 'GGC', 'CUA', 'UCA', 'ACA', 'CGC', 'CCU', 'GAA', 'CGA', 'ACU', 'UCC', 'GGA', 'GUC', 'ACU', 'GGA', 'AAC', 'ACU', 'CAU', 'GCU',…	4	Classica	Classica
['GAG', 'UAU', 'AAC', 'UCU', 'CGA', 'CAU', 'CCU', 'AAC', 'AGA', 'GAU', 'CGC', 'CAG', 'UUU', 'GCC', 'AAC', 'UUA', 'CCU', 'UUC', 'CUC', 'UAG', 'GGC', 'CAA', 'GCU', 'CGC', 'CCU', 'UGA', 'CAA', 'CAU', 'AGU', 'UAU', 'GCU', 'CCA', 'CAC', 'AAC', 'AGA', 'AAG', 'AGG', 'AGG', 'GAG', 'GGC', 'CUA', 'UCA', 'ACA', 'CGC', 'CCU', 'GAA', 'CGA', 'ACU', 'UCC', 'GGA', 'GUC', 'ACU', 'GGA', 'AAC', 'ACU', 'CAU', 'GCU',…	4	Classica	Classica
['GAG', 'UAU', 'AAC', 'UCU', 'CGA', 'CAU', 'CCU', 'AAC', 'AGA', 'GAU', 'CGC', 'CAG', 'UUU', 'GCC', 'AAC', 'UUA', 'CCU', 'UUC', 'CUC', 'UAG', 'GGC', 'CAA', 'GCU', 'CGC', 'CCU', 'UGA', 'CAA', 'CAU', 'AGU', 'UAU', 'GCU', 'CCA', 'CAC', 'AAC', 'AGA', 'AAG', 'AGG', 'AGG', 'GAG', 'GGC', 'CUA', 'UCA', 'ACA', 'CGC', 'CUU', 'GAA', 'CGA', 'ACU', 'UCC', 'GGA', 'GUC', 'ACU', 'GGA', 'AAC', 'ACU', 'CAU', 'GCU',…	4	Classica	Classica
['GUU', 'CGC', 'AGC', 'AGG', 'AAG', 'AAG', 'AAG', 'CGU', 'CUC', 'AAG', 'UGA', 'CCU', 'AAU', 'AUU', 'GGA', 'AAU', 'AGG', 'GAA', 'ACU', 'UCC', 'ACA', 'ACA', 'UCU', 'AAC', 'GCA', 'AAG', 'GGC', 'CCA', 'GAA', 'UGC', 'UUU', 'GGA', 'UAA', 'UCU', 'GGU', 'UAU', 'GCU', 'GCA', 'CAA', 'CUC', 'UGA', 'ACA', 'AGG', 'AGG', 'AAA', 'AGC', 'UUA', 'UAG', 'ACA', 'CGC', 'CAU', 'GGA', 'AGA', 'AUU', 'GCC', 'AGA', 'CAC',…	1	Classica	Classica
['GUU', 'CGC', 'AGC', 'AGG', 'AAG', 'AAG', 'AAG', 'CGU', 'CUC', 'AAG', 'UGA', 'CCU', 'AAU', 'AUU', 'GGA', 'AAU', 'AGG', 'GAA', 'ACU', 'UCC', 'ACA', 'ACA', 'UCU', 'AAC', 'GCA', 'AAG', 'GGC', 'CCA', 'GAA', 'UGC', 'UUU', 'GGA', 'UAA', 'UCU', 'GGU', 'UAU', 'GCU', 'GCA', 'CAA', 'CUC', 'UGA', 'ACA', 'AGG', 'AGG', 'AAA', 'AGC', 'UUA', 'UAG', 'ACA', 'CGC', 'CAU', 'GGA', 'AGA', 'AUU', 'GCC', 'AGA', 'CAC',…	1	Severa	Severa
['GUU', 'CGC', 'AGC', 'AGG', 'AAG', 'AAG', 'AAG', 'CGU', 'CUC', 'AGG', 'UGA', 'CCU', 'AAU', 'AUU', 'AGA', 'AAU', 'AGG', 'GAA', 'ACU', 'UCC', 'ACA', 'ACA', 'UCU', 'AAC', 'GCA', 'AAG', 'GGC', 'CCA', 'GAA', 'UGC', 'CUU', 'GGA', 'CAA', 'CCU', 'GGU', 'UAU', 'GCU', 'GCA', 'CAA', 'CUC', 'UGA', 'ACA', 'GGG', 'AGG', 'AAA', 'AGC', 'CUA', 'UAG', 'ACA', 'CGC', 'CAU', 'GGA', 'AGA', 'ACU', 'ACC', 'AGA', 'CAC',…	1	Classica	Classica
['GUU', 'CGC', 'AGC', 'AGG', 'AAG', 'AAG', 'AAG', 'CGU', 'CUC', 'AGG', 'UGA', 'CCU', 'AAU', 'AUU', 'AGA', 'AAU', 'AGG', 'GAA', 'ACU', 'UCC', 'ACA', 'ACA', 'UCU', 'AAC', 'GCA', 'AAG', 'GGC', 'CCA', 'GAA', 'UGC', 'UUU', 'GGA', 'UAA', 'UCU', 'GGU', 'UAU', 'GCU', 'GCA', 'CAA', 'CUC', 'UGA', 'ACA', 'AGG', 'AGG', 'AAA', 'AGC', 'UUA', 'UAG', 'ACA', 'CGC', 'CAU', 'GGA', 'AGA', 'AUU', 'GCC', 'AGA', 'CAC',…	1	Classica	Classica
['GUU', 'CGC', 'AGC', 'AGG', 'AAG', 'AAG', 'AAG', 'CGU', 'CUC', 'AGG', 'UGA', 'CCU', 'AAU', 'AUU', 'AGA', 'AAU', 'AGG', 'GAA', 'ACU', 'UCC', 'ACA', 'ACA', 'UUU', 'AAC', 'GCA', 'AAG', 'GGC', 'CCA', 'GAA', 'UGC', 'UUU', 'GGA', 'UAA', 'UCU', 'GGU', 'UAU', 'GCU', 'GCA', 'CAA', 'CUC', 'UGA', 'ACA', 'AGG', 'AGG', 'AAA', 'AGC', 'UUA', 'UAG', 'ACA', 'CGC', 'CAU', 'GGA', 'AGA', 'AUU', 'GCC', 'AGA', 'CAC',…	1	Severa	Severa
['GUU', 'CGC', 'AGC', 'AGG', 'AAG', 'AAG', 'AAG', 'CGU', 'CUC', 'AGG', 'UGA', 'CCU', 'AAU', 'AUU', 'GGA', 'AAU', 'AGG', 'GAA', 'ACU', 'UCC', 'ACA', 'ACA', 'UCU', 'AAC', 'GCA', 'AAG', 'GGC', 'CCA', 'GAA', 'UGC', 'UUU', 'GGA', 'UAA', 'UCU', 'GGU', 'UAU', 'GCU', 'GCA', 'CAA', 'CUC', 'UGA', 'ACA', 'AGG', 'AGG', 'AAA', 'AGC', 'UUA', 'UAG', 'ACA', 'CGC', 'CAU', 'GGA', 'AGA', 'AUU', 'GCC', 'AGA', 'CAC',…	1	Classica	Classica
['GUU', 'CGC', 'AGC', 'AGG', 'AAG', 'AAG', 'AAG', 'CGU', 'CUC', 'AGG', 'UGA', 'CCU', 'AAU', 'AUU', 'GGA', 'AAU', 'AGG', 'GAA', 'ACU', 'UCC', 'ACA', 'ACA', 'UCU', 'AAC', 'GCA', 'AAG', 'GGC', 'CCA', 'GAA', 'UGC', 'UUU', 'GGA', 'UAA', 'UCU', 'GGU', 'UAU', 'GCU', 'GCA', 'CAA', 'CUC', 'UGA', 'ACA', 'AGG', 'AGG', 'AAA', 'AGC', 'UUA', 'UAG', 'ACA', 'CGC', 'CAU', 'GGA', 'AGA', 'AUU', 'GCC', 'AGA', 'CAC',…	1	Classica	Classica
['GUU', 'CGC', 'AGC', 'AGG', 'AAG', 'AAG', 'AAG', 'CGU', 'CUC', 'AGG', 'UGA', 'CCU', 'AAU', 'AUU', 'GGA', 'AAU', 'AGG', 'GAA', 'ACU', 'UCC', 'ACA', 'ACA', 'UCU', 'CAC', 'GCA', 'AAG', 'GGC', 'CCA', 'GAA', 'UGC', 'UUU', 'GGA', 'UAA', 'UCU', 'GGU', 'UAU', 'GCU', 'GCA', 'CAA', 'CUC', 'UGA', 'ACA', 'AGG', 'AGG', 'AAA', 'AGC', 'UUA', 'UAG', 'ACA', 'CGC', 'CAU', 'GGA', 'AGA', 'AUU', 'GCC', 'AGA', 'CAC',…	1	Classica	Classica
['GUU', 'CGC', 'AGC', 'AGG', 'AAG', 'AAG', 'AAG', 'UAU', 'CUC', 'AGG', 'UGA', 'CCU', 'AAU', 'AUU', 'AGA', 'AAU', 'AGG', 'GAA', 'ACU', 'CCC', 'ACA', 'GCA', 'UUU', 'GAC', 'GCU', 'AAG', 'GGC', 'CCA', 'GAA', 'UGC', 'UUU', 'GGA', 'CAA', 'CUU', 'GGU', 'CAU', 'GUU', 'GCA', 'CAA', 'UUC', 'CGA', 'ACA', 'AGG', 'GGG', 'AAA', 'AGC', 'CUA', 'UAG', 'ACA', 'UGC', 'UAU', 'GGA', 'AGA', 'ACU', 'ACC', 'AGA', 'CAC',…	1	Classica	Classica
['GUU', 'CGC', 'AGC', 'AGG', 'AAG', 'AAG', 'AAG', 'UGU', 'CUC', 'AGG', 'UGA', 'CCU', 'AAU', 'AUU', 'AGA', 'AAU', 'AGG', 'GAA', 'ACU', 'CCC', 'ACA', 'GCA', 'UUU', 'GAC', 'GCU', 'AAG', 'GGC', 'CCA', 'GAA', 'UGC', 'UUU', 'GGA', 'CAA', 'CUU', 'GGU', 'CAU', 'GUU', 'GCA', 'CAA', 'UUC', 'CGA', 'ACA', 'AGG', 'GGG', 'AAA', 'AGC', 'CUA', 'UAG', 'ACA', 'UGC', 'UAU', 'GGA', 'AGA', 'ACU', 'ACC', 'AGA', 'CAC',…	1	Classica	Classica
['GUU', 'CGC', 'AGC', 'AGG', 'AAG', 'AAG', 'AAG', 'UGU', 'CUC', 'AGG', 'UGA', 'CCU', 'AAU', 'AUU', 'AGA', 'AAU', 'AGG', 'GAA', 'ACU', 'UCC', 'ACA', 'ACA', 'UUU', 'AAC', 'GCA', 'AAA', 'AGC', 'UCA', 'GAA', 'UGC', 'UUU', 'GGA', 'UAA', 'UCU', 'GGU', 'UAU', 'GCU', 'GCA', 'CAA', 'CUC', 'UGA', 'ACA', 'AGG', 'AGG', 'AAA', 'AGC', 'CUA', 'CAG', 'ACA', 'CGC', 'CAU', 'GGA', 'AGA', 'ACU', 'ACC', 'AGA', 'UAC',…	1	Classica	Classica
['GUU', 'CGC', 'AGC', 'AGG', 'AAG', 'AAG', 'AAG', 'UGU', 'CUC', 'AGG', 'UGA', 'CCU', 'AAU', 'AUU', 'AGA', 'AAU', 'AGG', 'GAA', 'ACU', 'UCC', 'ACA', 'ACA', 'UUU', 'AAC', 'GCU', 'AAA', 'AGC', 'UCA', 'GAA', 'UGC', 'UUU', 'GGA', 'UAA', 'UCU', 'GGU', 'CAU', 'GCU', 'GCA', 'CAA', 'CUC', 'UGA', 'ACA', 'AGG', 'AGG', 'UAA', 'AGC', 'CUA', 'CAG', 'ACA', 'CGC', 'CAU', 'GGA', 'AGA', 'ACU', 'ACC', 'AGA', 'UAC',…	1	Classica	Classica
['GUU', 'CGC', 'AGC', 'AGG', 'AAG', 'AAG', 'AAG', 'UGU', 'CUC', 'AGG', 'UGA', 'CCU', 'AAU', 'AUU', 'GGA', 'AAU', 'AGG', 'GAA', 'ACU', 'UCC', 'ACA', 'ACA', 'UUU', 'GAC', 'GCU', 'AAG', 'AGC', 'CCA', 'GAA', 'UGC', 'UCU', 'GGA', 'CAA', 'CUU', 'GGU', 'CAU', 'GUU', 'GCA', 'CAA', 'UUC', 'CGA', 'ACA', 'AGG', 'AGG', 'AAA', 'AGC', 'CUA', 'CAG', 'ACA', 'UGC', 'UAU', 'GGA', 'GGA', 'ACU', 'ACC', 'AGA', 'CAC',…	1	Classica	Classica
['GUU', 'UGC', 'AGC', 'AGG', 'AAG', 'AAG', 'AAG', 'UGU', 'CUC', 'AGG', 'UGA', 'CCU', 'AAU', 'AUU', 'GGA', 'AAU', 'AGG', 'GAA', 'ACU', 'UCC', 'ACA', 'ACA', 'CUU', 'GAC', 'GCU', 'GAG', 'AGC', 'CCA', 'GAA', 'UGC', 'UCU', 'GGA', 'UAA', 'CUU', 'GGU', 'CAU', 'GUU', 'GCA', 'CAA', 'UUC', 'CGA', 'ACA', 'AGG', 'AGG', 'AAA', 'AGC', 'CUA', 'CAG', 'ACA', 'UGC', 'UAU', 'GGA', 'GGA', 'ACU', 'ACC', 'AGA', 'CAC',…	1	Classica	Classica
['GUU', 'UGC', 'AGC', 'AGG', 'AAG', 'AAG', 'AAG', 'UGU', 'CUC', 'AGG', 'UGA', 'CCU', 'AAU', 'AUU', 'GGA', 'AAU', 'AGG', 'GAA', 'ACU', 'UCC', 'ACA', 'ACA', 'UUU', 'GAC', 'GCU', 'AAG', 'AGC', 'CCA', 'GAA', 'UGC', 'UCU', 'GGA', 'CAA', 'CUU', 'GGU', 'CAU', 'GUU', 'GCA', 'CAA', 'CUC', 'CGA', 'ACA', 'AGG', 'AGG', 'AAA', 'AGC', 'CUA', 'CAG', 'ACA', 'CGC', 'UAU', 'GGA', 'GGA', 'ACU', 'ACC', 'AGA', 'CAC',…	1	Classica	Classica
['GUU', 'UGC', 'AGC', 'AGG', 'AAG', 'AAG', 'AAG', 'UGU', 'CUC', 'AGG', 'UGA', 'CCU', 'AAU', 'AUU', 'GGA', 'AAU', 'AGG', 'GAA', 'ACU', 'UCC', 'ACA', 'ACA', 'UUU', 'GAC', 'GCU', 'AAG', 'AGC', 'CCA', 'GAA', 'UGC', 'UCU', 'GGA', 'CAA', 'CUU', 'GGU', 'CAU', 'GUU', 'GCA', 'CAA', 'UUC', 'CGA', 'ACA', 'AGG', 'AGG', 'AAA', 'AGC', 'CUA', 'CAG', 'ACA', 'CGC', 'UAU', 'GGA', 'GGA', 'ACU', 'ACC', 'AGA', 'CAC',…	1	Classica	Classica
['GUU', 'UGC', 'AGC', 'AGG', 'AAG', 'AAG', 'AAG', 'UGU', 'CUC', 'AGG', 'UGA', 'CCU', 'AAU', 'AUU', 'GGA', 'AAU', 'AGG', 'GAA', 'ACU', 'UCC', 'ACA', 'ACA', 'UUU', 'GAC', 'GCU', 'GAG', 'AGC', 'CCA', 'AAA', 'UGC', 'UCU', 'GGA', 'CAA', 'CUU', 'GGU', 'CAU', 'GUU', 'GCA', 'CAA', 'UUC', 'CGA', 'ACA', 'AGG', 'AGG', 'GAA', 'AGC', 'CUA', 'CAG', 'ACA', 'UGC', 'UAU', 'GGA', 'GGA', 'ACU', 'ACC', 'AGA', 'CAC',…	1	Classica	Classica
['GUU', 'UGC', 'AGC', 'AGG', 'AAG', 'AAG', 'GAG', 'UGU', 'CUC', 'AGG', 'UGA', 'CCU', 'AAU', 'AUU', 'AGA', 'AAU', 'AGG', 'GAA', 'ACU', 'UCC', 'ACA', 'ACA', 'UUU', 'GAC', 'GCU', 'AAG', 'AGC', 'CCA', 'GAA', 'UGC', 'UCU', 'GGA', 'CAA', 'CUU', 'GGU', 'CAU', 'GUU', 'GCA', 'CAA', 'CUC', 'CGA', 'ACA', 'AGG', 'AGG', 'AAA', 'AGC', 'CUA', 'CAG', 'ACA', 'CGC', 'UAU', 'GGA', 'GGA', 'ACU', 'ACC', 'AGA', 'CAC',…	1	Classica	Classica
['UCA', 'AUA', 'GCC', 'CUU', 'GAU', 'CUU', 'GUG', 'ACA', 'GAA', 'AUA', 'GGA', 'AGA', 'GUG', 'CCU', 'UCA', 'CAC', 'CUA', 'GCU', 'CAU', 'AGA', 'ACG', 'AGA', 'AAC', 'GCU', 'CUG', 'GAC', 'AAU', 'CUG', 'GUG', 'AUG', 'CUG', 'CAU', 'ACG', 'UCA', 'GAA', 'CAU', 'GGC', 'GGU', 'AAG', 'GCC', 'UAC', 'AGG', 'CAU', 'GCG', 'GUG', 'GAG', 'GAA', 'CUA', 'CCA', 'GAG', 'ACA', 'AUG', 'GAA', 'ACA', 'CUC', 'CUA', 'CUC',…	3	Classica	Classica
['UCA', 'AUA', 'GCC', 'CUU', 'GAU', 'CUU', 'GUG', 'ACA', 'GAA', 'AUA', 'GGA', 'AGA', 'GUG', 'CCU', 'UCA', 'CAC', 'CUA', 'GCU', 'CAU', 'AGA', 'ACG', 'AGA', 'AAC', 'GCU', 'CUG', 'GAC', 'AAU', 'CUG', 'GUG', 'AUG', 'CUG', 'CAU', 'ACG', 'UCA', 'GAA', 'CAU', 'GGC', 'GGU', 'AAG', 'GCC', 'UAC', 'AGG', 'CAU', 'GCG', 'GUG', 'GAG', 'GAA', 'CUA', 'CCA', 'GAG', 'ACA', 'AUG', 'GAA', 'ACA', 'CUC', 'CUA', 'CUC',…	3	Classica	Classica
['UCA', 'AUC', 'GCC', 'CUU', 'GAC', 'CUU', 'GUG', 'ACA', 'GAA', 'AUA', 'GGA', 'AGA', 'GUG', 'CCU', 'UCA', 'CAC', 'CUA', 'GCC', 'CAC', 'AGA', 'ACG', 'AGA', 'AAC', 'GCU', 'CUG', 'GAC', 'AAU', 'CUG', 'GUG', 'AUG', 'CUG', 'CAC', 'ACG', 'UCA', 'GAA', 'CAU', 'GGC', 'GGU', 'AGG', 'GCC', 'UAC', 'AGG', 'CAU', 'GCG', 'GUG', 'GAG', 'GAA', 'CUA', 'CCA', 'GAA', 'ACA', 'AUG', 'GAA', 'ACA', 'CUC', 'CUA', 'CUC',…	3	Classica	Classica
['UCA', 'AUC', 'GCC', 'CUU', 'GAC', 'CUU', 'GUG', 'ACA', 'GAA', 'AUA', 'GGA', 'AGA', 'GUG', 'CCU', 'UCA', 'CAC', 'CUA', 'GCC', 'CAC', 'AGA', 'ACG', 'AGA', 'AAC', 'GCU', 'CUG', 'GAC', 'AAU', 'CUG', 'GUG', 'AUG', 'CUG', 'CAC', 'ACG', 'UCA', 'GAA', 'CAU', 'GGC', 'GGU', 'AGG', 'GCC', 'UAC', 'AGG', 'CAU', 'GCG', 'GUG', 'GAG', 'GAA', 'CUA', 'CCA', 'GAA', 'ACA', 'AUG', 'GAA', 'ACA', 'CUC', 'CUA', 'CUC',…	3	Classica	Classica
['UCA', 'AUC', 'GCC', 'CUU', 'GAC', 'CUU', 'GUG', 'ACA', 'GAA', 'AUA', 'GGA', 'AGA', 'GUG', 'CCU', 'UCA', 'CAC', 'CUA', 'GCC', 'CAC', 'AGA', 'ACG', 'AGA', 'AAC', 'GCU', 'CUG', 'GAC', 'AAU', 'CUG', 'GUG', 'AUG', 'CUG', 'CAC', 'ACG', 'UCA', 'GAA', 'CAU', 'GGC', 'GGU', 'AGG', 'GCC', 'UAC', 'AGG', 'CAU', 'GCG', 'GUG', 'GAG', 'GAA', 'CUA', 'CCA', 'GAA', 'ACA', 'AUG', 'GAA', 'ACA', 'CUC', 'CUA', 'CUC',…	3	Classica	Classica
['UCA', 'AUC', 'GCC', 'CUU', 'GAC', 'CUU', 'GUG', 'ACA', 'GAA', 'AUA', 'GGA', 'AGA', 'GUG', 'CCU', 'UCA', 'CAC', 'CUA', 'GCC', 'CAC', 'AGA', 'ACG', 'AGA', 'AAC', 'GCU', 'CUG', 'GAC', 'AAU', 'CUG', 'GUG', 'AUG', 'CUG', 'CAC', 'ACG', 'UCA', 'GAA', 'CAU', 'GGC', 'GGU', 'AGG', 'GCC', 'UAC', 'AGG', 'CAU', 'GCG', 'GUG', 'GAG', 'GAA', 'CUG', 'CCA', 'GAA', 'ACA', 'AUG', 'GAA', 'ACA', 'CUC', 'CUA', 'CUC',…	3	Severa	Severa
['UCA', 'AUC', 'GCC', 'CUU', 'GAC', 'CUU', 'GUG', 'ACA', 'GAA', 'AUA', 'GGA', 'AGA', 'GUG', 'CCU', 'UCA', 'CAC', 'CUA', 'GCC', 'CAU', 'AGA', 'ACG', 'AGA', 'AAC', 'GCU', 'CUG', 'GAC', 'AAU', 'CUG', 'GUG', 'AUG', 'CUG', 'CAU', 'ACG', 'UCA', 'GAA', 'CAU', 'GGC', 'GGU', 'AGG', 'GCC', 'UAC', 'AGG', 'CAU', 'GCG', 'GUG', 'GAG', 'GAA', 'CUA', 'CCA', 'GAG', 'ACA', 'AUG', 'GAA', 'ACA', 'CUC', 'CUA', 'CUC',…	3	Classica	Classica
['UCA', 'AUC', 'GCC', 'CUU', 'GAU', 'CUU', 'GUG', 'ACA', 'GAA', 'AUA', 'GGA', 'AGA', 'GUG', 'CCU', 'UCA', 'CAC', 'CUA', 'CCC', 'CAC', 'AGA', 'ACG', 'AGA', 'AAC', 'GCU', 'CUG', 'GAC', 'AAU', 'CUG', 'GUG', 'AUG', 'CUG', 'CAC', 'ACG', 'UCA', 'GAA', 'CAU', 'GGC', 'GGU', 'AGG', 'GCC', 'UAC', 'AGG', 'CAU', 'GCG', 'GUG', 'GAG', 'GAA', 'CUA', 'CCA', 'GAA', 'ACA', 'AUG', 'GAA', 'ACA', 'CUC', 'CUA', 'CUC',…	3	Classica	Classica
['UCA', 'AUC', 'GCC', 'CUU', 'GAU', 'CUU', 'GUG', 'ACA', 'GAA', 'AUA', 'GGA', 'AGA', 'GUG', 'CCU', 'UCA', 'CAC', 'CUA', 'GCC', 'CAC', 'AGA', 'ACG', 'AGA', 'AAC', 'GCU', 'CUG', 'GAC', 'AAU', 'CUG', 'GUG', 'AUG', 'CUG', 'CAC', 'ACG', 'UCA', 'GAA', 'CAU', 'GGC', 'GGU', 'AGG', 'GCC', 'UAC', 'AGG', 'CAU', 'GCG', 'GUG', 'GAG', 'GAA', 'CUA', 'CCA', 'GAA', 'ACA', 'AUG', 'GAA', 'ACA', 'CUC', 'CUA', 'CUC',…	3	Classica	Classica
['UCA', 'AUC', 'GCC', 'CUU', 'GAU', 'CUU', 'GUG', 'ACA', 'GAA', 'AUA', 'GGA', 'AGA', 'GUG', 'CCU', 'UCA', 'CAC', 'CUA', 'GCC', 'CAU', 'AAA', 'ACG', 'AGA', 'AAC', 'GCU', 'CUG', 'GAC', 'AAU', 'CUG', 'GUG', 'AUG', 'CUG', 'CAU', 'ACG', 'UCA', 'GAA', 'CAU', 'GGC', 'GGU', 'AGG', 'GCC', 'UAC', 'AGG', 'CAU', 'GCG', 'GUG', 'GAG', 'GAA', 'CUA', 'CCA', 'GAG', 'ACA', 'AUG', 'GAA', 'ACA', 'CUC', 'CUA', 'CUC',…	3	Severa	Severa
['UCA', 'AUC', 'GCC', 'CUU', 'GAU', 'CUU', 'GUG', 'ACA', 'GAA', 'AUA', 'GGA', 'AGA', 'GUG', 'CCU', 'UCA', 'CAC', 'CUA', 'GCC', 'CAU', 'AGA', 'ACG', 'AGA', 'AAC', 'GCU', 'CUG', 'GAC', 'AAU', 'CUG', 'GUG', 'AUG', 'CUG', 'CAC', 'ACG', 'UCA', 'GAA', 'CAU', 'GGC', 'GGU', 'AGG', 'GCC', 'UAC', 'AGG', 'CAU', 'GCG', 'GUG', 'GAG', 'GAA', 'CUA', 'CCA', 'GAG', 'ACA', 'AUG', 'GAA', 'ACA', 'CUC', 'CUA', 'CUC',…	3	Classica	Classica
['UCA', 'AUC', 'GCC', 'CUU', 'GAU', 'CUU', 'GUG', 'ACA', 'GAA', 'AUA', 'GGA', 'AGA', 'GUG', 'CCU', 'UCA', 'CAC', 'CUA', 'GCC', 'CAU', 'AGA', 'ACG', 'AGA', 'AAC', 'GCU', 'CUG', 'GAC', 'AAU', 'CUG', 'GUG', 'AUG', 'CUG', 'CAU', 'ACA', 'UCA', 'GAA', 'CAU', 'GGC', 'GGU', 'AGG', 'GCC', 'UAC', 'AGG', 'CAU', 'GCG', 'GUG', 'GAG', 'GAA', 'CUA', 'CCA', 'GAG', 'ACA', 'AUG', 'GAA', 'ACA', 'CUC', 'CUA', 'CUC',…	3	Classica	Classica
['UCA', 'AUC', 'GCC', 'CUU', 'GAU', 'CUU', 'GUG', 'ACA', 'GAA', 'AUA', 'GGA', 'AGA', 'GUG', 'CCU', 'UCA', 'CAC', 'CUA', 'GCC', 'CAU', 'AGA', 'ACG', 'AGA', 'AAC', 'GCU', 'CUG', 'GAC', 'AAU', 'CUG', 'GUG', 'AUG', 'CUG', 'CAU', 'ACA', 'UCA', 'GAA', 'CAU', 'GGC', 'GGU', 'AGG', 'GCC', 'UAC', 'AGG', 'CAU', 'GCG', 'GUG', 'GAG', 'GAA', 'CUA', 'CCA', 'GAG', 'ACA', 'AUG', 'GAA', 'ACA', 'CUC', 'CUA', 'CUC',…	3	Severa	Severa
['UCA', 'AUC', 'GCC', 'CUU', 'GAU', 'CUU', 'GUG', 'ACA', 'GAA', 'AUA', 'GGA', 'AGA', 'GUG', 'CCU', 'UCA', 'CAC', 'CUA', 'GCC', 'CAU', 'AGA', 'ACG', 'AGA', 'AAC', 'GCU', 'CUG', 'GAC', 'AAU', 'CUG', 'GUG', 'AUG', 'CUG', 'CAU', 'ACG', 'UCA', 'GAA', 'CAU', 'GGC', 'GGU', 'AGG', 'GCC', 'UAC', 'AGG', 'CAU', 'GCG', 'GUG', 'GAG', 'GAA', 'CUA', 'CCA', 'GAG', 'ACA', 'AUG', 'GAA', 'ACA', 'CUC', 'CUA', 'CUC',…	3	Classica	Classica
['UCA', 'AUC', 'GCC', 'CUU', 'GAU', 'CUU', 'GUG', 'ACA', 'GAA', 'AUA', 'GGA', 'AGA', 'GUG', 'CCU', 'UCA', 'CAC', 'CUA', 'GCC', 'CAU', 'AGA', 'ACG', 'AGA', 'AAC', 'GCU', 'CUG', 'GAC', 'AAU', 'CUG', 'GUG', 'AUG', 'CUG', 'CAU', 'ACG', 'UCA', 'GAA', 'CAU', 'GGC', 'GGU', 'AGG', 'GCC', 'UAC', 'AGG', 'CAU', 'GCG', 'GUG', 'GAG', 'GAA', 'CUA', 'CCA', 'GAG', 'ACA', 'AUG', 'GAA', 'ACA', 'CUC', 'CUA', 'CUC',…	3	Classica	Classica
['UCA', 'AUC', 'GCC', 'CUU', 'GAU', 'CUU', 'GUG', 'ACA', 'GAA', 'AUA', 'GGA', 'AGA', 'GUG', 'CCU', 'UCA', 'CAC', 'CUA', 'GCC', 'CAU', 'AGA', 'ACG', 'AGA', 'AAC', 'GCU', 'CUG', 'GAC', 'AAU', 'CUG', 'GUG', 'AUG', 'CUG', 'CAU', 'ACG', 'UCA', 'GAA', 'CAU', 'GGC', 'GGU', 'AGG', 'GCC', 'UAC', 'AGG', 'CAU', 'GCG', 'GUG', 'GAG', 'GAA', 'CUA', 'CCA', 'GAG', 'ACA', 'AUG', 'GAA', 'ACA', 'CUC', 'CUA', 'CUC',…	3	Classica	Classica
['UCA', 'AUC', 'GCC', 'CUU', 'GAU', 'CUU', 'GUG', 'ACA', 'GAA', 'AUA', 'GGA', 'AGA', 'GUG', 'CCU', 'UCA', 'CAC', 'CUA', 'GCC', 'CAU', 'AGA', 'ACG', 'AGA', 'AAC', 'GCU', 'CUG', 'GAC', 'AAU', 'CUG', 'GUG', 'AUG', 'CUG', 'CAU', 'ACG', 'UCA', 'GAA', 'CAU', 'GGC', 'GGU', 'AGG', 'GCC', 'UAC', 'AGG', 'CAU', 'GCG', 'GUG', 'GAG', 'GAA', 'CUA', 'CCA', 'GAG', 'ACA', 'AUG', 'GAA', 'ACA', 'CUC', 'CUA', 'CUC',…	3	Classica	Classica
['UCA', 'AUC', 'GCC', 'CUU', 'GAU', 'CUU', 'GUG', 'ACA', 'GAA', 'AUA', 'GGA', 'AGA', 'GUG', 'CCU', 'UCA', 'CAC', 'CUA', 'GCC', 'CAU', 'AGA', 'ACG', 'AGA', 'AAC', 'GCU', 'CUG', 'GAC', 'AAU', 'CUG', 'GUG', 'AUG', 'CUG', 'CAU', 'ACG', 'UCA', 'GAA', 'CAU', 'GGC', 'GGU', 'AGG', 'GCC', 'UAC', 'AGG', 'CAU', 'GCG', 'GUG', 'GAG', 'GAA', 'CUA', 'CCA', 'GAG', 'ACA', 'AUG', 'GAA', 'ACA', 'CUC', 'CUA', 'CUC',…	3	Classica	Classica
['UCA', 'AUC', 'GCC', 'CUU', 'GAU', 'CUU', 'GUG', 'ACA', 'GAA', 'AUA', 'GGA', 'AGA', 'GUG', 'CCU', 'UCA', 'CAC', 'CUA', 'GCC', 'CAU', 'AGA', 'ACG', 'AGA', 'AAC', 'GCU', 'CUG', 'GAC', 'AAU', 'CUG', 'GUG', 'AUG', 'CUG', 'CAU', 'ACG', 'UCA', 'GAA', 'CAU', 'GGC', 'GGU', 'AGG', 'GCC', 'UAC', 'AGG', 'CAU', 'GCG', 'GUG', 'GAG', 'GAA', 'CUA', 'CCA', 'GAG', 'ACA', 'AUG', 'GAA', 'ACA', 'CUC', 'CUA', 'CUC',…	3	Classica	Classica
['UCA', 'AUC', 'GCC', 'CUU', 'GAU', 'CUU', 'GUG', 'ACA', 'GAA', 'AUA', 'GGA', 'AGA', 'GUG', 'CCU', 'UCA', 'CAC', 'CUA', 'GCC', 'CAU', 'AGA', 'ACG', 'AGA', 'AAC', 'GCU', 'CUG', 'GAC', 'AAU', 'CUG', 'GUG', 'AUG', 'CUG', 'CAU', 'ACG', 'UCA', 'GAA', 'CAU', 'GGC', 'GGU', 'AGG', 'GCC', 'UAC', 'AGG', 'CAU', 'GCG', 'GUG', 'GAG', 'GAA', 'CUA', 'CCA', 'GAG', 'ACA', 'AUG', 'GAA', 'ACA', 'CUC', 'CUA', 'CUC',…	3	Classica	Classica
['UCA', 'AUC', 'GCC', 'CUU', 'GAU', 'CUU', 'GUG', 'ACA', 'GAA', 'AUA', 'GGA', 'AGA', 'GUG', 'CCU', 'UCA', 'CAC', 'CUA', 'GCC', 'CAU', 'AGA', 'ACG', 'AGA', 'AAC', 'GCU', 'CUG', 'GAC', 'AAU', 'CUG', 'GUG', 'AUG', 'CUG', 'CAU', 'ACG', 'UCA', 'GAA', 'CAU', 'GGC', 'GGU', 'AGG', 'GCC', 'UAC', 'AGG', 'CAU', 'GCG', 'GUG', 'GAG', 'GAA', 'CUA', 'CCA', 'GAG', 'ACA', 'AUG', 'GAA', 'ACA', 'CUC', 'CUA', 'CUC',…	3	Classica	Classica
['UCA', 'AUC', 'GCC', 'CUU', 'GAU', 'CUU', 'GUG', 'ACA', 'GAA', 'AUA', 'GGA', 'AGA', 'GUG', 'CCU', 'UCA', 'CAC', 'CUA', 'GCC', 'CAU', 'AGA', 'ACG', 'AGA', 'AAC', 'GCU', 'CUG', 'GAC', 'AAU', 'CUG', 'GUG', 'AUG', 'CUG', 'CAU', 'ACG', 'UCA', 'GAA', 'CAU', 'GGC', 'GGU', 'AGG', 'GCC', 'UAC', 'AGG', 'CAU', 'GCG', 'GUG', 'GAG', 'GAA', 'CUA', 'CCA', 'GAG', 'ACA', 'AUG', 'GAA', 'ACA', 'CUC', 'CUA', 'CUC',…	3	Classica	Classica
['UCA', 'AUC', 'GCC', 'CUU', 'GAU', 'CUU', 'GUG', 'ACA', 'GAA', 'AUA', 'GGA', 'AGA', 'GUG', 'CCU', 'UCA', 'CAC', 'CUA', 'GCC', 'CAU', 'AGA', 'ACG', 'AGA', 'AAC', 'GCU', 'CUG', 'GAC', 'AAU', 'CUG', 'GUG', 'AUG', 'CUG', 'CAU', 'ACG', 'UCA', 'GAA', 'CAU', 'GGC', 'GGU', 'AGG', 'GCC', 'UAC', 'AGG', 'CAU', 'GCG', 'GUG', 'GAG', 'GAA', 'CUA', 'CCA', 'GAG', 'ACA', 'AUG', 'GAA', 'ACA', 'CUC', 'CUA', 'CUC',…	3	Classica	Classica
['UCA', 'AUC', 'GCC', 'CUU', 'GAU', 'CUU', 'GUG', 'ACA', 'GAA', 'AUA', 'GGA', 'AGA', 'GUG', 'CCU', 'UCA', 'CAC', 'CUA', 'GCC', 'CAU', 'AGA', 'ACG', 'AGA', 'AAC', 'GCU', 'CUG', 'GAU', 'AAU', 'CUG', 'GUG', 'AUG', 'CUG', 'CAC', 'ACG', 'UCA', 'GAA', 'CAU', 'GGC', 'GGU', 'AGG', 'GCC', 'UAC', 'AGG', 'CAU', 'GCG', 'GUG', 'GAG', 'GAA', 'CUA', 'CCA', 'GAG', 'ACA', 'AUG', 'GAA', 'ACA', 'CUC', 'CUA', 'CUC',…	3	Classica	Classica
['UCA', 'AUC', 'GCC', 'CUU', 'GAU', 'CUU', 'GUG', 'ACA', 'GAA', 'AUA', 'GGA', 'AGA', 'GUG', 'CCU', 'UCA', 'CAC', 'CUA', 'GCC', 'CAU', 'AGA', 'ACG', 'AGA', 'AAC', 'GCU', 'CUG', 'GAU', 'AAU', 'CUG', 'GUG', 'AUG', 'CUG', 'CAC', 'ACG', 'UCA', 'GAA', 'CAU', 'GGC', 'GGU', 'AGG', 'GCC', 'UAC', 'AGG', 'CAU', 'GCG', 'GUG', 'GAG', 'GAA', 'CUA', 'CCA', 'GAG', 'ACA', 'AUG', 'GAA', 'ACA', 'CUC', 'CUA', 'CUC',…	3	Classica	Classica
['UCA', 'AUC', 'GCC', 'CUU', 'GAU', 'CUU', 'GUG', 'ACA', 'GAA', 'AUA', 'GGA', 'AGA', 'GUG', 'CCU', 'UCA', 'CAC', 'UUA', 'GCC', 'CAC', 'AGA', 'ACG', 'AGA', 'AAC', 'GCC', 'CUG', 'GAC', 'AAU', 'UUG', 'GUG', 'AUG', 'CUG', 'CAC', 'ACG', 'UCA', 'GAA', 'CAU', 'GGC', 'GGU', 'AGG', 'GCC', 'UAC', 'AGG', 'CAU', 'GCA', 'GUG', 'GAG', 'GAA', 'CUA', 'CCA', 'GAA', 'ACA', 'AUG', 'GAA', 'ACA', 'CUC', 'CUA', 'CUC',…	3	Classica	Classica
['UCA', 'AUC', 'GCC', 'CUU', 'GAU', 'CUU', 'GUG', 'ACA', 'GAA', 'AUA', 'GGA', 'AGA', 'GUG', 'CCU', 'UCA', 'CAC', 'UUA', 'GCC', 'CAC', 'AGA', 'ACG', 'AGA', 'AAC', 'GCC', 'CUG', 'GAC', 'AAU', 'UUG', 'GUG', 'AUG', 'CUG', 'CAC', 'ACG', 'UCA', 'GAA', 'CAU', 'GGC', 'GGU', 'AGG', 'GCC', 'UAC', 'AGG', 'CAU', 'GCA', 'GUG', 'GAG', 'GAA', 'CUA', 'CCA', 'GAA', 'ACA', 'AUG', 'GAA', 'ACA', 'CUC', 'CUA', 'CUC',…	3	Severa	Severa
['UCA', 'AUC', 'GCC', 'CUU', 'GAU', 'CUU', 'GUG', 'ACA', 'GAA', 'AUA', 'GGA', 'AGA', 'GUG', 'CCU', 'UCA', 'CAC', 'UUA', 'GCC', 'CAC', 'AGA', 'ACG', 'AGA', 'AAC', 'GCC', 'CUG', 'GAC', 'AAU', 'UUG', 'GUG', 'AUG', 'CUG', 'CAC', 'ACG', 'UCA', 'GAA', 'CAU', 'GGC', 'GGU', 'AGG', 'GCC', 'UAC', 'AGG', 'CAU', 'GCA', 'GUG', 'GAG', 'GAA', 'CUA', 'CCA', 'GAA', 'ACA', 'AUG', 'GAA', 'ACA', 'CUC', 'CUA', 'CUC',…	3	Classica	Classica
['UCA', 'AUC', 'GCC', 'CUU', 'GAU', 'CUU', 'GUG', 'ACA', 'GAA', 'AUA', 'GGA', 'AGA', 'GUG', 'CCU', 'UCA', 'CAC', 'UUA', 'GCC', 'CAC', 'AGA', 'ACG', 'AGA', 'AAC', 'GCC', 'CUG', 'GAC', 'AAU', 'UUG', 'GUG', 'AUG', 'CUG', 'CAU', 'ACG', 'UCA', 'GAA', 'CAU', 'GGC', 'GGU', 'AGG', 'GCU', 'UAC', 'AGG', 'CAU', 'GCG', 'GUG', 'GAG', 'GAA', 'CUA', 'CCA', 'GAA', 'ACA', 'AUG', 'GAA', 'ACA', 'CUC', 'CUA', 'CUC',…	3	Classica	Classica
['UCA', 'AUU', 'GCC', 'CUU', 'GAU', 'CUU', 'GUG', 'ACA', 'GAA', 'AUA', 'GGA', 'AGA', 'GUG', 'CCU', 'UCA', 'CAC', 'UUA', 'GCC', 'UAC', 'AGA', 'ACG', 'AGA', 'AGC', 'GCC', 'CUG', 'GAC', 'AAU', 'CUG', 'GUG', 'AUG', 'UUG', 'CAC', 'ACG', 'UCA', 'GAA', 'CAU', 'GGC', 'GGG', 'AGG', 'GCC', 'UAC', 'AGG', 'CAU', 'GCA', 'GUG', 'GAG', 'GAA', 'CUA', 'CCA', 'GAA', 'ACA', 'AUG', 'GAA', 'ACA', 'CUC', 'UUA', 'CUC',…	3	Classica	Classica
['UCA', 'AUU', 'GCC', 'CUU', 'GAU', 'CUU', 'GUG', 'ACA', 'GAA', 'AUA', 'GGA', 'AGA', 'GUG', 'CCU', 'UCA', 'CAC', 'UUA', 'GCU', 'CAC', 'AGA', 'ACG', 'AGA', 'AAC', 'GCC', 'CUG', 'GAC', 'AAU', 'CUG', 'GUG', 'AUG', 'UUG', 'CAC', 'ACG', 'UCA', 'GAA', 'CAU', 'GGC', 'GGG', 'AGG', 'GCC', 'UAC', 'AGG', 'CAU', 'GCA', 'GUG', 'GAG', 'GAA', 'CUA', 'CCA', 'GAA', 'ACA', 'AUG', 'GAA', 'ACA', 'CUC', 'CUA', 'CUC',…	3	Severa	Severa
['UCA', 'AUU', 'GCC', 'CUU', 'GAU', 'CUU', 'GUG', 'ACA', 'GAA', 'AUA', 'GGA', 'AGA', 'GUG', 'CCU', 'UCA', 'CAC', 'UUA', 'GCU', 'CAC', 'AGA', 'ACG', 'AGA', 'AAC', 'GCC', 'CUG', 'GAC', 'AAU', 'CUG', 'GUG', 'AUG', 'UUG', 'CAC', 'ACG', 'UCA', 'GAA', 'CAU', 'GGC', 'GGG', 'AGG', 'GCC', 'UAC', 'AGG', 'CAU', 'GCA', 'GUG', 'GAG', 'GAA', 'CUA', 'CCA', 'GAA', 'ACA', 'AUG', 'GAA', 'ACA', 'CUC', 'CUA', 'CUC',…	3	Classica	Classica
['UCA', 'AUU', 'GCC', 'CUU', 'GAU', 'CUU', 'GUG', 'ACA', 'GAA', 'AUA', 'GGA', 'AGA', 'GUG', 'CCU', 'UCA', 'CAC', 'UUA', 'GCU', 'CAC', 'AGA', 'ACG', 'AGA', 'AAC', 'GCC', 'CUG', 'GAC', 'AAU', 'CUG', 'GUG', 'AUG', 'UUG', 'CAC', 'ACG', 'UCA', 'GAA', 'CAU', 'GGC', 'GGG', 'AGG', 'GCC', 'UAC', 'AGG', 'CAU', 'GCA', 'GUG', 'GAG', 'GAA', 'CUA', 'CCA', 'GAA', 'ACA', 'AUG', 'GAA', 'ACA', 'CUC', 'CUA', 'CUC',…	3	Severa	Severa
['UCG', 'AUC', 'GCC', 'CUU', 'GAU', 'CUU', 'GUG', 'ACA', 'GAA', 'AUA', 'GGA', 'AGA', 'GUG', 'CCU', 'UCA', 'CAU', 'UUA', 'GCC', 'CAC', 'AGA', 'ACG', 'AGA', 'AAC', 'GCU', 'CUG', 'GAC', 'AAU', 'CUG', 'GUG', 'AUG', 'UUG', 'CAC', 'ACG', 'UCA', 'GAA', 'CAC', 'GGU', 'GGG', 'AGG', 'GCC', 'UAC', 'AGG', 'CAU', 'GCA', 'GUG', 'GAG', 'GAA', 'UUA', 'CCA', 'GAA', 'ACA', 'AUG', 'GAA', 'ACA', 'CUC', 'UUA', 'CUC',…	3	Classica	Classica
['UCG', 'AUC', 'GCC', 'CUU', 'GAU', 'CUU', 'GUG', 'ACA', 'GAA', 'AUA', 'GGA', 'AGA', 'GUG', 'CCU', 'UCA', 'CAU', 'UUA', 'GCU', 'CAC', 'AGA', 'ACG', 'AGA', 'AAC', 'GCU', 'CUG', 'GAC', 'AAU', 'CUG', 'GUG', 'AUG', 'UUG', 'CAC', 'ACG', 'UCA', 'GAA', 'CAC', 'GGU', 'GGG', 'AGG', 'GCC', 'UAC', 'AGG', 'CAU', 'GCA', 'GUG', 'GAG', 'GAA', 'UUA', 'CCA', 'GAA', 'ACA', 'AUG', 'GAA', 'ACA', 'CUC', 'UUA', 'CUC',…	3	Severa	Severa
['UCG', 'AUC', 'GCC', 'CUU', 'GAU', 'CUU', 'GUG', 'ACA', 'GAA', 'AUA', 'GGA', 'AGA', 'GUG', 'CCU', 'UCA', 'CAU', 'UUA', 'GCU', 'CAC', 'AGA', 'ACG', 'AGA', 'AAC', 'GCU', 'CUG', 'GAC', 'AAU', 'CUG', 'GUG', 'AUG', 'UUG', 'CAC', 'ACG', 'UCA', 'GAA', 'CAC', 'GGU', 'GGG', 'AGG', 'GCC', 'UAC', 'AGG', 'CAU', 'GCA', 'GUG', 'GAG', 'GAA', 'UUA', 'CCA', 'GAA', 'ACA', 'AUG', 'GAA', 'ACA', 'CUC', 'UUA', 'CUC',…	3	Severa	Severa
