# Supplementary material for: Using amino acids co-occurrence matrices and explainability model to investigate patterns in dengue virus proteins
Source: BMC Bioinformatics. 2022 Feb 19;23:80. doi: 10.1186/s12859-022-04597-y (PMC8858567; doi:10.1186/s12859-022-04597-y)
Supplement: Supplementary file 9 — Additional file 9. NS4B protein: A list of sequences belonging to Dengue virus protein NS4B in csvformat. Each row is a sample of the amino acid chain labeledaccording to dengue severity. [file 12859_2022_4597_MOESM9_ESM.zip]

Archive with 2 entries (2 files):
- Additional_File_9_NS4B_protein/data.csv
- Additional_File_9_NS4B_protein/description.txt
