# Supplementary material for: Using amino acids co-occurrence matrices and explainability model to investigate patterns in dengue virus proteins
Source: BMC Bioinformatics. 2022 Feb 19;23:80. doi: 10.1186/s12859-022-04597-y (PMC8858567; doi:10.1186/s12859-022-04597-y)
Supplement: Supplementary file 9 — Additional file 9. NS4B protein: A list of sequences belonging to Dengue virus protein NS4B in csvformat. Each row is a sample of the amino acid chain labeledaccording to dengue severity. [file 12859_2022_4597_MOESM9_ESM.zip › Additional_File_9_NS4B_protein/data.csv]

sequences	serotype	outcome	outcome_bin
['AAC', 'GAA', 'AUG', 'GGA', 'UUG', 'UUG', 'GAA', 'ACU', 'ACA', 'AAA', 'AGA', 'GAU', 'UUA', 'GGA', 'AUG', 'UCU', 'AAG', 'GAG', 'CCA', 'GGC', 'GUU', 'GUU', 'UCU', 'CCA', 'ACC', 'AGC', 'UAU', 'UUA', 'GAU', 'GUG', 'GAC', 'UUG', 'CAC', 'CCA', 'GCA', 'UCA', 'GCC', 'UGG', 'ACA', 'UUG', 'UAC', 'GCC', 'GUG', 'GCC', 'ACU', 'ACA', 'GUA', 'AUA', 'ACA', 'CCA', 'AUG', 'UUA', 'AGA', 'CAU', 'ACC', 'AUA', 'GAG',…	3	Classica	Classica
['AAC', 'GAA', 'AUG', 'GGA', 'UUG', 'UUG', 'GAA', 'ACU', 'ACA', 'AAA', 'AGA', 'GAU', 'UUA', 'GGA', 'AUG', 'UCU', 'AAG', 'GAG', 'CCA', 'GGU', 'GUU', 'GUU', 'UCU', 'CCA', 'ACC', 'AGC', 'UAU', 'UUA', 'GAU', 'GUG', 'GAC', 'UUG', 'CAC', 'CCA', 'GCA', 'UCA', 'GCC', 'UGG', 'ACA', 'UUG', 'UAC', 'GCC', 'GUG', 'GCC', 'ACU', 'ACA', 'GUA', 'AUA', 'ACA', 'CCA', 'AUG', 'UUA', 'AGA', 'CAU', 'ACC', 'AUA', 'GAG',…	3	Classica	Classica
['AAU', 'GAA', 'AUG', 'GGA', 'CUA', 'UUG', 'GAA', 'ACU', 'ACA', 'AAG', 'AGA', 'GAU', 'UUA', 'GGA', 'AUG', 'UCU', 'AAA', 'GAA', 'CCA', 'GGU', 'GUU', 'GUU', 'UCU', 'CCA', 'ACC', 'AGC', 'UAU', 'UUA', 'GAU', 'GUA', 'GAC', 'UUG', 'CAC', 'CCA', 'GCA', 'UCA', 'GCC', 'UGG', 'ACA', 'UUG', 'UAC', 'GCC', 'GUG', 'GCC', 'ACA', 'ACA', 'GUA', 'AUA', 'ACA', 'CCA', 'AUG', 'CUG', 'AGA', 'CAU', 'ACC', 'AUA', 'GAG',…	3	Classica	Classica
['AAU', 'GAA', 'AUG', 'GGA', 'CUG', 'CUG', 'GAA', 'ACC', 'ACA', 'AAG', 'AGA', 'GAC', 'UUA', 'GGA', 'AUG', 'UCU', 'AAG', 'GAG', 'CCA', 'GGU', 'GUU', 'GUU', 'UCU', 'CCA', 'ACC', 'AGC', 'UAU', 'UUG', 'GAU', 'GUG', 'GAC', 'UUG', 'CAC', 'CCA', 'GCA', 'UCA', 'GCC', 'UGG', 'ACA', 'UUG', 'UAC', 'GCC', 'GUG', 'GCC', 'ACU', 'ACA', 'GUA', 'AUA', 'ACA', 'CCA', 'AUG', 'UUA', 'AGA', 'CAU', 'ACC', 'AUA', 'GAG',…	3	Classica	Classica
['AAU', 'GAA', 'AUG', 'GGA', 'CUG', 'CUG', 'GAA', 'ACU', 'ACA', 'AAG', 'AGA', 'GAU', 'UUA', 'GGA', 'AUG', 'UCU', 'AAG', 'GAG', 'CCA', 'GGU', 'GUU', 'GUU', 'UCU', 'CCA', 'ACU', 'AGC', 'UAU', 'UUG', 'GAU', 'GUG', 'GAC', 'UUG', 'CAC', 'CCA', 'GCA', 'UCA', 'GCC', 'UGG', 'ACA', 'UUG', 'UAC', 'GCC', 'GUG', 'GCC', 'ACU', 'ACA', 'GUA', 'AUA', 'ACA', 'CCA', 'AUG', 'UUA', 'AGA', 'CAU', 'ACC', 'AUA', 'GAG',…	3	Classica	Classica
['AAU', 'GAA', 'AUG', 'GGA', 'CUG', 'CUG', 'GAA', 'ACU', 'ACA', 'AAG', 'AGA', 'GAU', 'UUA', 'GGA', 'AUG', 'UCU', 'AAG', 'GAG', 'CCA', 'GGU', 'GUU', 'GUU', 'UCU', 'CCA', 'ACU', 'AGC', 'UAU', 'UUG', 'GAU', 'GUG', 'GAC', 'UUG', 'CAC', 'CCA', 'GCA', 'UCA', 'GCC', 'UGG', 'ACA', 'UUG', 'UAC', 'GCC', 'GUG', 'GCC', 'ACU', 'ACA', 'GUA', 'AUA', 'ACA', 'CCA', 'AUG', 'UUA', 'AGA', 'CAU', 'ACC', 'AUA', 'GAG',…	3	Classica	Classica
['AAU', 'GAA', 'AUG', 'GGA', 'CUG', 'CUG', 'GAA', 'ACU', 'ACA', 'AAG', 'AGA', 'GAU', 'UUA', 'GGA', 'AUG', 'UCU', 'AAG', 'GAG', 'CCA', 'GGU', 'GUU', 'GUU', 'UCU', 'CCA', 'ACU', 'AGC', 'UAU', 'UUG', 'GAU', 'GUG', 'GAC', 'UUG', 'CAC', 'CCA', 'GCA', 'UCA', 'GCC', 'UGG', 'ACA', 'UUG', 'UAC', 'GCC', 'GUG', 'GCC', 'ACU', 'ACA', 'GUA', 'AUA', 'ACA', 'CCA', 'AUG', 'UUA', 'AGA', 'CAU', 'ACC', 'AUA', 'GAG',…	3	Classica	Classica
['AAU', 'GAA', 'AUG', 'GGA', 'CUG', 'CUG', 'GAA', 'ACU', 'ACA', 'AAG', 'AGA', 'GAU', 'UUA', 'GGA', 'AUG', 'UCU', 'AAG', 'GAG', 'CCA', 'GGU', 'GUU', 'GUU', 'UCU', 'CCA', 'ACU', 'AGC', 'UAU', 'UUG', 'GAU', 'GUG', 'GAC', 'UUG', 'CAC', 'CCA', 'GCA', 'UCA', 'GCC', 'UGG', 'ACA', 'UUG', 'UAC', 'GCC', 'GUG', 'GCC', 'ACU', 'ACA', 'GUA', 'AUA', 'ACA', 'CCA', 'AUG', 'UUA', 'AGA', 'CAU', 'ACC', 'AUA', 'GAG',…	3	Classica	Classica
['AAU', 'GAA', 'AUG', 'GGA', 'CUG', 'CUG', 'GAA', 'ACU', 'ACA', 'AAG', 'AGA', 'GAU', 'UUA', 'GGA', 'AUG', 'UCU', 'AAG', 'GAG', 'CCA', 'GGU', 'GUU', 'GUU', 'UCU', 'CCA', 'ACU', 'AGC', 'UAU', 'UUG', 'GAU', 'GUG', 'GAC', 'UUG', 'CAC', 'CCA', 'GCA', 'UCA', 'GCC', 'UGG', 'ACA', 'UUG', 'UAC', 'GCC', 'GUG', 'GCC', 'ACU', 'ACA', 'GUA', 'AUA', 'ACA', 'CCA', 'AUG', 'UUA', 'AGA', 'CAU', 'ACC', 'AUA', 'GAG',…	3	Severa	Severa
['AAU', 'GAA', 'AUG', 'GGA', 'CUG', 'UUG', 'GAA', 'ACC', 'ACA', 'AAG', 'AGA', 'GAU', 'UUA', 'GGA', 'AUG', 'UCC', 'AAA', 'GAA', 'CCA', 'GGU', 'GUC', 'GUU', 'UCU', 'CCA', 'ACC', 'AGU', 'UAC', 'UUG', 'GAU', 'GUG', 'GAC', 'UUG', 'CAC', 'CCA', 'GCA', 'UCA', 'GCU', 'UGG', 'ACA', 'UUG', 'UAC', 'GCU', 'GUG', 'GCC', 'ACA', 'ACA', 'GUA', 'AUA', 'ACA', 'CCA', 'AUG', 'UUG', 'AGA', 'CAU', 'ACC', 'AUA', 'GAG',…	3	Classica	Classica
['AAU', 'GAA', 'AUG', 'GGA', 'CUG', 'UUG', 'GAA', 'ACC', 'ACA', 'AAG', 'AGA', 'GAU', 'UUA', 'GGA', 'AUG', 'UCC', 'AAA', 'GAA', 'CCA', 'GGU', 'GUU', 'GUU', 'UCU', 'CCA', 'ACC', 'AGC', 'UAU', 'UUG', 'GAU', 'GUG', 'GAC', 'UUG', 'CAC', 'CCA', 'GCA', 'UCA', 'GCC', 'UGG', 'ACG', 'UUG', 'UAC', 'GCC', 'GUG', 'GCC', 'ACA', 'ACA', 'GUA', 'AUA', 'ACA', 'CCA', 'AUG', 'CUG', 'AGA', 'CAU', 'ACC', 'AUA', 'GAG',…	3	Classica	Classica
['AAU', 'GAA', 'AUG', 'GGA', 'CUG', 'UUG', 'GAA', 'ACC', 'ACA', 'AAG', 'AGA', 'GAU', 'UUA', 'GGA', 'AUG', 'UCC', 'AAA', 'GAA', 'CCA', 'GGU', 'GUU', 'GUU', 'UCU', 'CCA', 'ACC', 'AGC', 'UAU', 'UUG', 'GAU', 'GUG', 'GAC', 'UUG', 'CAC', 'CCA', 'GCA', 'UCA', 'GCC', 'UGG', 'ACG', 'UUG', 'UAC', 'GCU', 'GUG', 'GCC', 'ACA', 'ACA', 'GUA', 'AUA', 'ACA', 'CCA', 'AUG', 'CUG', 'AGA', 'CAU', 'ACC', 'AUA', 'GAG',…	3	Severa	Severa
['AAU', 'GAA', 'AUG', 'GGA', 'CUG', 'UUG', 'GAA', 'ACC', 'ACA', 'AAG', 'AGA', 'GAU', 'UUA', 'GGA', 'AUG', 'UCC', 'AAA', 'GAA', 'CCA', 'GGU', 'GUU', 'GUU', 'UCU', 'CCA', 'ACC', 'AGC', 'UAU', 'UUG', 'GAU', 'GUG', 'GAC', 'UUG', 'CAC', 'CCA', 'GCA', 'UCA', 'GCC', 'UGG', 'ACG', 'UUG', 'UAC', 'GCU', 'GUG', 'GCC', 'ACA', 'ACA', 'GUA', 'AUA', 'ACA', 'CCA', 'AUG', 'CUG', 'AGA', 'CAU', 'ACC', 'AUA', 'GAG',…	3	Classica	Classica
['AAU', 'GAA', 'AUG', 'GGA', 'CUG', 'UUG', 'GAA', 'ACC', 'ACA', 'AAG', 'AGA', 'GAU', 'UUA', 'GGA', 'AUG', 'UCC', 'AAA', 'GAA', 'CCA', 'GGU', 'GUU', 'GUU', 'UCU', 'CCA', 'ACC', 'AGC', 'UAU', 'UUG', 'GAU', 'GUG', 'GAC', 'UUG', 'CAC', 'CCA', 'GCA', 'UCA', 'GCC', 'UGG', 'ACG', 'UUG', 'UAC', 'GCU', 'GUG', 'GCC', 'ACA', 'ACA', 'GUA', 'AUA', 'ACA', 'CCA', 'AUG', 'CUG', 'AGA', 'CAU', 'ACC', 'AUA', 'GAG',…	3	Severa	Severa
['AAU', 'GAA', 'AUG', 'GGA', 'CUG', 'UUG', 'GAA', 'ACC', 'ACA', 'AAG', 'AGA', 'GAU', 'UUA', 'GGA', 'AUG', 'UCC', 'AAA', 'GAA', 'CCA', 'GGU', 'GUU', 'GUU', 'UCU', 'CCA', 'ACC', 'AGC', 'UAU', 'UUG', 'GAU', 'GUG', 'GAC', 'UUG', 'CAC', 'CCA', 'GCA', 'UCA', 'GCC', 'UGG', 'ACG', 'UUG', 'UAC', 'GCU', 'GUG', 'GCC', 'ACA', 'ACA', 'GUA', 'AUA', 'ACA', 'CCA', 'AUG', 'CUG', 'AGA', 'CAU', 'ACC', 'AUA', 'GAG',…	3	Severa	Severa
['AAU', 'GAA', 'AUG', 'GGA', 'CUG', 'UUG', 'GAA', 'ACU', 'ACA', 'AAG', 'AGA', 'GAU', 'UUA', 'GGA', 'AUG', 'UCU', 'AAG', 'GAG', 'CCA', 'GGU', 'GUU', 'GUU', 'UCU', 'CCA', 'ACU', 'AGC', 'UAU', 'UUG', 'GAU', 'GUG', 'GAC', 'UUG', 'CAC', 'CCA', 'GCA', 'UCA', 'GCC', 'UGG', 'ACA', 'UUG', 'UAC', 'GCC', 'GUG', 'GCC', 'ACU', 'ACA', 'GUA', 'AUA', 'ACA', 'CCA', 'AUG', 'UUA', 'AGA', 'CAU', 'ACC', 'AUA', 'GAG',…	3	Classica	Classica
['AAU', 'GAA', 'AUG', 'GGA', 'UUA', 'CUG', 'GAA', 'ACU', 'ACA', 'AAG', 'AGA', 'GAU', 'UUA', 'GGA', 'AUG', 'UCU', 'AAA', 'GAA', 'CCA', 'GGU', 'GUU', 'GUU', 'UCU', 'CCA', 'ACC', 'AGC', 'UAU', 'UUA', 'GAU', 'GUA', 'GAC', 'UUG', 'CAC', 'CCA', 'GCA', 'UCA', 'GCC', 'UGG', 'ACA', 'UUG', 'UAC', 'GCC', 'GUG', 'GCC', 'ACA', 'ACA', 'GUA', 'AUA', 'ACA', 'CCA', 'AUG', 'UUG', 'AGA', 'CAU', 'ACC', 'AUA', 'GAG',…	3	Classica	Classica
['AAU', 'GAA', 'AUG', 'GGA', 'UUA', 'UUG', 'GAA', 'ACC', 'ACA', 'AAG', 'AGA', 'GAU', 'UUA', 'GGA', 'AUG', 'UCU', 'AAA', 'GAA', 'CCA', 'GGU', 'GUU', 'GUU', 'UCU', 'CCA', 'ACC', 'AGC', 'UAU', 'UUA', 'GAU', 'GUA', 'GAC', 'UUG', 'CAC', 'CCA', 'GCA', 'UCA', 'GCC', 'UGG', 'ACA', 'UUG', 'UAC', 'GCC', 'GUG', 'GCC', 'ACA', 'ACA', 'GUA', 'AUA', 'ACA', 'CCA', 'AUG', 'UUG', 'AGA', 'CAU', 'ACC', 'AUA', 'GAG',…	3	Severa	Severa
['AAU', 'GAA', 'AUG', 'GGA', 'UUG', 'CUG', 'GAA', 'ACU', 'ACA', 'AAG', 'AGA', 'GAU', 'UUA', 'GGA', 'AUG', 'UCU', 'AAG', 'GAC', 'CCA', 'GGU', 'GUU', 'GUC', 'UCU', 'CCA', 'ACC', 'AGC', 'UAU', 'UUA', 'GAU', 'GUG', 'GAC', 'UUG', 'CAC', 'CCA', 'GCA', 'UCA', 'GCC', 'UGG', 'ACA', 'UUG', 'UAC', 'GCC', 'GUG', 'GCC', 'ACU', 'ACA', 'GUA', 'AUA', 'ACA', 'CCA', 'AUG', 'UUA', 'AGA', 'CAU', 'ACC', 'AUA', 'GAG',…	3	Classica	Classica
['AAU', 'GAA', 'AUG', 'GGA', 'UUG', 'CUG', 'GAA', 'ACU', 'ACA', 'AAG', 'AGA', 'GAU', 'UUA', 'GGA', 'AUG', 'UCU', 'AAG', 'GAG', 'CCA', 'GGU', 'GUU', 'GUC', 'UCU', 'CCA', 'ACC', 'AGC', 'UAU', 'UUA', 'GAC', 'GUG', 'GAC', 'UUG', 'CAC', 'CCA', 'GCA', 'UCA', 'GCC', 'UGG', 'ACA', 'UUG', 'UAC', 'GCC', 'GUG', 'GCC', 'ACU', 'ACA', 'GUA', 'AUA', 'ACA', 'CCA', 'AUG', 'UUA', 'AGA', 'CAU', 'ACC', 'AUA', 'GAG',…	3	Severa	Severa
['AAU', 'GAA', 'AUG', 'GGA', 'UUG', 'CUG', 'GAA', 'ACU', 'ACA', 'AAG', 'AGA', 'GAU', 'UUA', 'GGA', 'AUG', 'UCU', 'AAG', 'GAG', 'CCA', 'GGU', 'GUU', 'GUC', 'UCU', 'CCA', 'ACC', 'AGC', 'UAU', 'UUA', 'GAU', 'GUG', 'GAC', 'UUG', 'CAC', 'CCA', 'GCA', 'UCA', 'GCC', 'UGG', 'ACA', 'UUG', 'UAC', 'GCC', 'GUG', 'GCC', 'ACU', 'ACA', 'GUA', 'AUA', 'ACA', 'CCA', 'AUG', 'UUA', 'AGA', 'CAU', 'ACC', 'AUA', 'GAG',…	3	Classica	Classica
['AAU', 'GAA', 'AUG', 'GGA', 'UUG', 'UUG', 'GAA', 'ACC', 'ACA', 'AAG', 'AGA', 'GAU', 'UUA', 'GGA', 'AUG', 'UCC', 'AAA', 'GAA', 'CCA', 'GGU', 'GUU', 'GUC', 'UCU', 'CCA', 'AUC', 'AGC', 'UAU', 'UUG', 'GAU', 'GUG', 'GAU', 'UUG', 'CAC', 'CCA', 'GCA', 'UCA', 'GCC', 'UGG', 'ACA', 'UUG', 'UAU', 'GCU', 'GUG', 'GCC', 'ACA', 'ACA', 'GUA', 'AUA', 'ACA', 'CCA', 'AUG', 'UUG', 'AGA', 'CAU', 'ACC', 'AUA', 'GAG',…	3	Classica	Classica
['AAU', 'GAA', 'AUG', 'GGA', 'UUG', 'UUG', 'GAA', 'ACC', 'ACA', 'AAG', 'AGA', 'GAU', 'UUG', 'GGG', 'AUG', 'UCC', 'AAA', 'GAA', 'CCA', 'GGA', 'GUU', 'GUU', 'CCG', 'CCA', 'ACC', 'AGC', 'UAU', 'UUG', 'GAU', 'GUG', 'GAU', 'UUG', 'CAC', 'CCA', 'GCA', 'UCA', 'GCC', 'UGG', 'ACA', 'UUG', 'UAU', 'GCU', 'GUG', 'GCC', 'ACA', 'ACA', 'GUA', 'AUA', 'ACA', 'CCA', 'AUG', 'UUG', 'AGA', 'CAU', 'ACC', 'AUA', 'GAG',…	3	Severa	Severa
['AAU', 'GAA', 'AUG', 'GGA', 'UUG', 'UUG', 'GAA', 'ACC', 'ACA', 'AAG', 'AGA', 'GAU', 'UUG', 'GGG', 'AUG', 'UCC', 'AAA', 'GAA', 'CCA', 'GGU', 'GUU', 'GUU', 'UCG', 'CCA', 'ACC', 'AGC', 'UAU', 'UUG', 'GAU', 'GUG', 'GAU', 'UUG', 'CAC', 'CCA', 'GCA', 'UCA', 'GCC', 'UGG', 'ACA', 'UUG', 'UAC', 'GCU', 'GUG', 'GCC', 'ACA', 'ACA', 'GUA', 'AUA', 'ACA', 'CCA', 'AUG', 'UUG', 'AGA', 'CAU', 'ACC', 'AUA', 'GAG',…	3	Severa	Severa
['AAU', 'GAA', 'AUG', 'GGA', 'UUG', 'UUG', 'GAA', 'ACU', 'ACA', 'AAA', 'AGA', 'GAU', 'UUA', 'GGA', 'AUG', 'UCU', 'AAG', 'GAG', 'CCA', 'GGU', 'GUU', 'GUU', 'UCU', 'CCA', 'ACC', 'AGC', 'UAU', 'UUA', 'GAU', 'GUG', 'GAC', 'UUG', 'CAC', 'CCA', 'GCA', 'UCA', 'GCC', 'UGG', 'ACA', 'UUG', 'UAC', 'GCC', 'GUG', 'GCC', 'ACU', 'ACA', 'GUA', 'AUA', 'ACA', 'CCA', 'AUG', 'UUA', 'AGA', 'CAU', 'ACC', 'AUA', 'GAG',…	3	Classica	Classica
['AAU', 'GAA', 'AUG', 'GGA', 'UUG', 'UUG', 'GAA', 'ACU', 'ACA', 'AAG', 'AGA', 'GAU', 'UUA', 'GGA', 'AUG', 'UCU', 'AAG', 'GAG', 'CCA', 'GGU', 'GUU', 'GUC', 'UCC', 'CCA', 'ACC', 'AGC', 'UAU', 'UUA', 'GAU', 'GUG', 'GAC', 'UUG', 'CAC', 'CCA', 'GCA', 'UCA', 'GCC', 'UGG', 'ACA', 'UUG', 'UAC', 'GCC', 'GUG', 'GCC', 'ACU', 'ACA', 'GUA', 'AUA', 'ACA', 'CCA', 'AUG', 'UUA', 'AGA', 'CAU', 'ACC', 'AUA', 'GAG',…	3	Classica	Classica
['AAU', 'GAA', 'AUG', 'GGA', 'UUG', 'UUG', 'GAA', 'ACU', 'ACA', 'AAG', 'AGA', 'GAU', 'UUA', 'GGA', 'AUG', 'UCU', 'AAG', 'GAG', 'CCA', 'GGU', 'GUU', 'GUC', 'UCU', 'CCA', 'ACC', 'AGC', 'UAU', 'UUA', 'GAU', 'GUG', 'GAC', 'UUG', 'CAC', 'CCA', 'GCA', 'UCA', 'GCC', 'UGG', 'ACA', 'UUG', 'UAC', 'GCC', 'GUG', 'GCC', 'ACU', 'ACA', 'GUA', 'AUA', 'ACA', 'CCA', 'AUG', 'UUA', 'AGA', 'CAU', 'ACC', 'AUA', 'GAG',…	3	Classica	Classica
['AAU', 'GAA', 'AUG', 'GGA', 'UUG', 'UUG', 'GAA', 'ACU', 'ACA', 'AAG', 'AGA', 'GAU', 'UUA', 'GGA', 'AUG', 'UCU', 'AAG', 'GAG', 'CCA', 'GGU', 'GUU', 'GUC', 'UCU', 'CCA', 'ACC', 'AGC', 'UAU', 'UUA', 'GAU', 'GUG', 'GAC', 'UUG', 'CAC', 'CCA', 'GCA', 'UCA', 'GCC', 'UGG', 'ACA', 'UUG', 'UAC', 'GCC', 'GUG', 'GCC', 'ACU', 'ACA', 'GUA', 'AUA', 'ACA', 'CCA', 'AUG', 'UUA', 'AGA', 'CAU', 'ACC', 'AUA', 'GAG',…	3	Classica	Classica
['AAU', 'GAA', 'AUG', 'GGA', 'UUG', 'UUG', 'GAA', 'ACU', 'ACA', 'AAG', 'AGA', 'GAU', 'UUA', 'GGA', 'AUG', 'UCU', 'AAG', 'GAG', 'CCA', 'GGU', 'GUU', 'GUC', 'UCU', 'CCA', 'ACC', 'AGC', 'UAU', 'UUA', 'GAU', 'GUG', 'GAC', 'UUG', 'CAC', 'CCA', 'GCA', 'UCA', 'GCC', 'UGG', 'ACA', 'UUG', 'UAC', 'GCC', 'GUG', 'GCC', 'ACU', 'ACA', 'GUA', 'AUA', 'ACA', 'CCA', 'AUG', 'UUA', 'AGA', 'CAU', 'ACC', 'AUA', 'GAG',…	3	Classica	Classica
['AAU', 'GAA', 'AUG', 'GGA', 'UUG', 'UUG', 'GAA', 'ACU', 'ACA', 'AAG', 'AGA', 'GAU', 'UUA', 'GGA', 'AUG', 'UCU', 'AAG', 'GAG', 'CCA', 'GGU', 'GUU', 'GUC', 'UCU', 'CCA', 'ACC', 'AGC', 'UAU', 'UUA', 'GAU', 'GUG', 'GAC', 'UUG', 'CAC', 'CCA', 'GCA', 'UCA', 'GCC', 'UGG', 'ACA', 'UUG', 'UAU', 'GCC', 'GUG', 'GCC', 'ACU', 'ACA', 'GUA', 'AUA', 'ACA', 'CCA', 'AUG', 'UUA', 'AGA', 'CAU', 'ACC', 'AUA', 'GAG',…	3	Classica	Classica
['AAU', 'GAA', 'AUG', 'GGA', 'UUG', 'UUG', 'GAA', 'ACU', 'ACA', 'AAG', 'AGA', 'GAU', 'UUA', 'GGA', 'AUG', 'UCU', 'AAG', 'GAG', 'CCA', 'GGU', 'GUU', 'GUC', 'UCU', 'CCA', 'ACC', 'AGC', 'UAU', 'UUA', 'GAU', 'GUG', 'GAC', 'UUG', 'CAC', 'CCA', 'GCA', 'UCA', 'GCC', 'UGG', 'ACA', 'UUG', 'UAU', 'GCC', 'GUG', 'GCC', 'ACU', 'ACA', 'GUA', 'AUA', 'ACA', 'CCA', 'AUG', 'UUA', 'AGA', 'CAU', 'ACC', 'AUA', 'GAG',…	3	Classica	Classica
['AAU', 'GAA', 'AUG', 'GGA', 'UUG', 'UUG', 'GAA', 'ACU', 'ACA', 'AAG', 'AGA', 'GAU', 'UUA', 'GGA', 'AUG', 'UCU', 'AAG', 'GAG', 'CCA', 'GGU', 'GUU', 'GUU', 'UCU', 'CCA', 'ACC', 'AGC', 'UAU', 'UUA', 'GAU', 'GUG', 'GAC', 'UUG', 'CAC', 'CCA', 'GCA', 'UCA', 'GCC', 'UGG', 'ACA', 'UUG', 'UAC', 'GCU', 'GUG', 'GCC', 'ACU', 'ACA', 'GUA', 'AUA', 'ACA', 'CCA', 'AUG', 'UUA', 'AGA', 'CAU', 'ACC', 'AUA', 'GAG',…	3	Classica	Classica
['AAU', 'GAA', 'AUG', 'GGA', 'UUG', 'UUG', 'GAA', 'ACU', 'ACA', 'AAG', 'AGA', 'GAU', 'UUA', 'GGA', 'AUG', 'UCU', 'AAG', 'GAG', 'CCA', 'GGU', 'GUU', 'GUU', 'UCU', 'CCA', 'ACC', 'AGC', 'UAU', 'UUA', 'GAU', 'GUG', 'GAC', 'UUG', 'CAC', 'CCA', 'GCA', 'UCA', 'GCC', 'UGG', 'ACA', 'UUG', 'UAC', 'GCU', 'GUG', 'GCC', 'ACU', 'ACA', 'GUA', 'AUA', 'ACA', 'CCA', 'AUG', 'UUA', 'AGA', 'CAU', 'ACC', 'AUA', 'GAG',…	3	Classica	Classica
['AGC', 'CAA', 'CGA', 'GAU', 'GGG', 'GCU', 'GAU', 'AGA', 'AAA', 'AAC', 'AAA', 'AAC', 'GGA', 'UUU', 'UGG', 'GUU', 'UUA', 'CCA', 'GGC', 'AAA', 'AAC', 'AGA', 'AAC', 'CAC', 'CAU', 'CCU', 'CGA', 'UGU', 'GGA', 'CCU', 'GAG', 'ACC', 'AGC', 'UUC', 'AGC', 'AUG', 'GAC', 'GCU', 'CUA', 'UGC', 'GGU', 'AGC', 'CAC', 'CAC', 'AAU', 'UCU', 'GAC', 'UCC', 'CAU', 'GCU', 'GAG', 'ACA', 'CAC', 'CAU', 'AGA', 'AAA', 'UAC',…	4	Classica	Classica
['AGC', 'CAA', 'CGA', 'GAU', 'GGG', 'GCU', 'GAU', 'AGA', 'AAA', 'AAC', 'AAA', 'AAC', 'GGA', 'UUU', 'UGG', 'GUU', 'UUA', 'CCA', 'GGU', 'AAA', 'AAC', 'AGA', 'AAC', 'CAC', 'CAU', 'CCU', 'CGA', 'UGU', 'GGA', 'CCU', 'GAG', 'ACC', 'AGC', 'UUC', 'AGC', 'AUG', 'GAC', 'GCU', 'CUA', 'UGC', 'GGU', 'AGC', 'CAC', 'CAC', 'AAU', 'UCU', 'GAC', 'UCC', 'CAU', 'GCU', 'GAG', 'ACA', 'CAC', 'CAU', 'AGA', 'AAA', 'CAC',…	4	Classica	Classica
['AGC', 'CAA', 'CGA', 'GAU', 'GGG', 'GCU', 'GAU', 'AGA', 'AAA', 'AAC', 'AAA', 'AAC', 'GGA', 'UUU', 'UGG', 'GUU', 'UUA', 'CCA', 'GGU', 'AAA', 'AAC', 'AGA', 'AAC', 'CAC', 'CAU', 'CCU', 'CGA', 'UGU', 'GGA', 'CCU', 'GAG', 'ACC', 'AGC', 'UUC', 'AGC', 'AUG', 'GAC', 'GCU', 'CUA', 'UGC', 'GGU', 'AGC', 'CAC', 'CAC', 'AAU', 'UCU', 'GAC', 'UCC', 'CAU', 'GCU', 'GAG', 'ACA', 'CAC', 'CAU', 'AGA', 'AAA', 'UAC',…	4	Classica	Classica
['AGC', 'CAA', 'CGA', 'GAU', 'GGG', 'GCU', 'GAU', 'AGA', 'AAA', 'AAC', 'AAA', 'AAC', 'GGA', 'UUU', 'UGG', 'GUU', 'UUA', 'CCA', 'GGU', 'AAA', 'AAC', 'AGA', 'AAC', 'CAC', 'CAU', 'CCU', 'CGA', 'UGU', 'GGA', 'CCU', 'GAG', 'ACC', 'AGC', 'UUC', 'AGC', 'AUG', 'GAC', 'GCU', 'CUA', 'UGC', 'GGU', 'AGC', 'CAC', 'CAC', 'AAU', 'UCU', 'GAC', 'UCC', 'CAU', 'GCU', 'GAG', 'ACA', 'CAC', 'CAU', 'AGA', 'AAA', 'UAC',…	4	Classica	Classica
['AGC', 'CAA', 'CGA', 'GAU', 'GGG', 'GCU', 'GAU', 'AGA', 'AAA', 'AAC', 'AAA', 'AAC', 'GGA', 'UUU', 'UGG', 'GUU', 'UUA', 'CCA', 'GGU', 'AAA', 'AAC', 'AGA', 'AAC', 'CAC', 'CAU', 'CCU', 'CGA', 'UGU', 'GGA', 'CCU', 'GAG', 'ACC', 'AGC', 'UUC', 'AGC', 'AUG', 'GAC', 'GCU', 'CUA', 'UGC', 'GGU', 'AGC', 'CAC', 'CAC', 'AAU', 'UCU', 'GAC', 'UCC', 'CAU', 'GCU', 'GAG', 'ACA', 'CAC', 'CAU', 'AGA', 'AAA', 'UAC',…	4	Classica	Classica
['AGC', 'CAA', 'UGA', 'GAU', 'GGG', 'GCU', 'AAU', 'UGA', 'AAA', 'AAC', 'AAA', 'AAC', 'GGA', 'CUU', 'UGG', 'GUU', 'UUA', 'CCA', 'GGU', 'AAA', 'AAC', 'AGA', 'AAC', 'UAC', 'CAU', 'CCU', 'UGA', 'UGU', 'GGA', 'UUU', 'AAG', 'ACC', 'CGC', 'CUC', 'AGC', 'AUG', 'GAC', 'GCU', 'CUA', 'UGC', 'AGU', 'AGC', 'CAC', 'CAC', 'UAU', 'CUU', 'GAC', 'UCC', 'CAU', 'GCU', 'GAG', 'ACA', 'CAC', 'CAU', 'AGA', 'AAA', 'CAC',…	4	Classica	Classica
['AGC', 'CAA', 'UGA', 'GAU', 'GGG', 'GCU', 'AAU', 'UGA', 'AAA', 'AAC', 'AAA', 'AAC', 'GGA', 'UUU', 'UGG', 'GUU', 'UUA', 'CCA', 'GGU', 'GAA', 'AGC', 'AGA', 'AAC', 'CAC', 'CAU', 'CCU', 'UGA', 'UGU', 'GGA', 'CUU', 'GAG', 'ACC', 'AGC', 'UUC', 'AGC', 'AUG', 'GAC', 'GCU', 'CUA', 'UGC', 'AGU', 'AGC', 'UAC', 'CAC', 'UAU', 'CUU', 'GAC', 'UCC', 'CAU', 'GCU', 'GAG', 'GCA', 'CAC', 'CAU', 'AGA', 'AAA', 'CAC',…	4	Severa	Severa
['AGC', 'CAA', 'UGA', 'GAU', 'GGG', 'GCU', 'GAU', 'UGA', 'AAA', 'AAC', 'AAA', 'AAC', 'GGA', 'CUU', 'UGG', 'GUU', 'CUA', 'CCA', 'GGU', 'AAA', 'AAC', 'AGA', 'AAC', 'CAC', 'CAU', 'UCU', 'CGA', 'UGU', 'GGA', 'UUU', 'GAG', 'ACC', 'AGC', 'CUC', 'AGC', 'AUG', 'GAC', 'ACU', 'CUA', 'CGC', 'AGU', 'GGC', 'UAC', 'CAC', 'UAU', 'UCU', 'GAC', 'UCC', 'CAU', 'GCU', 'GAG', 'ACA', 'CAC', 'CAU', 'AGA', 'GAA', 'CAC',…	4	Severa	Severa
['AGC', 'CAA', 'UGA', 'GAU', 'GGG', 'GCU', 'GAU', 'UGA', 'AAA', 'AAC', 'AAA', 'AAC', 'GGA', 'CUU', 'UGG', 'GUU', 'CUA', 'CCA', 'GGU', 'AAA', 'ACC', 'AGA', 'AAC', 'CAC', 'CAU', 'UCU', 'UGA', 'UGU', 'GGA', 'UUU', 'GAG', 'ACC', 'AGC', 'CUC', 'AGC', 'GUG', 'GAC', 'ACU', 'CUA', 'UGC', 'AGU', 'GGC', 'CAC', 'CAC', 'UAU', 'UCU', 'GAC', 'UCC', 'CAU', 'GCU', 'GAG', 'ACA', 'CAC', 'CAU', 'AGA', 'GAA', 'CAC',…	4	Classica	Classica
['AGC', 'CAA', 'UGA', 'GAU', 'GGG', 'GCU', 'GAU', 'UGA', 'AAA', 'AAC', 'AAA', 'AAC', 'UGA', 'CUU', 'UGG', 'GUU', 'UUA', 'CCA', 'GGU', 'AAA', 'AAC', 'AGA', 'AAC', 'AAC', 'UAU', 'UCU', 'UGA', 'UGU', 'GGA', 'UUU', 'GAG', 'ACC', 'AGC', 'CUC', 'AGC', 'AUG', 'GAC', 'ACU', 'UUA', 'UGC', 'GGU', 'AGC', 'CAC', 'CAC', 'CAU', 'UCU', 'GAC', 'UCC', 'CAU', 'GCU', 'GAG', 'ACA', 'CAC', 'CAU', 'AGA', 'AAA', 'CAC',…	4	Classica	Classica
['AGC', 'UAA', 'CGA', 'GAU', 'GGG', 'GCU', 'GAU', 'AGA', 'AAA', 'AAC', 'AAA', 'AAC', 'GGA', 'UUU', 'UGG', 'GUU', 'UUA', 'CCA', 'GGU', 'AAA', 'AAC', 'AGA', 'AAC', 'CAC', 'CAU', 'CCU', 'CGA', 'UGU', 'GGA', 'CCU', 'GAG', 'ACC', 'AGC', 'UUC', 'AGC', 'AUG', 'GAC', 'GCU', 'CUA', 'UGC', 'GGU', 'AGC', 'CAC', 'CAC', 'AAU', 'UCU', 'GAC', 'UCC', 'CAU', 'GCU', 'GAG', 'ACA', 'CAC', 'CAU', 'AGA', 'AAA', 'UAC',…	4	Classica	Classica
['CAU', 'GGC', 'AAA', 'CGA', 'AAU', 'GGG', 'UUU', 'UCU', 'AGA', 'AAA', 'AAC', 'AAA', 'GAA', 'AGA', 'CUU', 'CGG', 'ACU', 'GGG', 'ACA', 'C--', '-AU', 'UGC', 'AAC', 'UCA', 'GCA', 'ACC', 'UGA', 'GAG', 'CAA', 'CAU', 'UCU', 'GGA', 'CAU', 'AGA', 'UCU', 'ACG', 'UCC', 'UGC', 'AUC', 'AGC', 'AUG', 'GAC', 'GUU', 'GUA', 'UGC', 'CGU', 'GGC', 'AAC', 'AAC', 'AUU', 'UAU', 'CAC', 'ACC', 'AAU', 'GUU', 'GAG', 'ACA',…	2	Classica	Classica
['CAU', 'GGC', 'AAA', 'CGA', 'AAU', 'GGG', 'UUU', 'UCU', 'AGA', 'AAA', 'GAC', 'AAA', 'GAA', 'AGA', 'CCU', 'UGG', 'GUU', 'GGG', 'AGG', 'C--', '-UU', 'CAC', 'AAU', 'GCA', 'ACA', 'ACC', 'AGA', 'AAU', 'AAA', 'CAU', 'UUU', 'GGA', 'CAU', 'AGA', 'CCU', 'CCG', 'ACC', 'UGC', 'AUC', 'AGC', 'GUG', 'GAC', 'GCU', 'AUA', 'UGC', 'AGU', 'GGC', 'CAC', 'UAC', 'GUU', 'UGU', 'CAC', 'GCC', 'AAU', 'GCU', 'GAG', 'GCA',…	2	Severa	Severa
['CAU', 'GGC', 'AAA', 'CGA', 'AAU', 'GGG', 'UUU', 'UCU', 'GGA', 'AAA', 'AAC', 'AAA', 'GAA', 'AGA', 'CCU', 'CGG', 'ACU', 'GGG', 'AAA', 'C--', '-AU', 'UGC', 'AAC', 'UCA', 'GCA', 'ACC', 'UGA', 'GAG', 'CAA', 'CAU', 'UCU', 'GGA', 'CAU', 'AGA', 'UCU', 'ACG', 'UCC', 'UGC', 'AUC', 'AGC', 'AUG', 'GAC', 'GUU', 'GUA', 'UGC', 'CGU', 'GGC', 'UAC', 'AAC', 'AUU', 'UAU', 'CAC', 'ACC', 'AAU', 'GUU', 'GAG', 'ACA',…	2	Classica	Classica
['CAU', 'GGC', 'AAA', 'CGA', 'AAU', 'GGG', 'UUU', 'UCU', 'GGA', 'AAA', 'AAC', 'AAA', 'GAA', 'AGA', 'CCU', 'CGG', 'ACU', 'GGG', 'AAA', 'C--', '-AU', 'UGC', 'AAC', 'UCA', 'GCA', 'ACC', 'UGA', 'GAG', 'CAA', 'CAU', 'UCU', 'GGA', 'CAU', 'AGA', 'UCU', 'ACG', 'UCC', 'UGC', 'AUC', 'AGC', 'AUG', 'GAC', 'GUU', 'GUA', 'UGC', 'CGU', 'GGC', 'UAC', 'AAC', 'AUU', 'UAU', 'CAC', 'ACC', 'AAU', 'GUU', 'GAG', 'ACA',…	2	Classica	Classica
['CAU', 'GGC', 'AAA', 'CGA', 'AAU', 'GGG', 'UUU', 'UCU', 'GGA', 'AAA', 'AAC', 'AAA', 'GAA', 'AGA', 'CCU', 'CGG', 'ACU', 'GGG', 'AAA', 'C--', '-AU', 'UGC', 'AAC', 'UCA', 'GCA', 'ACC', 'UGA', 'GAG', 'CAA', 'CAU', 'UCU', 'GGA', 'CAU', 'AGA', 'UCU', 'ACG', 'UCC', 'UGC', 'AUC', 'AGC', 'AUG', 'GAC', 'GUU', 'GUA', 'UGC', 'CGU', 'GGC', 'UAC', 'AAC', 'AUU', 'UAU', 'CAC', 'ACC', 'AAU', 'GUU', 'GAG', 'ACA',…	2	Classica	Classica
['CAU', 'GGC', 'AAA', 'CGA', 'AAU', 'GGG', 'UUU', 'UCU', 'GGA', 'AAA', 'AAC', 'AAA', 'GAA', 'AGA', 'CCU', 'CGG', 'ACU', 'GGG', 'AAA', 'C--', '-AU', 'UGC', 'AAC', 'UCA', 'GCA', 'ACC', 'UGA', 'GAG', 'CAA', 'CAU', 'UCU', 'GGA', 'CAU', 'AGA', 'UCU', 'ACG', 'UCC', 'UGC', 'AUC', 'AGC', 'AUG', 'GAC', 'GUU', 'GUA', 'UGC', 'CGU', 'GGC', 'UAC', 'AAC', 'AUU', 'UAU', 'CAC', 'ACC', 'AAU', 'GUU', 'GAG', 'ACA',…	2	Classica	Classica
['CAU', 'GGC', 'AAA', 'CGA', 'AAU', 'GGG', 'UUU', 'UCU', 'GGA', 'AAA', 'AAC', 'AAA', 'GAA', 'AGA', 'CCU', 'CGG', 'ACU', 'GGG', 'AAA', 'C--', '-AU', 'UGC', 'AAC', 'UCA', 'GCA', 'ACC', 'UGA', 'GAG', 'CAA', 'CAU', 'UCU', 'GGA', 'CAU', 'AGA', 'UCU', 'ACG', 'UCC', 'UGC', 'AUC', 'AGC', 'AUG', 'GAC', 'GUU', 'GUA', 'UGC', 'CGU', 'GGC', 'UAC', 'AAC', 'AUU', 'UAU', 'CAC', 'ACC', 'AAU', 'GUU', 'GAG', 'ACA',…	2	Classica	Classica
['CAU', 'GGC', 'AAA', 'CGA', 'AAU', 'GGG', 'UUU', 'UCU', 'GGA', 'AAA', 'AAC', 'AAA', 'GAA', 'AGA', 'CCU', 'CGG', 'ACU', 'GGG', 'AAA', 'C--', '-AU', 'UGC', 'AAC', 'UCA', 'GCA', 'ACC', 'UGA', 'GAG', 'CAA', 'CAU', 'UCU', 'GGA', 'CAU', 'AGA', 'UCU', 'ACG', 'UCC', 'UGC', 'AUC', 'AGC', 'AUG', 'GAC', 'GUU', 'GUA', 'UGC', 'CGU', 'GGC', 'UAC', 'AAC', 'AUU', 'UAU', 'CAC', 'ACC', 'AAU', 'GUU', 'GAG', 'ACA',…	2	Classica	Classica
['CAU', 'GGC', 'AAA', 'CGA', 'GAU', 'GGG', 'GUU', 'CCU', 'GGA', 'AAA', 'AAC', 'GAA', 'GAA', 'AGA', 'UUU', 'CGG', 'AUU', 'GGG', 'AAG', 'C--', '-AC', 'CGC', 'AAC', 'CCA', 'GCA', 'ACC', 'CGA', 'GAG', 'CAA', 'CAU', 'CCU', 'GGA', 'CAU', 'AGA', 'UUU', 'ACG', 'UCC', 'UGC', 'AUC', 'AGC', 'AUG', 'GAC', 'CCU', 'GUA', 'UGC', 'AGU', 'GGC', 'CAC', 'AAC', 'AUU', 'UAU', 'CAC', 'ACC', 'AAU', 'GUU', 'GAG', 'ACA',…	2	Classica	Classica
['CAU', 'GGC', 'AAA', 'CGA', 'GAU', 'GGG', 'GUU', 'UCU', 'GGA', 'AAA', 'AAC', 'GAA', 'GAA', 'AGA', 'UUU', 'CGG', 'AUU', 'GGG', 'AAG', 'C--', '-AU', 'UGC', 'AAC', 'CCA', 'GCA', 'GCC', 'CGA', 'GAG', 'CAA', 'CAU', 'CCU', 'GGA', 'CAU', 'AGA', 'UCU', 'ACG', 'CCC', 'UGC', 'AUC', 'AGC', 'AUG', 'GAC', 'CCU', 'GUA', 'UGC', 'CGU', 'GGC', 'CAC', 'AAC', 'AUU', 'UAU', 'CAC', 'ACC', 'AAU', 'GCU', 'GAG', 'ACA',…	2	Classica	Classica
['CAU', 'GGC', 'AAA', 'CGA', 'GAU', 'GGG', 'UUU', 'CCU', 'AGA', 'AAA', 'AAC', 'GAA', 'GAA', 'AGA', 'UCU', 'UGG', 'AUU', 'AGG', 'AAG', 'C--', '-AU', 'CGC', 'AAC', 'CCA', 'GCA', 'ACC', 'CGA', 'GAG', 'CAA', 'CAU', 'CCU', 'GGA', 'CAU', 'AGA', 'UCU', 'ACG', 'CCC', 'CGC', 'AUC', 'AGC', 'AUG', 'GAC', 'GCU', 'GUA', 'UGC', 'CGU', 'GGC', 'UAC', 'AAC', 'AUU', 'UGU', 'UAC', 'ACC', 'AAU', 'GCU', 'GAG', 'ACA',…	2	Classica	Classica
['CAU', 'GGC', 'AAA', 'CGA', 'GAU', 'GGG', 'UUU', 'CCU', 'AGA', 'AAA', 'AAC', 'GAA', 'GAA', 'AGA', 'UCU', 'UGG', 'AUU', 'AGG', 'AAG', 'C--', '-AU', 'UGC', 'AAC', 'CCA', 'GCA', 'ACC', 'CGA', 'GAG', 'CAA', 'CAU', 'CCU', 'GGA', 'CAU', 'AGA', 'UCU', 'ACG', 'CCC', 'CGC', 'AUC', 'AGC', 'AUG', 'GAC', 'GCU', 'GUA', 'UGC', 'CGU', 'GGC', 'UAC', 'AAC', 'AUU', 'UGU', 'UAC', 'ACC', 'AAU', 'GCU', 'GAG', 'ACA',…	2	Classica	Classica
['CAU', 'GGC', 'AAA', 'CGA', 'GAU', 'GGG', 'UUU', 'CCU', 'AGA', 'AAA', 'AAC', 'GAA', 'GAA', 'AGA', 'UCU', 'UGG', 'AUU', 'AGG', 'AAG', 'C--', '-AU', 'UGC', 'AAC', 'CCA', 'GCA', 'ACC', 'CGA', 'GAG', 'CAA', 'CAU', 'CCU', 'GGA', 'CAU', 'AGA', 'UCU', 'ACG', 'UCC', 'CGC', 'AUC', 'AGC', 'AUG', 'GAC', 'GCU', 'GUA', 'UGC', 'CGU', 'GGC', 'CAC', 'AAC', 'AUU', 'UGU', 'UAC', 'ACC', 'AAU', 'GCU', 'GAG', 'ACA',…	2	Severa	Severa
['CAU', 'GGC', 'AAA', 'CGA', 'GAU', 'GGG', 'UUU', 'CCU', 'AGA', 'AAA', 'AAC', 'GAA', 'GAA', 'AGA', 'UCU', 'UGG', 'AUU', 'AGG', 'AAG', 'C--', '-AU', 'UGC', 'AAC', 'CCA', 'GCA', 'ACC', 'CGA', 'GAG', 'CAA', 'CAU', 'CCU', 'GGA', 'CAU', 'AGA', 'UCU', 'ACG', 'UCC', 'CGC', 'AUC', 'AGC', 'AUG', 'GAC', 'GCU', 'GUA', 'UGC', 'CGU', 'GGC', 'CAC', 'AAC', 'AUU', 'UGU', 'UAC', 'ACC', 'AAU', 'GCU', 'GAG', 'ACA',…	2	Classica	Classica
['CAU', 'GGC', 'AAA', 'CGA', 'GAU', 'GGG', 'UUU', 'CCU', 'AGA', 'AAA', 'AAC', 'GAA', 'GAA', 'AGA', 'UCU', 'UGG', 'AUU', 'AGG', 'AAG', 'C--', '-AU', 'UGC', 'AAC', 'CCA', 'GCA', 'ACC', 'CGA', 'GAG', 'CAA', 'CAU', 'CCU', 'GGA', 'CAU', 'AGA', 'UCU', 'ACG', 'UCC', 'CGC', 'AUC', 'AGC', 'UUG', 'GAC', 'GCU', 'GUA', 'UGC', 'CGU', 'GGC', 'UAC', 'AAC', 'AUU', 'CGU', 'UAC', 'ACC', 'AAU', 'GCU', 'GAG', 'ACA',…	2	Severa	Severa
['CAU', 'GGC', 'AAA', 'CGA', 'GAU', 'GGG', 'UUU', 'CCU', 'AGA', 'AAA', 'AAC', 'GAA', 'GAA', 'AGA', 'UCU', 'UGG', 'AUU', 'AGG', 'AAG', 'C--', '-AU', 'UGC', 'AAC', 'CCA', 'GCA', 'ACC', 'CGA', 'GAG', 'CAA', 'CAU', 'CCU', 'GGA', 'CAU', 'AGA', 'UCU', 'ACG', 'UCC', 'UGC', 'AUC', 'AGC', 'AUG', 'GAC', 'GCU', 'GUA', 'UGC', 'CGU', 'GGC', 'CAC', 'AAC', 'AUU', 'UGU', 'UAC', 'ACC', 'AAU', 'GCU', 'GAG', 'ACA',…	2	Severa	Severa
['CAU', 'GGC', 'AAA', 'CGA', 'GAU', 'GGG', 'UUU', 'CCU', 'AGA', 'AAA', 'AAC', 'GAA', 'GAA', 'AGA', 'UCU', 'UGG', 'AUU', 'AGG', 'AAG', 'C--', '-AU', 'UGC', 'AAC', 'CCA', 'GCA', 'ACC', 'CGA', 'GAG', 'CAA', 'CAU', 'CCU', 'GGA', 'CAU', 'AGA', 'UCU', 'ACG', 'UCC', 'UGC', 'AUC', 'AGC', 'AUG', 'GAC', 'GCU', 'GUA', 'UGC', 'CGU', 'GGC', 'CAC', 'AAC', 'AUU', 'UGU', 'UAC', 'ACC', 'AAU', 'GCU', 'GAG', 'ACA',…	2	Severa	Severa
['CAU', 'GGC', 'AAA', 'CGA', 'GAU', 'GGG', 'UUU', 'CCU', 'AGA', 'AAA', 'AAC', 'GAA', 'GAA', 'AGA', 'UCU', 'UGG', 'AUU', 'AGG', 'AAG', 'U--', '-AU', 'UGC', 'AAC', 'CCA', 'CCA', 'ACC', 'CGA', 'GAG', 'CAA', 'CAU', 'CCU', 'GGA', 'CAU', 'AGA', 'UCU', 'ACG', 'UCC', 'CGC', 'AUC', 'AGC', 'UUG', 'GAC', 'GCU', 'GUA', 'UGC', 'CGU', 'GGC', 'UAC', 'AAC', 'AUU', 'UGU', 'UAC', 'ACC', 'AAU', 'GCU', 'GAG', 'ACA',…	2	Classica	Classica
['CAU', 'GGC', 'AAA', 'CGA', 'GAU', 'GGG', 'UUU', 'CCU', 'AGA', 'AAA', 'AAC', 'GAA', 'GAA', 'AGA', 'UCU', 'UGG', 'AUU', 'GGG', 'AAG', 'C--', '-AU', 'UGC', 'AAC', 'CCA', 'GCA', 'ACC', 'CGA', 'GAG', 'CAA', 'CAU', 'CCU', 'GGA', 'CAU', 'AGA', 'UCU', 'ACG', 'UCC', 'UGC', 'AUC', 'AGC', 'AUG', 'GAC', 'GCU', 'GUA', 'UGC', 'CGU', 'GGC', 'CAC', 'AAC', 'AUU', 'UGU', 'UAC', 'ACC', 'AAU', 'GUU', 'GAG', 'ACA',…	2	Severa	Severa
['CAU', 'GGC', 'AAA', 'CGA', 'GAU', 'GGG', 'UUU', 'CCU', 'GGA', 'AAA', 'AAC', 'AAA', 'GAA', 'AGA', 'UUU', 'CGG', 'AUU', 'GGG', 'AAG', 'C--', '-AU', 'UAC', 'AAC', 'CCA', 'GCA', 'ACC', 'UGA', 'GAA', 'CAA', 'CAU', 'CCU', 'GGA', 'CAU', 'AGA', 'UCU', 'ACG', 'UCC', 'UGC', 'AUC', 'AGC', 'UUG', 'GAC', 'UCU', 'AUA', 'UGC', 'CGU', 'GGC', 'AAC', 'AAC', 'UUU', 'CAU', 'CAC', 'ACC', 'AAU', 'GUU', 'GAG', 'ACA',…	2	Classica	Classica
['CAU', 'GGC', 'AAA', 'CGA', 'GAU', 'GGG', 'UUU', 'CCU', 'GGA', 'AAA', 'AAC', 'AAA', 'GAA', 'AGA', 'UUU', 'CGG', 'AUU', 'GGG', 'AAG', 'C--', '-AU', 'UAC', 'AAC', 'CCA', 'GCA', 'ACC', 'UGA', 'GAG', 'CAA', 'CAU', 'CCU', 'GGA', 'CAU', 'AGA', 'UCU', 'ACG', 'UCC', 'UGC', 'AUC', 'AGC', 'UUG', 'GAC', 'UCU', 'AUA', 'UGC', 'UGU', 'GGC', 'AAC', 'AAC', 'UUU', 'CAU', 'CAC', 'ACC', 'AAU', 'GUU', 'GAG', 'ACA',…	2	Severa	Severa
['CAU', 'GGC', 'AAA', 'CGA', 'GAU', 'GGG', 'UUU', 'CCU', 'GGA', 'AAA', 'AAC', 'AAA', 'GAA', 'AGA', 'UUU', 'CGG', 'AUU', 'GGG', 'AAG', 'C--', '-AU', 'UAC', 'AAC', 'CCA', 'GCA', 'ACC', 'UGA', 'GAG', 'UAA', 'CAU', 'CCU', 'GGA', 'CAU', 'AGA', 'UCU', 'ACG', 'UCC', 'UGC', 'AUC', 'AGC', 'UUG', 'GAC', 'UCU', 'AUA', 'UGC', 'CGU', 'GGC', 'AAC', 'AAC', 'UUU', 'CAU', 'CAC', 'ACC', 'AAU', 'GUU', 'GAG', 'GCA',…	2	Classica	Classica
['CAU', 'GGC', 'AAA', 'CGA', 'GAU', 'GGG', 'UUU', 'CCU', 'GGA', 'AAA', 'AAC', 'AAA', 'GAA', 'AGA', 'UUU', 'CGG', 'AUU', 'GGG', 'AAG', 'C--', '-AU', 'UAC', 'AAC', 'CCA', 'GCA', 'ACC', 'UGA', 'GAG', 'UAA', 'CAU', 'CCU', 'GGA', 'CAU', 'AGA', 'UCU', 'ACG', 'UCC', 'UGC', 'AUC', 'AGC', 'UUG', 'GAC', 'UCU', 'AUA', 'UGC', 'CGU', 'GGC', 'AAC', 'AAC', 'UUU', 'CAU', 'CAC', 'ACC', 'AAU', 'GUU', 'GAG', 'GCA',…	2	Severa	Severa
['CAU', 'GGC', 'AAA', 'CGA', 'GAU', 'GGG', 'UUU', 'CCU', 'GGA', 'AAA', 'AAC', 'AAA', 'GAA', 'AGA', 'UUU', 'CGG', 'AUU', 'GGG', 'AAG', 'C--', '-AU', 'UAC', 'AAC', 'CCA', 'GCA', 'ACC', 'UGA', 'GAG', 'UAA', 'CAU', 'CCU', 'GGA', 'CAU', 'AGA', 'UCU', 'ACG', 'UCC', 'UGC', 'AUC', 'AGC', 'UUG', 'GAC', 'UCU', 'AUA', 'UGC', 'CGU', 'GGC', 'AAC', 'AAC', 'UUU', 'CAU', 'CAC', 'ACC', 'AAU', 'GUU', 'GAG', 'GCA',…	2	Classica	Classica
['CAU', 'GGC', 'AAA', 'CGA', 'GAU', 'GGG', 'UUU', 'CCU', 'GGA', 'AAA', 'AAC', 'AAA', 'GAA', 'AGA', 'UUU', 'CGG', 'AUU', 'GGG', 'AAG', 'C--', '-AU', 'UAC', 'AAC', 'CCA', 'GCA', 'ACC', 'UGA', 'GAG', 'UAA', 'CAU', 'CCU', 'GGA', 'CAU', 'AGA', 'UCU', 'ACG', 'UCC', 'UGC', 'AUC', 'AGC', 'UUG', 'GAC', 'UCU', 'AUA', 'UGC', 'CGU', 'GGC', 'AAC', 'AAC', 'UUU', 'CAU', 'CAC', 'ACC', 'AAU', 'GUU', 'GAG', 'GCA',…	2	Severa	Severa
['CAU', 'GGC', 'AAA', 'CGA', 'GAU', 'GGG', 'UUU', 'CCU', 'GGA', 'AAA', 'AAC', 'AAA', 'GAA', 'AGA', 'UUU', 'CGG', 'AUU', 'GGG', 'AAG', 'C--', '-AU', 'UAC', 'AAC', 'CCA', 'GCA', 'ACC', 'UGA', 'GAG', 'UAA', 'CAU', 'CCU', 'GGA', 'CAU', 'AGA', 'UCU', 'ACG', 'UCC', 'UGC', 'AUC', 'AGC', 'UUG', 'GAC', 'UCU', 'AUA', 'UGC', 'CGU', 'GGC', 'AAC', 'AAC', 'UUU', 'CAU', 'CAC', 'ACC', 'AAU', 'GUU', 'GAG', 'GCA',…	2	Classica	Classica
['CAU', 'GGC', 'AAA', 'CGA', 'GAU', 'GGG', 'UUU', 'CCU', 'GGA', 'AAA', 'AAC', 'AAA', 'GAA', 'AGA', 'UUU', 'CGG', 'AUU', 'GGG', 'AAG', 'C--', '-AU', 'UAC', 'AAC', 'CCA', 'GCA', 'ACC', 'UGA', 'GAG', 'UAA', 'CAU', 'CCU', 'GGA', 'CAU', 'AGA', 'UCU', 'ACG', 'UCC', 'UGC', 'AUC', 'AGC', 'UUG', 'GAC', 'UCU', 'AUA', 'UGC', 'CGU', 'GGC', 'AAC', 'AAC', 'UUU', 'CAU', 'CAC', 'ACC', 'AAU', 'GUU', 'GAG', 'GCA',…	2	Classica	Classica
['CAU', 'GGC', 'AAA', 'CGA', 'GAU', 'GGG', 'UUU', 'CCU', 'GGA', 'AAA', 'AAC', 'AAA', 'GAA', 'AGA', 'UUU', 'CGG', 'AUU', 'GGG', 'AGG', 'C--', '-AU', 'UGC', 'AAC', 'CCA', 'GCA', 'ACC', 'UGA', 'GAG', 'CAA', 'CAU', 'CCU', 'GGA', 'UAU', 'AGA', 'UCU', 'ACG', 'UCC', 'UGC', 'AUC', 'AGC', 'UUG', 'GAC', 'UCU', 'AUA', 'UGC', 'UGU', 'GGC', 'AAC', 'AAC', 'UUU', 'CAU', 'CAC', 'ACC', 'AAU', 'GCU', 'GAG', 'ACA',…	2	Severa	Severa
['CAU', 'GGC', 'AAA', 'CGA', 'GAU', 'GGG', 'UUU', 'CCU', 'GGA', 'AAA', 'AAC', 'AAA', 'GAA', 'AGA', 'UUU', 'CGG', 'AUU', 'GGG', 'AGG', 'C--', '-AU', 'UGC', 'AAC', 'CCA', 'GCA', 'ACC', 'UGA', 'GAG', 'UAA', 'CAU', 'CCU', 'GGA', 'UAU', 'AGA', 'UCU', 'ACG', 'UCC', 'UGC', 'AUC', 'AGC', 'UUG', 'GAC', 'UCU', 'AUA', 'UGC', 'UGU', 'GGC', 'AAC', 'AAC', 'UUU', 'CAU', 'CAC', 'ACC', 'AAU', 'GCU', 'GAG', 'ACA',…	2	Classica	Classica
['CAU', 'GGC', 'AAA', 'CGA', 'GAU', 'GGG', 'UUU', 'CCU', 'GGA', 'AAA', 'AAC', 'CAA', 'GAA', 'AGA', 'CCU', 'CGG', 'ACU', 'GGG', 'AAG', 'C--', '-AU', 'UAC', 'AAC', 'CCA', 'GGA', 'AUC', 'UGA', 'GAG', 'CAA', 'UAU', 'CCU', 'GGA', 'CAU', 'AGA', 'UCU', 'ACG', 'CCC', 'UGC', 'AUC', 'AGC', 'AUG', 'GAC', 'GCU', 'GUA', 'UGC', 'CGU', 'GGC', 'UAC', 'AAC', 'AUU', 'UGU', 'CAC', 'ACC', 'AAU', 'GUU', 'GAG', 'ACA',…	2	Severa	Severa
['CAU', 'GGC', 'AAA', 'CGA', 'GAU', 'GGG', 'UUU', 'CCU', 'GGA', 'AAA', 'AAC', 'CAA', 'GAA', 'AGA', 'CCU', 'CGG', 'ACU', 'GGG', 'AAG', 'C--', '-AU', 'UAC', 'AAC', 'CCA', 'GGA', 'AUC', 'UGA', 'GAG', 'CAA', 'UAU', 'CCU', 'GGA', 'CAU', 'AGA', 'UCU', 'ACG', 'CCC', 'UGC', 'AUC', 'AGC', 'AUG', 'GAC', 'GCU', 'GUA', 'UGC', 'CGU', 'GGC', 'UAC', 'AAC', 'AUU', 'UGU', 'CAC', 'ACC', 'AAU', 'GUU', 'GAG', 'ACA',…	2	Severa	Severa
['CAU', 'GGC', 'AAA', 'CGA', 'GAU', 'GGG', 'UUU', 'CCU', 'GGA', 'AAA', 'AAC', 'CAA', 'GAA', 'AGA', 'CCU', 'CGG', 'ACU', 'GGG', 'AAG', 'C--', '-AU', 'UAC', 'AAC', 'CCA', 'GGA', 'AUC', 'UGA', 'GAG', 'CAA', 'UAU', 'CCU', 'GGA', 'CAU', 'AGA', 'UCU', 'ACG', 'CCC', 'UGC', 'AUC', 'AGC', 'AUG', 'GAC', 'GCU', 'GUA', 'UGC', 'CGU', 'GGC', 'UAC', 'AAC', 'AUU', 'UGU', 'CAC', 'ACC', 'AAU', 'GUU', 'GAG', 'ACA',…	2	Severa	Severa
['CAU', 'GGC', 'AAA', 'CGA', 'GAU', 'GGG', 'UUU', 'CCU', 'GGA', 'AAA', 'AAC', 'CAA', 'GAA', 'AGA', 'CCU', 'CGG', 'AUU', 'GGG', 'AAG', 'C--', '-AU', 'CAC', 'AAC', 'CCA', 'GGA', 'ACC', 'UGA', 'GAG', 'CAA', 'CAU', 'CCU', 'AGA', 'CAU', 'AGA', 'UCU', 'ACG', 'CCC', 'UGC', 'AUC', 'AGC', 'AUG', 'GAC', 'GCU', 'GUA', 'UGC', 'CGU', 'GGC', 'UAC', 'AAC', 'AUU', 'UGU', 'CAC', 'ACC', 'AAU', 'GUU', 'GAG', 'ACA',…	2	Classica	Classica
['CAU', 'GGC', 'AAA', 'CGA', 'GAU', 'GGG', 'UUU', 'CCU', 'GGA', 'AAA', 'AAC', 'CAA', 'GAA', 'AGA', 'CCU', 'CGG', 'AUU', 'GGG', 'AAG', 'C--', '-AU', 'CAC', 'AAC', 'CCA', 'GGA', 'AUC', 'UGA', 'GAG', 'CAA', 'CAU', 'CCU', 'AGA', 'CAU', 'AGA', 'UCU', 'ACG', 'CCC', 'UGC', 'AUC', 'AGC', 'AUG', 'GAC', 'GCU', 'GUA', 'UGC', 'CGU', 'GGC', 'UAC', 'AAC', 'AUU', 'UGU', 'CAC', 'ACC', 'AAU', 'GUU', 'GAG', 'ACA',…	2	Classica	Classica
['CAU', 'GGC', 'AAA', 'CGA', 'GAU', 'GGG', 'UUU', 'CCU', 'GGA', 'AAA', 'AAC', 'CAA', 'GAA', 'AGA', 'CCU', 'CGG', 'AUU', 'GGG', 'AAG', 'C--', '-AU', 'UAC', 'AAC', 'CCA', 'GGA', 'AUC', 'UGA', 'GAG', 'CAA', 'CAU', 'CCU', 'GGA', 'CAU', 'AGA', 'UCU', 'ACG', 'UCC', 'UGC', 'AUC', 'AGC', 'AUG', 'GAC', 'GCU', 'GUA', 'UGC', 'CGU', 'AGC', 'UAC', 'AAC', 'AUU', 'UGU', 'CAC', 'ACC', 'AAU', 'GUU', 'GAG', 'ACA',…	2	Classica	Classica
['CAU', 'GGC', 'AAA', 'CGA', 'GAU', 'GGG', 'UUU', 'CCU', 'GGA', 'AAA', 'AAC', 'CAA', 'GAA', 'AGA', 'CCU', 'CGG', 'AUU', 'GGG', 'AAG', 'C--', '-AU', 'UAC', 'AAC', 'CCA', 'GGA', 'AUC', 'UGA', 'GAG', 'CAA', 'UAU', 'CCU', 'GGA', 'CAU', 'AGA', 'UCU', 'ACG', 'CCC', 'UGC', 'AUC', 'AGC', 'AUG', 'GAC', 'GCU', 'GUA', 'UGC', 'CGU', 'GGC', 'UAC', 'AAC', 'AUU', 'UCU', 'CAC', 'ACC', 'AAU', 'GUU', 'GAG', 'ACA',…	2	Classica	Classica
['CAU', 'GGC', 'AAA', 'CGA', 'GAU', 'GGG', 'UUU', 'CCU', 'GGA', 'AAA', 'AAC', 'CAA', 'GAA', 'AGA', 'CCU', 'CGG', 'AUU', 'GGG', 'AAG', 'C--', '-AU', 'UAC', 'AAC', 'CCA', 'GGA', 'AUC', 'UGA', 'GAG', 'CAA', 'UAU', 'CCU', 'GGA', 'CAU', 'AGA', 'UCU', 'ACG', 'CCC', 'UGC', 'AUC', 'AGC', 'AUG', 'GAC', 'GCU', 'GUA', 'UGC', 'CGU', 'GGC', 'UAC', 'AAC', 'AUU', 'UGU', 'CAC', 'ACC', 'AAU', 'GUU', 'GAG', 'ACA',…	2	Classica	Classica
['CAU', 'GGC', 'AAA', 'CGA', 'GAU', 'GGG', 'UUU', 'CCU', 'GGA', 'AAA', 'AAC', 'CAA', 'GAA', 'AGA', 'CCU', 'CGG', 'AUU', 'UGG', 'AAG', 'C--', '-AU', 'UAC', 'AAC', 'CCA', 'GGA', 'AUC', 'UGA', 'GAG', 'CAA', 'CAU', 'CCU', 'GGA', 'CAU', 'AGA', 'UCU', 'ACG', 'UCC', 'UGC', 'AUC', 'AGC', 'AUG', 'GAC', 'GCU', 'GUA', 'UGC', 'CGU', 'GGC', 'UAC', 'AAC', 'AUU', 'UGU', 'CAC', 'ACC', 'AAU', 'GUU', 'GCG', 'ACA',…	2	Classica	Classica
['CAU', 'GGC', 'AAA', 'CGA', 'GAU', 'GGG', 'UUU', 'CCU', 'GGA', 'AAA', 'AAC', 'CAA', 'GAA', 'AGA', 'CCU', 'CGG', 'AUU', 'UGG', 'AAG', 'C--', '-AU', 'UAC', 'AAC', 'CCA', 'GGA', 'AUC', 'UGA', 'GAG', 'CAA', 'CAU', 'CCU', 'GGA', 'CAU', 'AGA', 'UCU', 'ACG', 'UCC', 'UGC', 'AUC', 'AGC', 'AUG', 'GAC', 'GCU', 'GUA', 'UGC', 'CGU', 'GGC', 'UAC', 'AAC', 'AUU', 'UGU', 'CAC', 'ACC', 'AAU', 'GUU', 'GCG', 'ACA',…	2	Classica	Classica
['CAU', 'GGC', 'AAA', 'CGA', 'GAU', 'GGG', 'UUU', 'CCU', 'GGA', 'AAA', 'AAC', 'CAA', 'GAA', 'AGA', 'CCU', 'CGG', 'AUU', 'UGG', 'AAG', 'C--', '-AU', 'UAC', 'AAC', 'CCA', 'GGA', 'AUC', 'UGA', 'GAG', 'CAA', 'CAU', 'CCU', 'GGA', 'CAU', 'AGA', 'UCU', 'ACG', 'UCC', 'UGC', 'AUC', 'AGC', 'AUG', 'GAC', 'GCU', 'GUA', 'UGC', 'CGU', 'GGC', 'UAC', 'AAC', 'AUU', 'UGU', 'CAC', 'ACC', 'AAU', 'GUU', 'GCG', 'ACA',…	2	Classica	Classica
['CAU', 'GGC', 'AAA', 'CGA', 'GAU', 'GGG', 'UUU', 'CCU', 'GGA', 'AAA', 'AAC', 'CAA', 'GAA', 'AGA', 'CCU', 'CGG', 'AUU', 'UGG', 'AAG', 'C--', '-AU', 'UGC', 'AAC', 'CCA', 'GGA', 'ACC', 'UGA', 'GAG', 'CAA', 'CAU', 'CCU', 'GGA', 'CAU', 'AGA', 'UCU', 'ACG', 'UCC', 'UGC', 'GUC', 'AGC', 'AUG', 'GAC', 'GCU', 'GUA', 'CGC', 'CGU', 'GGC', 'UAC', 'AAC', 'AUU', 'UGU', 'CAC', 'ACC', 'AAU', 'GUU', 'GAG', 'ACA',…	2	Classica	Classica
['CAU', 'GGC', 'AAA', 'CGA', 'GAU', 'GGG', 'UUU', 'CCU', 'GGA', 'AAA', 'AAC', 'CAA', 'GAA', 'AGA', 'CUU', 'CGG', 'AUU', 'UGG', 'AAG', 'C--', '-AU', 'UAC', 'AAC', 'CCA', 'GGA', 'AUC', 'UGA', 'GAG', 'CAA', 'CAU', 'CCU', 'GGA', 'CAU', 'AGA', 'UCU', 'ACG', 'UCC', 'UGC', 'AUC', 'AGC', 'AUG', 'GAC', 'GCU', 'GUA', 'UGC', 'CGU', 'GGC', 'UAC', 'AAC', 'AUU', 'UGU', 'CAC', 'ACC', 'AAU', 'GUU', 'GCG', 'ACA',…	2	Classica	Classica
['CAU', 'GGC', 'AAA', 'CGA', 'GAU', 'GGG', 'UUU', 'CCU', 'GGA', 'AAA', 'AAC', 'CAA', 'GAA', 'AGA', 'CUU', 'CGG', 'AUU', 'UGG', 'AAG', 'C--', '-AU', 'UAC', 'AAC', 'CCA', 'GGA', 'AUC', 'UGA', 'GAG', 'CAA', 'CAU', 'CCU', 'GGA', 'CAU', 'AGA', 'UCU', 'ACG', 'UCC', 'UGC', 'AUC', 'AGC', 'AUG', 'GAC', 'GCU', 'GUA', 'UGC', 'CGU', 'GGC', 'UAC', 'AAC', 'AUU', 'UGU', 'CAC', 'ACC', 'AAU', 'GUU', 'GCG', 'ACA',…	2	Classica	Classica
['CAU', 'GGC', 'AAA', 'CGA', 'GAU', 'GGG', 'UUU', 'CCU', 'GGA', 'AAA', 'AAC', 'CAA', 'GAA', 'AGA', 'UCU', 'CGG', 'AUU', 'GGG', 'AAG', 'C--', '-AU', 'UGC', 'AAC', 'CCA', 'AGA', 'ACC', 'UGA', 'GAG', 'CAA', 'CAU', 'CCU', 'GGA', 'CAU', 'AGA', 'UCU', 'ACG', 'UCC', 'UGC', 'GUC', 'AGC', 'AUG', 'GAC', 'GCU', 'GUA', 'UGC', 'CGU', 'GGC', 'UAC', 'AAC', 'AUU', 'UGU', 'CAC', 'ACC', 'AAU', 'GUU', 'GAG', 'ACA',…	2	Severa	Severa
['CAU', 'GGC', 'AAA', 'CGA', 'GAU', 'GGG', 'UUU', 'CCU', 'GGA', 'AAA', 'AAC', 'CAA', 'GAA', 'AGA', 'UCU', 'CGG', 'AUU', 'GGG', 'AAG', 'C--', '-AU', 'UGC', 'AAC', 'CCA', 'GGA', 'ACC', 'UGA', 'GAG', 'CAA', 'CAU', 'CCU', 'GGA', 'CAU', 'AGA', 'UCU', 'ACG', 'UCC', 'UGC', 'GUC', 'AGC', 'AUG', 'GAC', 'GCU', 'GUA', 'UGC', 'CGU', 'GGC', 'UAC', 'AAC', 'AUU', 'UGU', 'CAC', 'ACC', 'AAU', 'GUU', 'GAG', 'ACA',…	2	Severa	Severa
['CAU', 'GGC', 'AAA', 'CGA', 'GAU', 'GGG', 'UUU', 'CCU', 'GGA', 'AAA', 'AAC', 'CAA', 'GAA', 'AGA', 'UCU', 'CGG', 'AUU', 'GGG', 'AAG', 'C--', '-AU', 'UGC', 'AAC', 'CCA', 'GGA', 'ACC', 'UGA', 'GAG', 'CAA', 'CAU', 'CCU', 'GGA', 'CAU', 'AGA', 'UCU', 'ACG', 'UCC', 'UGC', 'GUC', 'AGC', 'AUG', 'GAC', 'GCU', 'GUA', 'UGC', 'CGU', 'GGC', 'UAC', 'AAC', 'AUU', 'UGU', 'CAC', 'ACC', 'AAU', 'GUU', 'GAG', 'ACA',…	2	Severa	Severa
['CAU', 'GGC', 'AAA', 'CGA', 'GAU', 'GGG', 'UUU', 'CCU', 'GGA', 'AAA', 'AAC', 'GAA', 'GAA', 'AGA', 'UCU', 'CGG', 'AUU', 'GGG', 'AAG', 'C--', '-AU', 'UAC', 'AAC', 'CCA', 'ACA', 'ACC', 'CGA', 'GAG', 'CAA', 'CAU', 'CCU', 'GGA', 'CAU', 'AGA', 'UCU', 'ACG', 'UCC', 'CGC', 'AUC', 'AGC', 'AUG', 'GAC', 'GCU', 'GUA', 'UGC', 'UGU', 'GGC', 'CAC', 'AAC', 'AUU', 'UGU', 'CAC', 'ACC', 'AAU', 'GUU', 'GAG', 'ACA',…	2	Classica	Classica
['CAU', 'GGC', 'AAA', 'CGA', 'GAU', 'GGG', 'UUU', 'CCU', 'GGA', 'AAA', 'AAC', 'GAA', 'GAA', 'AGA', 'UCU', 'CGG', 'AUU', 'GGG', 'AAG', 'C--', '-AU', 'UAC', 'AAC', 'CCA', 'GCA', 'ACC', 'CGA', 'GAG', 'CAA', 'CAU', 'CCU', 'GGA', 'CAU', 'AGA', 'UCU', 'ACG', 'UCC', 'CGC', 'AUC', 'AGC', 'AUG', 'GAC', 'GCU', 'GUA', 'UGC', 'UGU', 'GGC', 'CAC', 'AAC', 'AUU', 'UGU', 'CAC', 'ACC', 'AAU', 'GUU', 'GAG', 'ACA',…	2	Classica	Classica
['CAU', 'GGC', 'AAA', 'CGA', 'GAU', 'GGG', 'UUU', 'CUU', 'GGA', 'AAA', 'AAC', 'CAA', 'GAA', 'AGA', 'CCU', 'CGG', 'AUU', 'GGG', 'AAG', 'C--', '-AU', 'CAC', 'AAC', 'CCA', 'GGA', 'AUC', 'UGA', 'GAG', 'CAA', 'CAU', 'CCU', 'AGA', 'CAU', 'AGA', 'UCU', 'ACG', 'CCC', 'UGC', 'AUC', 'AGC', 'AUG', 'GAC', 'GCU', 'GUA', 'UGC', 'CGU', 'GGC', 'CAC', 'AAC', 'AUU', 'UGU', 'CAC', 'ACC', 'AAU', 'GUU', 'GAG', 'ACA',…	2	Severa	Severa
['CAU', 'GGC', 'AAA', 'CGA', 'GAU', 'GGG', 'UUU', 'UCU', 'GGA', 'AAA', 'AAC', 'CAA', 'GAA', 'AGA', 'CCU', 'CGG', 'AUU', 'UGG', 'AAG', 'C--', '-AU', 'UAC', 'AAC', 'CCA', 'GGA', 'AUC', 'UGA', 'GAG', 'CAA', 'CAU', 'CCU', 'GGA', 'CAU', 'AGA', 'UCU', 'ACG', 'UCC', 'UGC', 'AUC', 'AGC', 'AUG', 'GAC', 'GCU', 'GUA', 'UGC', 'CGU', 'GGC', 'UAC', 'AAC', 'AUU', 'UGU', 'CAC', 'ACC', 'AAU', 'GUU', 'GCG', 'ACA',…	2	Classica	Classica
['CAU', 'GGC', 'AAA', 'UGA', 'GAU', 'GGG', 'CUU', 'CUU', 'AGA', 'AAA', 'GAC', 'AAA', 'GAG', 'GGA', 'UCU', 'UGG', 'GUU', 'GGG', 'AGG', 'U--', '-GG', 'CAC', 'AAC', 'ACA', 'ACA', 'ACU', 'AGA', 'GGC', 'AAA', 'UAU', 'UCU', 'GGA', 'CAU', 'AGA', 'UCU', 'UCG', 'ACC', 'UGC', 'AUC', 'AGC', 'AUG', 'GAC', 'ACU', 'AUA', 'CGC', 'AGU', 'GGC', 'CAC', 'CAC', 'GUU', 'CAU', 'CAC', 'ACC', 'AAU', 'GUU', 'GAG', 'GCA',…	2	Severa	Severa
['CAU', 'GGC', 'AAA', 'UGA', 'GAU', 'GGG', 'GUU', 'CCU', 'GGA', 'AAA', 'AAC', 'GAA', 'GAA', 'AGA', 'UUU', 'CGG', 'ACU', 'GGG', 'AAG', 'C--', '-AU', 'UGC', 'AAC', 'CCA', 'GCA', 'ACC', 'CGA', 'GAG', 'CAA', 'CAU', 'CCU', 'GGA', 'CAU', 'AGA', 'UCU', 'ACG', 'UCC', 'UGC', 'AUC', 'AGC', 'AUG', 'GAC', 'CCU', 'GUA', 'UGC', 'AGU', 'GGC', 'CAC', 'AAC', 'AUU', 'UAU', 'CAC', 'ACC', 'AAU', 'GUU', 'GAG', 'ACA',…	2	Classica	Classica
['CAU', 'GGC', 'AAA', 'UGA', 'GAU', 'GGG', 'GUU', 'CCU', 'GGA', 'AAA', 'AAC', 'GAA', 'GAA', 'AGA', 'UUU', 'CGG', 'ACU', 'GGG', 'AAG', 'C--', '-AU', 'UGC', 'AAC', 'CCA', 'GCA', 'ACC', 'CGA', 'GAG', 'CAA', 'CAU', 'CCU', 'GGA', 'CAU', 'AGA', 'UCU', 'ACG', 'UCC', 'UGC', 'AUC', 'AGC', 'AUG', 'GAC', 'CCU', 'GUA', 'UGC', 'AGU', 'GGC', 'CAC', 'AAC', 'AUU', 'UAU', 'CAC', 'ACC', 'AAU', 'GUU', 'GAG', 'ACA',…	2	Severa	Severa
['CAU', 'GGC', 'AAA', 'UGA', 'GAU', 'GGG', 'GUU', 'CCU', 'GGA', 'AAA', 'AAC', 'GAA', 'GAA', 'AGA', 'UUU', 'CGG', 'ACU', 'GGG', 'AAG', 'C--', '-AU', 'UGC', 'AAC', 'CCA', 'GCA', 'ACC', 'CGA', 'GAG', 'CAA', 'CAU', 'CCU', 'GGA', 'CAU', 'AGA', 'UCU', 'ACG', 'UCC', 'UGC', 'AUC', 'AGC', 'AUG', 'GAC', 'CCU', 'GUA', 'UGC', 'AGU', 'GGC', 'CAC', 'AAC', 'AUU', 'UAU', 'CAC', 'ACC', 'AAU', 'GUU', 'GAG', 'ACA',…	2	Classica	Classica
['CAU', 'GGC', 'AAA', 'UGA', 'GAU', 'GGG', 'GUU', 'CCU', 'GGA', 'AAA', 'AAC', 'GAA', 'GAA', 'AGA', 'UUU', 'CGG', 'AUU', 'GGG', 'AAG', 'C--', '-AU', 'UGC', 'AAC', 'CCA', 'GCA', 'ACC', 'CGA', 'GAG', 'CAA', 'CAU', 'CCU', 'GGA', 'CAU', 'AGA', 'UCU', 'ACG', 'UCC', 'UGC', 'AUC', 'AGC', 'AUG', 'GAC', 'CCU', 'GUA', 'UGC', 'AGU', 'GGC', 'CAC', 'AAC', 'AUU', 'UAU', 'CAC', 'ACC', 'AAU', 'GUU', 'GAG', 'ACA',…	2	Severa	Severa
['CAU', 'GGC', 'AAA', 'UGA', 'GAU', 'GGG', 'GUU', 'CCU', 'GGA', 'AAA', 'AAC', 'GAA', 'GAA', 'AGA', 'UUU', 'CGG', 'AUU', 'GGG', 'AAG', 'C--', '-AU', 'UGC', 'AAC', 'CCA', 'GCA', 'ACC', 'CGA', 'GAG', 'CAA', 'CAU', 'CCU', 'GGA', 'CAU', 'AGA', 'UCU', 'ACG', 'UCC', 'UGC', 'AUC', 'AGC', 'AUG', 'GAC', 'CCU', 'GUA', 'UGC', 'AGU', 'GGC', 'CAC', 'AAC', 'AUU', 'UAU', 'CAC', 'ACC', 'AAU', 'GUU', 'GAG', 'ACA',…	2	Classica	Classica
['CAU', 'GGC', 'AAA', 'UGA', 'GAU', 'GGG', 'GUU', 'CCU', 'GGA', 'AAA', 'AAC', 'GAA', 'GAA', 'AGA', 'UUU', 'CGG', 'AUU', 'GGG', 'AAG', 'C--', '-AU', 'UGC', 'AAC', 'CCA', 'GCA', 'ACC', 'CGA', 'GAG', 'CAA', 'CAU', 'CCU', 'GGA', 'CAU', 'AGA', 'UCU', 'ACG', 'UCC', 'UGC', 'AUC', 'AGC', 'AUG', 'GAC', 'CCU', 'GUA', 'UGC', 'AGU', 'GGC', 'CAC', 'AAC', 'AUU', 'UAU', 'CAC', 'ACC', 'AAU', 'GUU', 'GAG', 'ACA',…	2	Classica	Classica
['CAU', 'GGC', 'AAA', 'UGA', 'GAU', 'GGG', 'GUU', 'CCU', 'GGA', 'AAA', 'AAC', 'GAA', 'GAA', 'AGA', 'UUU', 'CGG', 'AUU', 'GGG', 'AAG', 'C--', '-AU', 'UGC', 'AAC', 'CCA', 'GCA', 'ACC', 'CGA', 'GAG', 'CAA', 'CAU', 'CCU', 'GGA', 'CAU', 'AGA', 'UCU', 'ACG', 'UCC', 'UGC', 'AUC', 'AGC', 'AUG', 'GAC', 'CCU', 'GUA', 'UGC', 'AGU', 'GGC', 'CAC', 'AAC', 'AUU', 'UAU', 'CAC', 'ACC', 'AAU', 'GUU', 'GAG', 'ACA',…	2	Severa	Severa
['CAU', 'GGC', 'AAA', 'UGA', 'GAU', 'GGG', 'GUU', 'CCU', 'GGA', 'AAA', 'AAC', 'GAA', 'GAA', 'AGA', 'UUU', 'CGG', 'AUU', 'UGG', 'AAG', 'C--', '-AU', 'UGC', 'AAC', 'CCA', 'ACA', 'ACC', 'CGA', 'GAG', 'CAA', 'CAU', 'CCU', 'GGA', 'CAU', 'AGA', 'UCU', 'ACG', 'UCC', 'UGC', 'AUC', 'AGC', 'AUG', 'GAC', 'CCU', 'GUA', 'UGC', 'AGU', 'GGC', 'CAC', 'AAC', 'AUU', 'UAU', 'CAC', 'ACC', 'AAU', 'GUU', 'GAG', 'ACA',…	2	Severa	Severa
['CAU', 'GGC', 'AAA', 'UGA', 'GAU', 'GGG', 'GUU', 'CUU', 'GGA', 'AAA', 'AAC', 'GAA', 'GAA', 'AGA', 'UUU', 'CGG', 'AUU', 'GGG', 'AAG', 'C--', '-AU', 'UGC', 'AAC', 'CCA', 'GCA', 'ACU', 'CGA', 'GAG', 'CAA', 'CAU', 'CCU', 'GGA', 'CAU', 'AGA', 'UCU', 'ACG', 'UCC', 'UGC', 'AUC', 'AGC', 'AUG', 'GAC', 'CCU', 'GUA', 'UGC', 'AGU', 'GGC', 'CAC', 'AAC', 'AUU', 'UAU', 'CAC', 'ACC', 'AAU', 'GCU', 'GAG', 'ACA',…	2	Severa	Severa
['CAU', 'GGC', 'AAA', 'UGA', 'GAU', 'GGG', 'UUU', 'CCU', 'GGA', 'AAA', 'AAC', 'CAA', 'GAA', 'AGA', 'CCU', 'CGG', 'AUU', 'GGG', 'AAG', 'C--', '-AU', 'CAC', 'AAC', 'CCA', 'GGA', 'ACC', 'UGA', 'GAG', 'CAA', 'CAU', 'CCU', 'AGA', 'CAU', 'AGA', 'UCU', 'ACG', 'CCC', 'UGC', 'AUC', 'AGC', 'AUG', 'GAC', 'GCU', 'GUA', 'UGC', 'CGU', 'GGC', 'UAC', 'AAC', 'AUU', 'UGU', 'CAC', 'ACC', 'AAU', 'GUU', 'GAG', 'ACA',…	2	Severa	Severa
['UAU', 'GGC', 'AAA', 'CGA', 'GAU', 'GGG', 'UUU', 'CCU', 'GGA', 'AAA', 'AAC', 'AAA', 'GAA', 'AGA', 'UUU', 'CGG', 'AUU', 'GGG', 'AAG', 'C--', '-AU', 'UAC', 'AAC', 'CCA', 'GCA', 'ACC', 'UGA', 'GAG', 'UAA', 'CAU', 'CCU', 'GGA', 'CAU', 'AGA', 'UCU', 'ACG', 'UCC', 'UGC', 'AUC', 'AGC', 'UUG', 'GAC', 'UCU', 'AUA', 'UGC', 'CGU', 'GGC', 'AAC', 'AAC', 'UUU', 'CAU', 'CAC', 'ACC', 'AAU', 'GUU', 'GAG', 'GCA',…	2	Classica	Classica
['UAU', 'GGC', 'AAA', 'UGA', 'GAU', 'GGG', 'UUU', 'CCU', 'GGA', 'AAA', 'AAC', 'AAA', 'GAA', 'AGA', 'UUU', 'CGG', 'AUU', 'GGG', 'AAG', 'C--', '-AU', 'UGC', 'AAC', 'CCA', 'GCA', 'ACC', 'UGA', 'GAG', 'CAA', 'CAU', 'CCU', 'GGA', 'CAU', 'AGA', 'UCU', 'ACG', 'UCC', 'UGC', 'AUC', 'AGC', 'UUG', 'GAC', 'UCU', 'AUA', 'UGC', 'UGU', 'GGC', 'AAC', 'AAC', 'CUU', 'CAU', 'CAC', 'ACC', 'AAU', 'GUU', 'GAG', 'ACA',…	2	Severa	Severa
['UGA', 'UAC', 'UGA', 'CAG', 'UGG', 'CAG', 'CCA', 'AUG', 'AGA', 'UGG', 'GAU', 'UAU', 'UGG', 'AAA', 'CCA', 'CAA', 'AGA', 'AAG', 'ACC', 'UGG', 'GGA', 'UUG', 'GCU', 'AUG', 'UAG', 'CCA', 'CCG', 'AAA', 'ACC', 'ACC', 'AAC', 'AUG', 'CUA', 'CAA', 'UGC', 'UGG', 'ACG', 'UAG', 'ACC', 'UAC', 'GCC', 'CAG', 'CUU', 'CAG', 'CCU', 'GGA', 'CCC', 'UCU', 'AUG', 'CAG', 'UAG', 'CCA', 'CAA', 'CAG', 'UUA', 'UCA', 'CUC',…	1	Classica	Classica
['UGA', 'UAC', 'UGA', 'CAG', 'UGG', 'CAG', 'CCA', 'AUG', 'AGA', 'UGG', 'GAU', 'UAU', 'UGG', 'AAA', 'CCA', 'CAA', 'AGA', 'AAG', 'ACC', 'UGG', 'GGA', 'UUG', 'GCU', 'AUG', 'UAG', 'CCG', 'CCG', 'AAA', 'ACC', 'ACC', 'AAC', 'ACG', 'CUA', 'CAA', 'UGC', 'UGG', 'ACG', 'UAG', 'ACC', 'UAC', 'GCC', 'CAG', 'CUU', 'CAG', 'CCU', 'GGA', 'CCC', 'UCU', 'AUG', 'CAG', 'UAG', 'CCA', 'CAA', 'CAG', 'UUA', 'UCA', 'CUC',…	1	Classica	Classica
['UGA', 'UAC', 'UGA', 'CAG', 'UGG', 'CAG', 'CCA', 'AUG', 'AGA', 'UGG', 'GAU', 'UAU', 'UGG', 'AAA', 'CCA', 'CAA', 'AGA', 'AAG', 'ACC', 'UGG', 'GGA', 'UUG', 'GCU', 'AUG', 'UAG', 'CCG', 'CCG', 'AAA', 'ACC', 'ACC', 'AAC', 'ACG', 'CUA', 'CAA', 'UGC', 'UGG', 'ACG', 'UAG', 'ACC', 'UAC', 'GCC', 'CAG', 'CUU', 'CAG', 'CCU', 'GGA', 'CCC', 'UCU', 'AUG', 'CAG', 'UAG', 'CCA', 'CGA', 'CAG', 'UUA', 'UCA', 'CUC',…	1	Classica	Classica
['UGA', 'UAC', 'UGA', 'CAG', 'UGG', 'CAG', 'CCA', 'AUG', 'AGA', 'UGG', 'GAU', 'UAU', 'UGG', 'AAA', 'CCA', 'CAA', 'AGA', 'AAG', 'ACC', 'UGG', 'GGA', 'UUG', 'GCU', 'AUG', 'UAG', 'CCG', 'CCG', 'AAA', 'ACC', 'ACC', 'AAC', 'ACG', 'CUA', 'CAA', 'UGC', 'UGG', 'ACG', 'UAG', 'ACC', 'UAC', 'GCC', 'CGG', 'CUU', 'CAG', 'CCU', 'GGA', 'CCC', 'UCU', 'AUG', 'CAG', 'UAG', 'CCA', 'CAA', 'CAG', 'UUA', 'UCA', 'CUC',…	1	Classica	Classica
['UGA', 'UAC', 'UGA', 'CAG', 'UGG', 'CAG', 'CCA', 'AUG', 'AGA', 'UGG', 'GAU', 'UAU', 'UGG', 'AAA', 'CCA', 'CAA', 'AGA', 'AAG', 'ACC', 'UGG', 'GGA', 'UUG', 'GCU', 'AUG', 'UAG', 'CCG', 'CCG', 'AAA', 'ACC', 'ACC', 'AAC', 'AUG', 'CUA', 'CAA', 'UGC', 'UGG', 'ACG', 'UAG', 'ACC', 'UAC', 'ACC', 'CAG', 'CUU', 'CAG', 'CCU', 'GGA', 'CCC', 'UCU', 'AUG', 'CAG', 'UAG', 'CCA', 'CAA', 'CAG', 'UUA', 'UCA', 'CUC',…	1	Classica	Classica
['UGA', 'UAC', 'UGA', 'CAG', 'UGG', 'CAG', 'CCA', 'AUG', 'AGA', 'UGG', 'GAU', 'UAU', 'UGG', 'AAA', 'CCA', 'CAA', 'AGA', 'GAG', 'ACC', 'UGG', 'GGA', 'UUG', 'GCC', 'AUG', 'UGG', 'CCG', 'CCG', 'AAA', 'ACC', 'ACC', 'AAC', 'AUG', 'CUA', 'CAA', 'UGC', 'UGG', 'ACG', 'UAG', 'ACC', 'UAC', 'GUC', 'CAG', 'CUU', 'CAG', 'CCU', 'GGA', 'CUC', 'UCU', 'AUG', 'CAG', 'UAG', 'CCA', 'CAA', 'CAG', 'UUA', 'UCA', 'CUC',…	1	Classica	Classica
['UGA', 'UAC', 'UGA', 'CAG', 'UGG', 'CAG', 'CCA', 'AUG', 'AGA', 'UGG', 'GAU', 'UAU', 'UGG', 'AAA', 'CCA', 'CAA', 'AGA', 'GAG', 'ACC', 'UGG', 'GGA', 'UUG', 'GCC', 'AUG', 'UGG', 'CCG', 'CCG', 'AAA', 'ACC', 'ACC', 'AAC', 'AUG', 'CUA', 'CAA', 'UGC', 'UGG', 'ACG', 'UAG', 'ACC', 'UAC', 'GUC', 'CAG', 'CUU', 'CAG', 'CCU', 'GGA', 'CUC', 'UCU', 'AUG', 'CAG', 'UAG', 'CCA', 'CAA', 'CAG', 'UUA', 'UCA', 'CUC',…	1	Classica	Classica
['UGA', 'UAU', 'UGA', 'CAG', 'UGG', 'CAG', 'CCA', 'AUG', 'AGA', 'UGG', 'GAU', 'UAC', 'UGG', 'AAA', 'CCA', 'CAA', 'AGA', 'AAG', 'ACC', 'UGG', 'GGA', 'UUG', 'GCC', 'AUG', 'UAG', 'UCG', 'CCG', 'AAA', 'ACC', 'ACC', 'ACC', 'AUG', 'CCA', 'CAA', 'UGC', 'UAG', 'ACA', 'UAG', 'ACU', 'UAC', 'AUC', 'CAG', 'CUU', 'CAG', 'CCU', 'GGA', 'CCC', 'UCU', 'AUG', 'CAG', 'UAG', 'CCA', 'CAA', 'CAA', 'UUA', 'UCA', 'CUC',…	1	Classica	Classica
['UGA', 'UAU', 'UGA', 'CAG', 'UGG', 'CAG', 'CCA', 'AUG', 'AGA', 'UGG', 'GAU', 'UAC', 'UGG', 'AAA', 'CCA', 'CAA', 'AGA', 'AAG', 'ACC', 'UGG', 'GGA', 'UUG', 'GCC', 'AUG', 'UAG', 'UCG', 'CCG', 'AAA', 'ACC', 'ACC', 'ACC', 'AUG', 'CCA', 'CAA', 'UGC', 'UAG', 'ACA', 'UAG', 'ACU', 'UAC', 'AUC', 'CAG', 'CUU', 'CAG', 'CCU', 'GGA', 'CCC', 'UCU', 'AUG', 'CAG', 'UAG', 'CCA', 'CAA', 'CAA', 'UUA', 'UCA', 'CUC',…	1	Classica	Classica
['UGA', 'UAU', 'UGA', 'CAG', 'UGG', 'CAG', 'CCA', 'AUG', 'AGA', 'UGG', 'GAU', 'UAC', 'UGG', 'AAA', 'CCA', 'CAA', 'AGA', 'AGG', 'ACC', 'UAG', 'GGA', 'UUG', 'GUC', 'AUG', 'UGG', 'CUG', 'CUG', 'AAA', 'GCC', 'ACC', 'ACC', 'AUG', 'CUG', 'CAA', 'UGC', 'UGG', 'ACG', 'UAG', 'ACC', 'UAC', 'AUC', 'CAG', 'CUU', 'CAG', 'CCU', 'GGA', 'CCC', 'UCU', 'AUG', 'CAG', 'UGG', 'CCA', 'CAA', 'CAA', 'UUA', 'UCA', 'CUC',…	1	Classica	Classica
['UGA', 'UAU', 'UGA', 'CAG', 'UGG', 'CAG', 'CCA', 'AUG', 'AGA', 'UGG', 'GAU', 'UAU', 'UGG', 'AAA', 'CCA', 'CAA', 'AGA', 'AAG', 'ACC', 'UGG', 'GGA', 'UUG', 'GUC', 'AUA', 'CAG', 'CUG', 'CUG', 'AAA', 'ACC', 'ACC', 'ACC', 'ACG', 'CCG', 'CAA', 'UGU', 'UGG', 'ACG', 'UGG', 'ACC', 'UCC', 'AUC', 'CAG', 'CUU', 'CAG', 'CCU', 'GGA', 'CCC', 'UCU', 'ACG', 'CAG', 'UGG', 'CCA', 'CAA', 'CGA', 'UUA', 'UCA', 'CUC',…	1	Classica	Classica
['UGA', 'UAU', 'UGA', 'CAG', 'UGG', 'CAG', 'CCA', 'AUG', 'AGA', 'UGG', 'GAU', 'UAU', 'UGG', 'AAA', 'CCA', 'CAA', 'AGA', 'AAG', 'ACC', 'UGG', 'GGA', 'UUG', 'GUC', 'AUA', 'CAG', 'CUG', 'CUG', 'AAA', 'ACC', 'ACC', 'ACC', 'ACG', 'CCG', 'CAA', 'UGU', 'UGG', 'ACG', 'UGG', 'ACC', 'UCC', 'AUC', 'CAG', 'CUU', 'CAG', 'CCU', 'GGA', 'CCC', 'UCU', 'ACG', 'CAG', 'UGG', 'CCA', 'CAA', 'CGA', 'UUA', 'UCA', 'CUC',…	1	Classica	Classica
['UGA', 'UAU', 'UGA', 'CAG', 'UGG', 'CAG', 'CCA', 'AUG', 'AGA', 'UGG', 'GAU', 'UAU', 'UGG', 'AAA', 'CCA', 'CAA', 'AGA', 'AAG', 'ACC', 'UGG', 'GGA', 'UUG', 'GUC', 'AUA', 'CAG', 'CUG', 'CUG', 'AAA', 'ACC', 'ACC', 'ACC', 'ACG', 'CCG', 'CAA', 'UGU', 'UGG', 'ACG', 'UGG', 'ACC', 'UCC', 'AUC', 'CAG', 'CUU', 'CAG', 'CCU', 'GGA', 'CCC', 'UCU', 'ACG', 'CAG', 'UGG', 'CCA', 'CAA', 'CGA', 'UUA', 'UCA', 'CUC',…	1	Severa	Severa
['UGA', 'UAU', 'UGA', 'CAG', 'UGG', 'CAG', 'CCA', 'AUG', 'AGA', 'UGG', 'GAU', 'UAU', 'UGG', 'AAA', 'CCA', 'CAA', 'AGA', 'AAG', 'ACC', 'UGG', 'GGA', 'UUG', 'GUC', 'AUA', 'CAG', 'CUG', 'CUG', 'AAA', 'ACC', 'ACC', 'ACC', 'ACG', 'CCG', 'CAA', 'UGU', 'UGG', 'ACG', 'UGG', 'ACC', 'UCC', 'AUC', 'CAG', 'CUU', 'CAG', 'CCU', 'GGA', 'CCC', 'UCU', 'ACG', 'CAG', 'UGG', 'CCA', 'CAA', 'CGA', 'UUA', 'UCA', 'CUC',…	1	Classica	Classica
['UGA', 'UAU', 'UGA', 'CAG', 'UGG', 'CAG', 'CCA', 'AUG', 'AGA', 'UGG', 'GAU', 'UAU', 'UGG', 'AAA', 'CCA', 'CAA', 'AGA', 'AAG', 'ACC', 'UGG', 'GGA', 'UUG', 'GUC', 'AUA', 'CAG', 'CUG', 'CUG', 'AAA', 'ACC', 'ACC', 'ACC', 'ACG', 'CCG', 'CAA', 'UGU', 'UGG', 'ACG', 'UGG', 'ACC', 'UCC', 'AUC', 'CAG', 'CUU', 'CAG', 'CCU', 'GGA', 'CCC', 'UUU', 'ACG', 'CAG', 'UGG', 'CCA', 'CAA', 'CGA', 'UUA', 'UCA', 'CUC',…	1	Classica	Classica
['UGA', 'UAU', 'UGA', 'CAG', 'UGG', 'CAG', 'CCA', 'AUG', 'AGA', 'UGG', 'GAU', 'UAU', 'UGG', 'AAA', 'CCA', 'CAA', 'AGA', 'AAG', 'ACC', 'UGG', 'GGA', 'UUG', 'GUC', 'AUG', 'CAG', 'CUG', 'CUG', 'AAA', 'ACC', 'ACC', 'ACC', 'ACG', 'CCG', 'CAA', 'UGC', 'UGG', 'ACG', 'UAG', 'ACC', 'UAC', 'AUC', 'CAG', 'CUU', 'CAG', 'CCU', 'GGA', 'CCC', 'UCU', 'ACG', 'CAG', 'UGG', 'CCA', 'CAA', 'CGA', 'UUA', 'UCA', 'CUC',…	1	Severa	Severa
['UGA', 'UAU', 'UGA', 'CAG', 'UGG', 'CAG', 'CCA', 'AUG', 'AGA', 'UGG', 'GAU', 'UAU', 'UGG', 'AAA', 'CCA', 'CAA', 'AGA', 'AAG', 'ACC', 'UGG', 'GGA', 'UUG', 'GUC', 'AUG', 'CAG', 'CUG', 'CUG', 'AAA', 'ACC', 'ACC', 'ACC', 'ACG', 'CCG', 'CAA', 'UGC', 'UGG', 'ACG', 'UAG', 'ACC', 'UCC', 'AUC', 'CAG', 'CUU', 'CAG', 'CCU', 'GGA', 'CCC', 'UCU', 'ACG', 'CAG', 'UGG', 'CCA', 'CAA', 'CGA', 'UUA', 'UCA', 'CUC',…	1	Classica	Classica
['UGA', 'UAU', 'UGA', 'CAG', 'UGG', 'CAG', 'CCA', 'AUG', 'AGA', 'UGG', 'GAU', 'UGU', 'UGG', 'AAA', 'CCA', 'CAA', 'AGA', 'AAG', 'ACC', 'UGG', 'GGA', 'UUG', 'GUC', 'AUG', 'CAG', 'CUG', 'CUG', 'AAA', 'ACC', 'ACC', 'ACC', 'AUG', 'CUG', 'CAA', 'UGC', 'UAG', 'ACG', 'UGG', 'ACC', 'UAC', 'AUC', 'CAG', 'CUU', 'CAG', 'CCU', 'GGA', 'CUC', 'UCU', 'AUG', 'CAG', 'UGG', 'CCA', 'CAA', 'CAA', 'UUA', 'UCA', 'CUC',…	1	Classica	Classica
['UGA', 'UAU', 'UGA', 'CAG', 'UGG', 'CAG', 'CCA', 'AUG', 'AGA', 'UGG', 'GAU', 'UGU', 'UGG', 'AAA', 'CCA', 'CAA', 'AGA', 'AAG', 'ACC', 'UGG', 'GGA', 'UUG', 'GUC', 'AUG', 'CAG', 'CUG', 'CUG', 'AAA', 'ACC', 'ACC', 'ACC', 'AUG', 'CUG', 'CAA', 'UGC', 'UGG', 'ACG', 'UGG', 'ACC', 'UAC', 'AUC', 'CAG', 'CUU', 'CAG', 'CCU', 'GGA', 'CUC', 'UCU', 'AUG', 'CAG', 'UGG', 'CCA', 'CAA', 'CAA', 'UCA', 'UCA', 'CUC',…	1	Classica	Classica
