# Supplementary material for: Using amino acids co-occurrence matrices and explainability model to investigate patterns in dengue virus proteins
Source: BMC Bioinformatics. 2022 Feb 19;23:80. doi: 10.1186/s12859-022-04597-y (PMC8858567; doi:10.1186/s12859-022-04597-y)
Supplement: Supplementary file 10 — Additional file 10. NS5 protein: A list of sequences belonging to Dengue virus protein NS5 in csvformat. Each row is a sample of the amino acid chain labeledaccording to dengue severity. [file 12859_2022_4597_MOESM10_ESM.zip › Additional_File_10_NS5_protein/data.csv]

sequences	serotype	outcome	outcome_bin
['AAA', 'CAC', 'AAG', 'AAG', 'AGG', 'AAC', 'UGG', 'CAA', 'CAU', 'AGG', 'AGA', 'GAC', 'ACU', 'UGG', 'AGA', 'AAA', 'AUG', 'GAA', 'AAG', 'CCG', 'AUU', 'AAA', 'CGC', 'ACU', 'GGG', 'GAA', 'AAG', 'UGA', 'AUU', 'UCA', 'GAU', 'CUA', 'CAA', 'GAA', 'AAG', 'UGG', 'AAU', 'CCA', 'GGA', 'AGU', 'AGA', 'UAG', 'AAC', 'CCU', 'AGC', 'AAA', 'AGA', 'AGG', 'CAU', 'CAA', 'AAG', 'AGG', 'AGA', 'AAC', 'GGA', 'CCA', 'CCA',…	2	Classica	Classica
['AAA', 'CAC', 'AAG', 'AAG', 'AGG', 'AAC', 'UGG', 'CAA', 'CAU', 'AGG', 'AGA', 'GAC', 'ACU', 'UGG', 'AGA', 'AAA', 'AUG', 'GAA', 'AAG', 'CCG', 'AUU', 'GAA', 'CGC', 'ACU', 'GGG', 'AAA', 'AAG', 'UGA', 'AUU', 'UCA', 'GAU', 'CUA', 'CAA', 'GAA', 'AAG', 'UGG', 'AAU', 'CCA', 'GGA', 'AGU', 'GGA', 'UAG', 'AAC', 'CCU', 'AGC', 'AAA', 'AGA', 'AGG', 'UAU', 'CAA', 'AAG', 'AGG', 'AGA', 'AAC', 'GGA', 'CCA', 'CCA',…	2	Severa	Severa
['AAA', 'CAC', 'AAG', 'AAG', 'AGG', 'AAC', 'UGG', 'CAA', 'CAU', 'AGG', 'AGA', 'GAC', 'ACU', 'UGG', 'AGA', 'AAA', 'AUG', 'GAA', 'AAG', 'CCG', 'AUU', 'GAA', 'CGC', 'ACU', 'GGG', 'AAA', 'AAG', 'UGA', 'AUU', 'UCA', 'GAU', 'CUA', 'CAA', 'GAA', 'AAG', 'UGG', 'AAU', 'CCA', 'GGA', 'AGU', 'GGA', 'UAG', 'AAC', 'CCU', 'AGC', 'AAA', 'AGA', 'AGG', 'UAU', 'CAA', 'AAG', 'AGG', 'AGA', 'AAC', 'GGA', 'CCA', 'CCA',…	2	Severa	Severa
['AAA', 'CAC', 'AAG', 'AAG', 'AGG', 'AAC', 'UGG', 'CAA', 'CAU', 'AGG', 'AGA', 'GAC', 'ACU', 'UGG', 'AGA', 'AAA', 'AUG', 'GAA', 'AAG', 'CCG', 'AUU', 'GAA', 'CGC', 'ACU', 'GGG', 'AAA', 'AAG', 'UGA', 'AUU', 'UCA', 'GAU', 'CUA', 'CAA', 'GAA', 'AAG', 'UGG', 'AAU', 'CCA', 'GGA', 'AGU', 'GGA', 'UAG', 'AAC', 'CCU', 'AGC', 'AAA', 'AGA', 'AGG', 'UAU', 'CAA', 'AAG', 'AGG', 'AGA', 'AAC', 'GGA', 'CCA', 'CCA',…	2	Classica	Classica
['AAA', 'CAC', 'AAG', 'AAG', 'AGG', 'AAC', 'UGG', 'CAA', 'CAU', 'AGG', 'AGA', 'GAC', 'ACU', 'UGG', 'AGA', 'AAA', 'AUG', 'GAA', 'AAG', 'UCG', 'AUU', 'AAA', 'CGC', 'ACU', 'GGG', 'AAA', 'AAG', 'UGA', 'AUU', 'UCA', 'AAU', 'CUA', 'CAA', 'GAA', 'AAG', 'UGG', 'AAU', 'CCA', 'GGA', 'AGU', 'GGA', 'UAG', 'AAC', 'CCU', 'AGC', 'AAA', 'AGA', 'AGG', 'UAU', 'CAA', 'AAG', 'AGG', 'AGA', 'AAC', 'GGA', 'CCA', 'CCA',…	2	Classica	Classica
['AAA', 'CAC', 'AAG', 'AAG', 'AGG', 'AAC', 'UGG', 'CAA', 'CAU', 'AGG', 'AGA', 'GAC', 'ACU', 'UGG', 'AGA', 'AAA', 'AUG', 'GAA', 'AAG', 'UCG', 'AUU', 'AAA', 'CGC', 'ACU', 'GGG', 'GAA', 'AAG', 'UGA', 'AUU', 'CCA', 'GAU', 'CUA', 'CAA', 'GAA', 'AAG', 'UGG', 'AAU', 'CCA', 'GGA', 'AGU', 'AGA', 'UAG', 'AAC', 'CCU', 'AGC', 'AAA', 'AGA', 'AGG', 'CAU', 'CAA', 'AAG', 'AGG', 'AGA', 'AAC', 'GGA', 'CCA', 'CCA',…	2	Severa	Severa
['AAA', 'CAC', 'AAG', 'AAG', 'AGG', 'AAC', 'UGG', 'CAA', 'CAU', 'AGG', 'AGA', 'GAC', 'ACU', 'UGG', 'AGA', 'AAA', 'AUG', 'GAA', 'AAG', 'UCG', 'AUU', 'AAA', 'CGC', 'ACU', 'GGG', 'GAA', 'AAG', 'UGA', 'AUU', 'UCA', 'GAU', 'CUA', 'CAA', 'GAA', 'AAG', 'UGG', 'AAU', 'CCA', 'GGA', 'AGU', 'AGA', 'UAG', 'AAC', 'CCU', 'AGC', 'AAA', 'AGA', 'AGG', 'CAU', 'CAA', 'AAG', 'AGG', 'AGA', 'AAC', 'GGA', 'CCA', 'CCA',…	2	Classica	Classica
['AAA', 'CAC', 'AAG', 'AAG', 'AGG', 'AAC', 'UGG', 'CAA', 'CAU', 'AGG', 'AGA', 'GAC', 'ACU', 'UGG', 'AGA', 'AAA', 'AUG', 'GAA', 'AAG', 'UCG', 'AUU', 'AAA', 'CGC', 'ACU', 'GGG', 'GAA', 'AAG', 'UGA', 'AUU', 'UCA', 'GAU', 'CUA', 'CAA', 'GAA', 'AAG', 'UGG', 'AAU', 'CCA', 'GGA', 'AGU', 'AGA', 'UAG', 'AAC', 'CCU', 'AGC', 'AAA', 'AGA', 'AGG', 'CAU', 'CAA', 'AAG', 'AGG', 'AGA', 'AAC', 'GGA', 'CCA', 'CCA',…	2	Classica	Classica
['AAA', 'CAC', 'AAG', 'AAG', 'AGG', 'AAC', 'UGG', 'CAA', 'CAU', 'AGG', 'AGA', 'GAC', 'ACU', 'UGG', 'AGA', 'AAA', 'AUG', 'GAA', 'AAG', 'UCG', 'AUU', 'AAA', 'CGC', 'ACU', 'GGG', 'GAA', 'AAG', 'UGA', 'AUU', 'UCA', 'GAU', 'CUA', 'CAA', 'GAA', 'AAG', 'UGG', 'AAU', 'CCA', 'GGA', 'AGU', 'AGA', 'UAG', 'AAC', 'CCU', 'AGC', 'AAA', 'AGA', 'AGG', 'CAU', 'CAA', 'AAG', 'AGG', 'AGA', 'AAC', 'GGA', 'CCA', 'CCA',…	2	Severa	Severa
['AAA', 'CAC', 'AAG', 'AAG', 'AGG', 'AAC', 'UGG', 'CAA', 'CAU', 'AGG', 'AGA', 'GAC', 'ACU', 'UGG', 'AGA', 'AAA', 'AUG', 'GAA', 'AAG', 'UCG', 'AUU', 'AAA', 'CGC', 'ACU', 'GGG', 'GAA', 'AAG', 'UGA', 'AUU', 'UCA', 'GAU', 'CUA', 'CAA', 'GAA', 'AAG', 'UGG', 'AAU', 'CCA', 'GGA', 'AGU', 'AGA', 'UAG', 'AAC', 'CCU', 'AGC', 'AAA', 'AGA', 'AGG', 'CAU', 'CAA', 'AAG', 'AGG', 'AGA', 'AAC', 'GGA', 'CCA', 'CCA',…	2	Severa	Severa
['AAA', 'CAC', 'AAG', 'AAG', 'AGG', 'AAC', 'UGG', 'CAA', 'CAU', 'AGG', 'AGA', 'GAC', 'ACU', 'UGG', 'AGA', 'AAA', 'AUG', 'GAA', 'AAG', 'UCG', 'AUU', 'AAA', 'CGC', 'ACU', 'GGG', 'GAA', 'AAG', 'UGA', 'AUU', 'UCA', 'GAU', 'CUA', 'CAA', 'GAA', 'AAG', 'UGG', 'AAU', 'CCA', 'GGA', 'AGU', 'AGA', 'UAG', 'AAC', 'CCU', 'AGC', 'AAA', 'AGA', 'AGG', 'CAU', 'CAA', 'AAG', 'AGG', 'AGA', 'AAC', 'GGA', 'CCA', 'CCA',…	2	Severa	Severa
['AAA', 'CAC', 'AAG', 'AAG', 'AGG', 'AAC', 'UGG', 'CAA', 'CAU', 'AGG', 'AGA', 'GAC', 'ACU', 'UGG', 'AGA', 'AAA', 'AUG', 'GAA', 'AAG', 'UCG', 'AUU', 'AAA', 'CGC', 'ACU', 'GGG', 'GAA', 'AAG', 'UGA', 'AUU', 'UCA', 'GAU', 'CUA', 'CAA', 'GAA', 'AAG', 'UGG', 'AAU', 'CCA', 'GGA', 'AGU', 'AGA', 'UAG', 'AAC', 'CCU', 'AGC', 'AAA', 'AGA', 'AGG', 'CAU', 'CAA', 'AAG', 'AGG', 'AGA', 'AAC', 'GGA', 'CCA', 'CCA',…	2	Classica	Classica
['AAA', 'CAC', 'AAG', 'AAG', 'AGG', 'AAC', 'UGG', 'CAA', 'CGU', 'AGG', 'AGA', 'GAC', 'ACU', 'UGG', 'AGA', 'AAA', 'AUG', 'GAA', 'AAG', 'CCG', 'AUU', 'AAA', 'UGC', 'ACU', 'GGG', 'AAA', 'AAG', 'UGA', 'AUU', 'UCA', 'GAU', 'CUA', 'CAA', 'GAA', 'AAG', 'UGG', 'AAU', 'CCA', 'GGA', 'AGU', 'GGA', 'UAG', 'AAC', 'CCU', 'AGC', 'AAA', 'AGA', 'AGG', 'CAU', 'CAA', 'AAG', 'AGG', 'AGA', 'AAC', 'GGA', 'CCA', 'CCA',…	2	Classica	Classica
['AAA', 'CAC', 'AAG', 'AAG', 'AGG', 'AAC', 'UGG', 'CAA', 'CGU', 'AGG', 'AGA', 'GAC', 'ACU', 'UGG', 'AGA', 'AAA', 'AUG', 'GAA', 'AAG', 'CCG', 'AUU', 'AAA', 'UGC', 'ACU', 'GGG', 'AAA', 'AAG', 'UGA', 'AUU', 'UCA', 'GAU', 'CUA', 'CAA', 'GAA', 'AAG', 'UGG', 'AAU', 'CCA', 'GGA', 'AGU', 'GGA', 'UAG', 'AAC', 'CCU', 'AGC', 'AAA', 'AGA', 'AGG', 'CAU', 'CAA', 'AAG', 'AGG', 'AGA', 'AAC', 'GGA', 'CCA', 'CCA',…	2	Classica	Classica
['AAA', 'CAC', 'AAG', 'AAG', 'AGG', 'AAC', 'UGG', 'CAA', 'CGU', 'AGG', 'AGA', 'GAC', 'ACU', 'UGG', 'AGA', 'AAA', 'AUG', 'GAA', 'AAG', 'CCG', 'AUU', 'AAA', 'UGC', 'ACU', 'GGG', 'AAA', 'AAG', 'UGA', 'AUU', 'UCA', 'GAU', 'CUA', 'CAA', 'GAA', 'AAG', 'UGG', 'AAU', 'CCA', 'GGA', 'AGU', 'GGA', 'UAG', 'AAC', 'CCU', 'AGC', 'AAA', 'AGA', 'AGG', 'CAU', 'CAA', 'AAG', 'AGG', 'AGA', 'AAC', 'GGA', 'CCA', 'CCA',…	2	Classica	Classica
['AAA', 'CAC', 'AAG', 'AAG', 'AGG', 'AAC', 'UGG', 'CAA', 'CGU', 'AGG', 'AGA', 'GAC', 'ACU', 'UGG', 'AGA', 'AAA', 'AUG', 'GAA', 'AAG', 'CCG', 'AUU', 'AAA', 'UGC', 'ACU', 'GGG', 'AAA', 'AAG', 'UGA', 'AUU', 'UCA', 'GAU', 'CUA', 'CAA', 'GAA', 'AAG', 'UGG', 'AAU', 'CCA', 'GGA', 'AGU', 'GGA', 'UAG', 'AAC', 'CCU', 'AGC', 'AAA', 'AGA', 'AGG', 'CAU', 'CAA', 'AAG', 'AGG', 'AGA', 'AAC', 'GGA', 'CCA', 'CCA',…	2	Classica	Classica
['AAA', 'CAC', 'AAG', 'AAG', 'AGG', 'AAC', 'UGG', 'CAA', 'CGU', 'AGG', 'AGA', 'GAC', 'ACU', 'UGG', 'AGA', 'AAA', 'AUG', 'GAA', 'AAG', 'CCG', 'AUU', 'AAA', 'UGC', 'ACU', 'GGG', 'AAA', 'AAG', 'UGA', 'AUU', 'UCA', 'GAU', 'CUA', 'CAA', 'GAA', 'AAG', 'UGG', 'AAU', 'CCA', 'GGA', 'AGU', 'GGA', 'UAG', 'AAC', 'UCU', 'AGC', 'AAA', 'AGA', 'AGG', 'CAU', 'CAA', 'AAG', 'AGG', 'AGA', 'AAC', 'GGA', 'CCA', 'CCA',…	2	Classica	Classica
['AAA', 'CAC', 'AAG', 'AAG', 'AGG', 'AAC', 'UGG', 'CAA', 'CGU', 'AGG', 'AGA', 'GAC', 'ACU', 'UGG', 'AGA', 'AAA', 'AUG', 'GAA', 'AAG', 'CCG', 'AUU', 'AAA', 'UGC', 'ACU', 'GGG', 'AAA', 'AAG', 'UGA', 'AUU', 'UCA', 'GAU', 'CUA', 'CAA', 'GAA', 'AAG', 'UGG', 'AAU', 'CCA', 'GGA', 'AGU', 'GGA', 'UAG', 'AAC', 'UCU', 'AGC', 'AAA', 'AGA', 'AGG', 'CAU', 'CAA', 'AAG', 'AGG', 'AGA', 'AAC', 'GGA', 'CCA', 'CCA',…	2	Classica	Classica
['AAA', 'CAC', 'AAG', 'AAG', 'AGG', 'AAC', 'UGG', 'CAA', 'CGU', 'AGG', 'AGA', 'GAC', 'ACU', 'UGG', 'AGA', 'AAA', 'AUG', 'GAA', 'AAG', 'CCG', 'AUU', 'AAA', 'UGC', 'ACU', 'GGG', 'AAA', 'AAG', 'UGA', 'AUU', 'UCA', 'GAU', 'CUA', 'CAA', 'GAA', 'AAG', 'UGG', 'AAU', 'CCA', 'GGA', 'AGU', 'GGA', 'UAG', 'AAC', 'UCU', 'AGC', 'AAA', 'AGA', 'AGG', 'CAU', 'CAA', 'AAG', 'AGG', 'AGA', 'AAC', 'GGA', 'CCA', 'CCA',…	2	Severa	Severa
['AAA', 'CAC', 'AAG', 'AAG', 'AGG', 'AAC', 'UGG', 'CAA', 'CGU', 'AGG', 'AGA', 'GAC', 'ACU', 'UGG', 'AGA', 'AAA', 'AUG', 'GAA', 'AAG', 'CCG', 'AUU', 'AAA', 'UGC', 'ACU', 'GGG', 'AAA', 'AAG', 'UGA', 'AUU', 'UCA', 'GAU', 'CUA', 'CAA', 'GAA', 'AAG', 'UGG', 'AAU', 'CCA', 'GGA', 'AGU', 'GGA', 'UAG', 'AAC', 'UCU', 'AGC', 'AAA', 'AGA', 'AGG', 'CAU', 'CAA', 'AAG', 'AGG', 'AGA', 'AAC', 'GGA', 'CCA', 'CCA',…	2	Classica	Classica
['AAA', 'CAC', 'AAG', 'AAG', 'AGG', 'AAC', 'UGG', 'CAA', 'CGU', 'AGG', 'AGA', 'GAC', 'ACU', 'UGG', 'AGA', 'AAA', 'AUG', 'GAA', 'AAG', 'CCG', 'AUU', 'AAA', 'UGC', 'ACU', 'GGG', 'AAA', 'AAG', 'UGA', 'AUU', 'UCA', 'GAU', 'CUA', 'CAA', 'GAA', 'AAG', 'UGG', 'AAU', 'CCA', 'GGA', 'AGU', 'GGA', 'UAG', 'AAC', 'UCU', 'AGC', 'AAA', 'AGA', 'AGG', 'CAU', 'CAA', 'AAG', 'AGG', 'AGA', 'AAC', 'GGA', 'CCA', 'CCA',…	2	Classica	Classica
['AAA', 'CAC', 'AAG', 'AAG', 'AGG', 'AAC', 'UGG', 'CAA', 'CGU', 'AGG', 'AGA', 'GAC', 'ACU', 'UGG', 'AGA', 'GAA', 'AUG', 'GAA', 'AAG', 'CCG', 'AUU', 'AAA', 'UGC', 'ACU', 'GGG', 'AAA', 'AAG', 'UGA', 'AUU', 'UCA', 'GAU', 'CUA', 'CAA', 'GAA', 'AAG', 'UGG', 'AAU', 'CCA', 'GGA', 'AGU', 'GGA', 'UAG', 'AAC', 'UCU', 'AGC', 'AAA', 'AGA', 'AGG', 'CAU', 'CAA', 'AAG', 'AGG', 'AGA', 'AAC', 'GGA', 'CCA', 'CCA',…	2	Severa	Severa
['AAA', 'UAC', 'AAG', 'AAG', 'AGG', 'AAC', 'UGG', 'CAA', 'CAU', 'AGG', 'AGA', 'GAC', 'GCU', 'UGG', 'AGA', 'GAA', 'AUG', 'GAA', 'AAG', 'CCG', 'AUU', 'AAA', 'CGC', 'ACU', 'GGG', 'AAA', 'AAG', 'UGA', 'AUU', 'UCA', 'GAU', 'CUA', 'CAA', 'GAA', 'AAG', 'UGG', 'AAU', 'CCA', 'GGA', 'AGU', 'GGA', 'UAG', 'AAC', 'CUU', 'AGC', 'AAA', 'AGA', 'AGG', 'CAU', 'CAA', 'AAG', 'AGG', 'AGA', 'AAC', 'GGA', 'CCA', 'CCA',…	2	Severa	Severa
['AAA', 'UAC', 'AAG', 'AAG', 'AGG', 'AAC', 'UGG', 'CAA', 'CAU', 'AGG', 'AGA', 'GAC', 'GCU', 'UGG', 'AGA', 'GAA', 'AUG', 'GAA', 'AAG', 'CCG', 'AUU', 'AAA', 'CGC', 'ACU', 'GGG', 'AAA', 'AAG', 'UGA', 'AUU', 'UCA', 'GAU', 'CUA', 'CAA', 'GAA', 'AAG', 'UGG', 'AAU', 'CCA', 'GGA', 'AGU', 'GGA', 'UAG', 'AAC', 'CUU', 'AGC', 'AAA', 'AGA', 'AGG', 'CAU', 'CAA', 'AAG', 'AGG', 'AGA', 'AAC', 'GGA', 'CCA', 'CCA',…	2	Severa	Severa
['AAG', 'CAC', 'AAG', 'AAG', 'AGG', 'AAC', 'UGG', 'CAA', 'CAU', 'AGG', 'AGA', 'GAC', 'ACU', 'UGG', 'AGA', 'AAA', 'AUG', 'GAA', 'AAG', 'UCG', 'AUU', 'AAA', 'CGC', 'ACU', 'AGG', 'GAA', 'AAG', 'UGA', 'AUU', 'UCA', 'AAU', 'CUA', 'CAA', 'GAA', 'AAG', 'UGG', 'AAU', 'CCA', 'GGA', 'AGU', 'GGA', 'UAG', 'AAC', 'CCU', 'AGC', 'AAA', 'AGA', 'AGG', 'UAU', 'AAA', 'AAG', 'AGG', 'AGA', 'AAC', 'GGA', 'CCA', 'CCA',…	2	Severa	Severa
['AAG', 'CAC', 'AAG', 'AAG', 'AGG', 'AAC', 'UGG', 'CAA', 'CAU', 'AGG', 'AGA', 'GAC', 'ACU', 'UGG', 'AGA', 'AAA', 'AUG', 'GAA', 'AAG', 'UCG', 'AUU', 'AAA', 'CGC', 'ACU', 'GGG', 'AAA', 'AAG', 'UGA', 'AUU', 'UCA', 'AAU', 'CUA', 'CAA', 'GAA', 'AAG', 'UGG', 'AAU', 'CCA', 'GGA', 'AGU', 'GGA', 'UAG', 'AAC', 'CCU', 'AGC', 'AAA', 'AGA', 'AGG', 'UAU', 'CAA', 'AAG', 'AGG', 'AGA', 'AAC', 'GGA', 'CCA', 'CCA',…	2	Classica	Classica
['AAG', 'CAC', 'AAG', 'AAG', 'AGG', 'AAC', 'UGG', 'CAA', 'CAU', 'AGG', 'AGA', 'GAC', 'ACU', 'UGG', 'AGA', 'AAA', 'AUG', 'GAA', 'AAG', 'UCG', 'AUU', 'AAA', 'CGC', 'ACU', 'GGG', 'GAA', 'AAG', 'UGA', 'AUU', 'UCA', 'AAU', 'CUA', 'CAA', 'GAA', 'AAG', 'UGG', 'AAU', 'CCA', 'GGA', 'AGU', 'GGA', 'UAG', 'AAC', 'CCU', 'AGC', 'AAA', 'AGA', 'AGG', 'UAU', 'AAA', 'AAG', 'AGG', 'AGA', 'AAC', 'GGA', 'CCA', 'CCA',…	2	Severa	Severa
['AAG', 'CAC', 'AAG', 'AAG', 'AGG', 'AAC', 'UGG', 'CAA', 'CAU', 'AGG', 'AGA', 'GAC', 'ACU', 'UGG', 'AGA', 'AAA', 'AUG', 'GAA', 'AAG', 'UCG', 'AUU', 'AAA', 'CGC', 'ACU', 'GGG', 'GAA', 'AAG', 'UGA', 'AUU', 'UCA', 'AAU', 'CUA', 'CAA', 'GAA', 'AAG', 'UGG', 'AAU', 'CCA', 'GGA', 'AGU', 'GGA', 'UAG', 'AAC', 'CCU', 'AGC', 'AAA', 'AGA', 'AGG', 'UAU', 'AAA', 'AAG', 'AGG', 'AGA', 'AAC', 'GGA', 'CCA', 'CCA',…	2	Severa	Severa
['AAG', 'CAC', 'AAG', 'AAG', 'AGG', 'GAC', 'UGG', 'CAA', 'CAU', 'AGG', 'AGA', 'GAC', 'GCU', 'UGG', 'AGA', 'GAA', 'AUG', 'GAA', 'AAG', 'CCG', 'AUU', 'GAA', 'CGC', 'ACU', 'GGG', 'AAA', 'AAG', 'UGA', 'AUU', 'UCA', 'GAU', 'CUA', 'CAA', 'GAA', 'AAG', 'UGG', 'AAU', 'CCA', 'GGA', 'AGU', 'GGA', 'UAG', 'AAC', 'CUU', 'AGC', 'AAA', 'AGA', 'AGG', 'CAU', 'CAA', 'AAG', 'AGG', 'AGA', 'AAC', 'GGA', 'CCA', 'CCA',…	2	Classica	Classica
['AAU', 'GAA', 'AUC', 'CUU', 'AGG', 'AGG', 'AGG', 'UAG', 'GAG', 'AGG', 'CAC', 'GGG', 'AGC', 'UCA', 'AGG', 'GGA', 'AAC', 'ACU', 'GGG', 'AGA', 'GAA', 'AUG', 'GAA', 'AAG', 'ACA', 'GUU', 'AAA', 'CCA', 'ACU', 'GAG', 'CAA', 'GUC', 'AGA', 'AUU', 'CAA', 'CAU', 'CUA', 'CAA', 'AAG', 'GAG', 'UGG', 'GAU', 'UAU', 'GGA', 'GGU', 'GGA', 'CAG', 'AUC', 'CGA', 'AGC', 'CAA', 'AGA', 'GGG', 'ACU', 'GAA', 'AAG', 'AGG',…	1	Classica	Classica
['AAU', 'GAA', 'AUC', 'UCU', 'AGG', 'AGG', 'AGG', 'UAG', 'GAG', 'AGG', 'CAC', 'GGG', 'AGC', 'CCA', 'AGG', 'GGA', 'AAC', 'ACU', 'GGG', 'AGA', 'AAA', 'AUG', 'GAA', 'AAG', 'ACA', 'GCU', 'AAA', 'CCA', 'AUU', 'GAG', 'CAA', 'GUC', 'AGA', 'AUU', 'CAA', 'CAC', 'UUA', 'CAA', 'AAG', 'GAG', 'UGG', 'GAU', 'CAU', 'AGA', 'GGU', 'GGA', 'UAG', 'AUC', 'UGA', 'AGC', 'CAA', 'AGA', 'GGG', 'GUU', 'AAA', 'AAG', 'AGG',…	1	Classica	Classica
['AAU', 'GAA', 'AUC', 'UCU', 'GGG', 'AGG', 'AAG', 'UAG', 'GAG', 'AGG', 'GAC', 'GGG', 'AGC', 'CCA', 'AGG', 'GGA', 'AAC', 'AUU', 'GGG', 'AGA', 'AAA', 'GUG', 'GAA', 'AAG', 'ACA', 'GCU', 'GAA', 'CCA', 'AUU', 'GAG', 'CAA', 'GUC', 'AGA', 'AUU', 'UAA', 'CAU', 'UUA', 'CAA', 'GAG', 'GAG', 'UGG', 'GAU', 'UAU', 'AGA', 'AGU', 'GGA', 'UAG', 'AUC', 'UGA', 'AGC', 'CAA', 'GGA', 'GGG', 'GUU', 'GAA', 'AAG', 'AGG',…	1	Classica	Classica
['AAU', 'GAA', 'AUC', 'UCU', 'GGG', 'AGG', 'AGG', 'UAG', 'GAG', 'AGG', 'GAC', 'GGG', 'AGC', 'CCA', 'AGG', 'GGA', 'AAC', 'ACU', 'GGG', 'AGA', 'AAA', 'GUG', 'GAA', 'AAG', 'ACA', 'GCU', 'GAA', 'CCA', 'AUU', 'GAG', 'CAA', 'GUC', 'AGA', 'AUU', 'UAA', 'CAC', 'UUA', 'CAA', 'GAG', 'GAG', 'UGG', 'GAU', 'UAU', 'AGA', 'AGU', 'GGA', 'UAG', 'AUC', 'UGA', 'AGC', 'CAA', 'GGA', 'GGG', 'GUU', 'GAA', 'AAG', 'AGG',…	1	Severa	Severa
['AAU', 'GAA', 'AUC', 'UCU', 'GGG', 'AGG', 'AGG', 'UAG', 'GAG', 'AGG', 'GAC', 'GGG', 'AGC', 'CCA', 'AGG', 'GGA', 'AAC', 'AUU', 'GGG', 'AGA', 'AAA', 'GUG', 'GAA', 'AAG', 'ACA', 'GCU', 'GAA', 'CCA', 'AUU', 'GAG', 'CAA', 'GUC', 'AGA', 'AUU', 'UAA', 'CAC', 'CUA', 'CAA', 'GAG', 'GAG', 'UGG', 'GAU', 'UAU', 'AGA', 'AGU', 'AGA', 'UAG', 'AUC', 'UGA', 'AGC', 'CAG', 'GGA', 'GGG', 'GUU', 'GAA', 'AAG', 'AGG',…	1	Severa	Severa
['AAU', 'GAA', 'AUC', 'UCU', 'GGG', 'AGG', 'AGG', 'UAG', 'GAG', 'AGG', 'GAC', 'GGG', 'AGC', 'CCA', 'AGG', 'GGA', 'AAC', 'AUU', 'GGG', 'AGA', 'AAA', 'GUG', 'GAA', 'AAG', 'ACA', 'GCU', 'GAA', 'CCA', 'AUU', 'GAG', 'CAA', 'GUC', 'AGA', 'AUU', 'UAA', 'CAC', 'CUA', 'CAA', 'GAG', 'GAG', 'UGG', 'GAU', 'UAU', 'AGA', 'AGU', 'AGA', 'UAG', 'AUC', 'UGA', 'AGC', 'CAG', 'GGA', 'GGG', 'GUU', 'GAA', 'AAG', 'AGG',…	1	Classica	Classica
['AAU', 'GAA', 'AUC', 'UCU', 'GGG', 'AGG', 'AGG', 'UAG', 'GAG', 'AGG', 'GAC', 'GGG', 'AGC', 'CCA', 'AGG', 'GGA', 'AAC', 'AUU', 'GGG', 'AGA', 'AAA', 'GUG', 'GAA', 'AAG', 'ACA', 'GCU', 'GAA', 'CCA', 'AUU', 'GAG', 'CAA', 'GUC', 'AGA', 'AUU', 'UAA', 'CAC', 'UUA', 'CAA', 'GAG', 'GAG', 'UGG', 'GAU', 'UAU', 'AGA', 'AGU', 'GGA', 'UAG', 'AUC', 'UGA', 'AGC', 'CAA', 'GGA', 'GGG', 'GUU', 'GAA', 'AAG', 'AGG',…	1	Classica	Classica
['AAU', 'GAA', 'AUC', 'UCU', 'GGG', 'AGG', 'AGG', 'UAG', 'GAG', 'AGG', 'GAC', 'GGG', 'AGC', 'CCA', 'AGG', 'GGA', 'AAC', 'AUU', 'GGG', 'AGA', 'AAA', 'GUG', 'GAA', 'AAG', 'ACA', 'GCU', 'GAA', 'CCA', 'AUU', 'GAG', 'CAA', 'GUC', 'AGA', 'AUU', 'UAA', 'CAC', 'UUA', 'CAA', 'GAG', 'GAG', 'UGG', 'GAU', 'UAU', 'AGA', 'AGU', 'GGA', 'UAG', 'AUC', 'UGA', 'AGC', 'CAA', 'GGA', 'GGG', 'GUU', 'GAA', 'AAG', 'AGG',…	1	Classica	Classica
['AAU', 'GAA', 'AUC', 'UCU', 'GGG', 'AGG', 'AGG', 'UAG', 'GAG', 'AGG', 'GAC', 'GGG', 'AGC', 'CCA', 'AGG', 'GGA', 'AAC', 'AUU', 'GGG', 'AGA', 'AAA', 'GUG', 'GAA', 'AAG', 'ACA', 'GCU', 'GAA', 'CCA', 'AUU', 'GAG', 'CAA', 'GUC', 'AGA', 'AUU', 'UAA', 'CAC', 'UUA', 'CAA', 'GAG', 'GAG', 'UGG', 'GAU', 'UAU', 'AGA', 'AGU', 'GGA', 'UAG', 'AUC', 'UGA', 'AGC', 'CAA', 'GGA', 'GGG', 'GUU', 'GAA', 'AAG', 'AGG',…	1	Classica	Classica
['AAU', 'GAA', 'AUC', 'UCU', 'GGG', 'AGG', 'AGG', 'UAG', 'GAG', 'AGG', 'GAC', 'GGG', 'AGC', 'CCA', 'AGG', 'GGA', 'AAC', 'AUU', 'GGG', 'AGA', 'AAA', 'GUG', 'GAA', 'AAG', 'ACA', 'GCU', 'GAA', 'CCA', 'AUU', 'GAG', 'CAA', 'GUC', 'AGA', 'AUU', 'UAA', 'CAC', 'UUA', 'CAA', 'GAG', 'GAG', 'UGG', 'GAU', 'UAU', 'AGA', 'AGU', 'GGA', 'UAG', 'AUC', 'UGA', 'AGC', 'CAA', 'GGA', 'GGG', 'GUU', 'GAA', 'AAG', 'AGG',…	1	Classica	Classica
['AAU', 'GAA', 'AUC', 'UCU', 'GGG', 'AGG', 'AGG', 'UAG', 'GAG', 'AGG', 'GAC', 'GGG', 'AGC', 'CCA', 'AGG', 'GGA', 'AAC', 'AUU', 'GGG', 'AGA', 'AAA', 'GUG', 'GAA', 'AAG', 'ACA', 'GCU', 'GAA', 'CCA', 'AUU', 'GAG', 'CAA', 'GUC', 'AGA', 'AUU', 'UAA', 'CAU', 'UUA', 'CAA', 'GAG', 'GAG', 'UGG', 'GAU', 'UAU', 'AGA', 'AGU', 'GGA', 'UAG', 'AUC', 'UGA', 'AGC', 'CAA', 'GGA', 'GGG', 'GUU', 'GAA', 'AAG', 'AGG',…	1	Classica	Classica
['AAU', 'GAA', 'AUC', 'UUU', 'AGG', 'AGG', 'AGG', 'UAG', 'GAG', 'AGG', 'UAC', 'GGG', 'AGC', 'UCA', 'AGG', 'GGA', 'AAC', 'ACU', 'GGG', 'AGA', 'GAA', 'AUG', 'GAA', 'AAG', 'ACA', 'GUU', 'AAA', 'CCA', 'ACU', 'GAG', 'CAA', 'GUC', 'AGA', 'AUU', 'CAA', 'CAC', 'CUA', 'CAA', 'AAG', 'GAG', 'UGG', 'GAU', 'UAU', 'GGA', 'GGU', 'GGA', 'CAG', 'AUC', 'CGA', 'AGC', 'CAA', 'AGA', 'GGG', 'ACU', 'GAA', 'AAG', 'AGG',…	1	Classica	Classica
['AAU', 'GAA', 'AUC', 'UUU', 'AGG', 'AGG', 'AGG', 'UAG', 'GAG', 'AGG', 'UAC', 'GGG', 'AGC', 'UCA', 'AGG', 'GGA', 'AAC', 'ACU', 'GGG', 'AGA', 'GAA', 'AUG', 'GAA', 'AAG', 'ACA', 'GUU', 'AAA', 'CCA', 'ACU', 'GAG', 'CAA', 'GUC', 'AGA', 'AUU', 'CAA', 'CAC', 'CUA', 'CAA', 'AAG', 'GAG', 'UGG', 'GAU', 'UAU', 'GGA', 'GGU', 'GGA', 'CAG', 'AUC', 'CGA', 'AGC', 'CAA', 'AGA', 'GGG', 'ACU', 'GAA', 'AAG', 'AGG',…	1	Classica	Classica
['AAU', 'GAA', 'AUC', 'UUU', 'AGG', 'AGG', 'AGG', 'UAG', 'GAG', 'AGG', 'UAC', 'GGG', 'AGC', 'UCA', 'AGG', 'GGA', 'AAC', 'ACU', 'GGG', 'AGA', 'GAA', 'AUG', 'GAA', 'AAG', 'ACA', 'GUU', 'AAA', 'CCA', 'ACU', 'GAG', 'CAA', 'GUC', 'AGA', 'AUU', 'CAA', 'CAC', 'CUA', 'CAA', 'AAG', 'GAG', 'UGG', 'GAU', 'UAU', 'GGA', 'GGU', 'GGA', 'CAG', 'AUC', 'CGA', 'AGC', 'CAA', 'AGA', 'GGG', 'ACU', 'GAA', 'AAG', 'AGG',…	1	Classica	Classica
['AAU', 'GAA', 'AUC', 'UUU', 'AGG', 'AGG', 'AGG', 'UAG', 'GAG', 'AGG', 'UAC', 'GGG', 'AGC', 'UCA', 'AGG', 'GGA', 'AAC', 'ACU', 'GGG', 'AGA', 'GAA', 'AUG', 'GAA', 'AAG', 'ACA', 'GUU', 'AAA', 'CCA', 'ACU', 'GAG', 'CAA', 'GUC', 'AGA', 'AUU', 'CAA', 'UAC', 'CUA', 'CAA', 'AAG', 'GAG', 'UGG', 'GAU', 'UAU', 'GGA', 'GGU', 'GGA', 'CAG', 'AUC', 'CGA', 'AGC', 'CAA', 'AGA', 'GGG', 'ACU', 'GAA', 'AAG', 'AGG',…	1	Classica	Classica
['AAU', 'GAA', 'AUC', 'UUU', 'AGG', 'AGG', 'AGG', 'UAG', 'GAG', 'AGG', 'UAC', 'GGG', 'AGC', 'UCA', 'AGG', 'GGA', 'AAC', 'AUU', 'GGG', 'AGA', 'AAA', 'AUG', 'GAA', 'AAG', 'ACA', 'ACU', 'AAA', 'CCA', 'ACU', 'GAG', 'CAA', 'GUC', 'AGA', 'AUU', 'UAA', 'CAC', 'UUA', 'CAA', 'AAG', 'GAG', 'UGG', 'AAU', 'UAU', 'GGA', 'GGU', 'GGA', 'CAG', 'AUC', 'CGA', 'AGC', 'CAA', 'GGA', 'GGG', 'ACU', 'GAA', 'AAG', 'AGG',…	1	Classica	Classica
['AAU', 'GAA', 'AUC', 'UUU', 'AGG', 'AGG', 'AGG', 'UAG', 'GAG', 'AGG', 'UAC', 'GGG', 'AGC', 'UCA', 'AGG', 'GGA', 'AAC', 'AUU', 'GGG', 'AGA', 'AAA', 'AUG', 'GAA', 'AAG', 'ACA', 'ACU', 'AAA', 'CCA', 'ACU', 'GAG', 'CAA', 'GUC', 'AGA', 'AUU', 'UAA', 'CAC', 'UUA', 'CAA', 'AAG', 'GAG', 'UGG', 'AAU', 'UAU', 'GGA', 'GGU', 'GGA', 'CAG', 'AUC', 'CGA', 'AGC', 'CAA', 'GGA', 'GGG', 'ACU', 'GAA', 'AAG', 'AGG',…	1	Classica	Classica
['AAU', 'GAA', 'AUC', 'UUU', 'AGG', 'AGG', 'AGG', 'UAG', 'GAG', 'AGG', 'UAC', 'GGG', 'AGC', 'UCA', 'AGG', 'GGA', 'AAC', 'AUU', 'GGG', 'AGA', 'AAA', 'AUG', 'GAA', 'AAG', 'ACA', 'ACU', 'AAA', 'CCA', 'ACU', 'GAG', 'CAA', 'GUC', 'AGA', 'AUU', 'UAA', 'CAC', 'UUA', 'CAA', 'AAG', 'GAG', 'UGG', 'AAU', 'UAU', 'GGA', 'GGU', 'GGA', 'CAG', 'AUC', 'CGA', 'AGC', 'CAA', 'GGA', 'GGG', 'ACU', 'GAA', 'AAG', 'AGG',…	1	Classica	Classica
['CAA', 'CAC', 'AAG', 'AAG', 'AGG', 'AAC', 'UGG', 'CAA', 'CAC', 'AGG', 'AGA', 'GAC', 'GCU', 'UGG', 'AGA', 'GAA', 'AUG', 'GAA', 'AAA', 'CCG', 'GUU', 'GAA', 'UGC', 'AUU', 'GGG', 'GAA', 'GAG', 'UGA', 'AUU', 'CCA', 'GAU', 'CUA', 'UAA', 'GAA', 'AAG', 'UGG', 'AAU', 'CCA', 'GGA', 'AGU', 'GGA', 'UAG', 'AAC', 'UUU', 'AGC', 'AAA', 'AGA', 'AGG', 'CAU', 'CAA', 'GAG', 'AGG', 'AGA', 'AAC', 'GGA', 'CCA', 'UCA',…	2	Severa	Severa
['CAA', 'CAC', 'AAG', 'AAG', 'GGG', 'AAC', 'UGG', 'CAA', 'CAC', 'AGG', 'AGA', 'GAC', 'GCU', 'UGG', 'AGA', 'AAA', 'AUG', 'GAA', 'AAA', 'CCG', 'AUU', 'GAA', 'UGC', 'AUU', 'GGG', 'GAA', 'GAG', 'UGA', 'AUU', 'CCA', 'GAU', 'CUA', 'UAA', 'GAA', 'AAG', 'UGG', 'AAU', 'CCA', 'GGA', 'GGU', 'GGA', 'UAG', 'AAC', 'CCU', 'AGC', 'AAA', 'AGA', 'AGG', 'CAU', 'CAA', 'AAG', 'AGG', 'AGA', 'AAC', 'GGA', 'CCA', 'UCA',…	2	Classica	Classica
['CAA', 'CAC', 'AAG', 'AAG', 'GGG', 'AAC', 'UGG', 'CAA', 'CAC', 'AGG', 'AGA', 'GAC', 'GCU', 'UGG', 'AGA', 'AAA', 'AUG', 'GAA', 'AAA', 'CCG', 'AUU', 'GAA', 'UGC', 'AUU', 'GGG', 'GAA', 'GAG', 'UGA', 'AUU', 'CCA', 'GAU', 'CUA', 'UAA', 'GAA', 'AAG', 'UGG', 'AAU', 'CCA', 'GGA', 'GGU', 'GGA', 'UAG', 'AAC', 'CCU', 'AGC', 'AAA', 'AGA', 'AGG', 'CAU', 'CAA', 'AAG', 'AGG', 'AGA', 'AAC', 'GGA', 'CCA', 'UCA',…	2	Classica	Classica
['CAA', 'CAC', 'AAG', 'AAG', 'GGG', 'AAC', 'UGG', 'CAA', 'CAC', 'AGG', 'AGA', 'GAC', 'GCU', 'UGG', 'AGA', 'AAA', 'AUG', 'GAA', 'AAA', 'CCG', 'AUU', 'GAA', 'UGC', 'AUU', 'GGG', 'GAA', 'GAG', 'UGA', 'AUU', 'CCA', 'GAU', 'CUA', 'UAA', 'GAA', 'AAG', 'UGG', 'AAU', 'CCA', 'GGA', 'GGU', 'GGA', 'UAG', 'AAC', 'CCU', 'AGC', 'AAA', 'AGA', 'AGG', 'CAU', 'CAA', 'AAG', 'AGG', 'AGA', 'AAC', 'GGA', 'CCA', 'UCA',…	2	Classica	Classica
['CAA', 'CAC', 'AAG', 'AAG', 'GGG', 'AAC', 'UGG', 'CAA', 'CAC', 'AGG', 'AGA', 'GAC', 'GCU', 'UGG', 'AGA', 'AAA', 'AUG', 'GAA', 'AAA', 'CCG', 'AUU', 'GAA', 'UGC', 'AUU', 'GGG', 'GAA', 'GAG', 'UGA', 'AUU', 'CCA', 'GAU', 'CUA', 'UAA', 'GAA', 'AAG', 'UGG', 'AAU', 'CCA', 'GGA', 'GGU', 'GGA', 'UAG', 'AAC', 'CCU', 'AGC', 'AAA', 'AGA', 'AGG', 'CAU', 'CAA', 'AAG', 'AGG', 'AGA', 'AAC', 'GGA', 'CCA', 'UCA',…	2	Classica	Classica
['CAA', 'CAC', 'AAG', 'AAG', 'GGG', 'AAC', 'UGG', 'CAA', 'CAC', 'AGG', 'AGA', 'GAC', 'GCU', 'UGG', 'AGA', 'AAA', 'AUG', 'GAA', 'AAA', 'CCG', 'AUU', 'GAA', 'UGC', 'AUU', 'GGG', 'GAA', 'GAG', 'UGA', 'AUU', 'CCA', 'GAU', 'CUA', 'UAA', 'GAA', 'AAG', 'UGG', 'AAU', 'CCA', 'GGA', 'GGU', 'GGA', 'UAG', 'AAC', 'CCU', 'AGC', 'AAA', 'AGA', 'AGG', 'CAU', 'CAA', 'AAG', 'AGG', 'AGA', 'AAC', 'GGA', 'CCA', 'UCA',…	2	Severa	Severa
['CAA', 'CAC', 'AAG', 'AAG', 'GGG', 'AAC', 'UGG', 'CAA', 'CAC', 'AGG', 'AGA', 'GAC', 'GCU', 'UGG', 'AGA', 'AAA', 'AUG', 'GAA', 'AAA', 'CCG', 'AUU', 'GAA', 'UGC', 'AUU', 'GGG', 'GAA', 'GAG', 'UGA', 'AUU', 'CCA', 'GAU', 'CUA', 'UAA', 'GAA', 'AAG', 'UGG', 'AAU', 'CCA', 'GGA', 'GGU', 'GGA', 'UAG', 'AAC', 'CCU', 'AGC', 'AAA', 'AGA', 'AGG', 'CAU', 'CAA', 'AAG', 'AGG', 'AGA', 'AAC', 'GGA', 'CCA', 'UCA',…	2	Classica	Classica
['CAA', 'CAC', 'AAG', 'AAG', 'GGG', 'AAC', 'UGG', 'CAA', 'CAC', 'AGG', 'AGA', 'GAC', 'GCU', 'UGG', 'AGA', 'AAA', 'AUG', 'GAA', 'AAA', 'CCG', 'AUU', 'GAA', 'UGC', 'AUU', 'GGG', 'GAA', 'GAG', 'UGA', 'AUU', 'CCA', 'GAU', 'CUA', 'UAA', 'GAA', 'AAG', 'UGG', 'AAU', 'CCA', 'GGA', 'GGU', 'GGA', 'UAG', 'AAC', 'CCU', 'AGC', 'AAA', 'AGA', 'AGG', 'CAU', 'CAA', 'AAG', 'AGG', 'AGA', 'AAC', 'GGA', 'CCA', 'UCA',…	2	Severa	Severa
['CAA', 'CAC', 'AAG', 'AAG', 'GGG', 'AAC', 'UGG', 'CAA', 'CAC', 'AGG', 'AGA', 'GAC', 'GCU', 'UGG', 'AGA', 'AAA', 'AUG', 'GAA', 'AAA', 'CCG', 'AUU', 'GAA', 'UGC', 'AUU', 'GGG', 'GAA', 'GAG', 'UGA', 'AUU', 'CCA', 'GAU', 'CUA', 'UAA', 'GAA', 'AAG', 'UGG', 'AAU', 'CCA', 'GGA', 'GGU', 'GGA', 'UAG', 'AAC', 'CCU', 'AGC', 'AAA', 'AGA', 'AGG', 'CAU', 'CAA', 'AAG', 'AGG', 'AGA', 'AAC', 'GGA', 'CCA', 'UCA',…	2	Classica	Classica
['CAA', 'CAC', 'AAG', 'AAG', 'GGG', 'AAC', 'UGG', 'CAA', 'CAC', 'AGG', 'AGA', 'GAC', 'GCU', 'UGG', 'AGA', 'AAA', 'AUG', 'GAA', 'AAA', 'CCG', 'AUU', 'GAA', 'UGC', 'AUU', 'GGG', 'GAA', 'GAG', 'UGA', 'AUU', 'CCA', 'GAU', 'CUA', 'UAA', 'GAA', 'AAG', 'UGG', 'AAU', 'CCA', 'GGA', 'GGU', 'GGA', 'UAG', 'AAC', 'CCU', 'AGC', 'AAA', 'AGA', 'AGG', 'CAU', 'CAA', 'AAG', 'AGG', 'AGA', 'AAC', 'GGA', 'CCA', 'UCA',…	2	Classica	Classica
['CAA', 'CAC', 'AAG', 'AAG', 'GGG', 'AAC', 'UGG', 'CAA', 'CAC', 'AGG', 'AGA', 'GAC', 'GCU', 'UGG', 'AGA', 'AAA', 'AUG', 'GAA', 'AAA', 'CCG', 'AUU', 'GAA', 'UGC', 'AUU', 'GGG', 'GAA', 'GAG', 'UGA', 'AUU', 'CCA', 'GAU', 'CUA', 'UAA', 'GAA', 'AAG', 'UGG', 'AAU', 'CCA', 'GGA', 'GGU', 'GGA', 'UAG', 'AAC', 'CCU', 'AGC', 'AAA', 'AGA', 'AGG', 'CAU', 'CAA', 'AAG', 'AGG', 'AGA', 'AAC', 'GGA', 'CCA', 'UCA',…	2	Classica	Classica
['CAA', 'CAC', 'AAG', 'AAG', 'GGG', 'AAC', 'UGG', 'CAA', 'CAC', 'AGG', 'AGA', 'GAC', 'GCU', 'UGG', 'AGA', 'AAA', 'AUG', 'GAA', 'AAA', 'CCG', 'AUU', 'GAA', 'UGC', 'AUU', 'GGG', 'GAA', 'GAG', 'UGA', 'AUU', 'CCA', 'GAU', 'CUA', 'UAA', 'GAA', 'AAG', 'UGG', 'AAU', 'CCA', 'GGA', 'GGU', 'GGA', 'UAG', 'AAC', 'CCU', 'AGC', 'AAA', 'AGA', 'AGG', 'CAU', 'CAA', 'AAG', 'AGG', 'AGA', 'AAC', 'GGA', 'CCA', 'UCA',…	2	Severa	Severa
['CAA', 'CAC', 'AAG', 'AAG', 'GGG', 'AAC', 'UGG', 'CAA', 'CAC', 'AGG', 'AGA', 'GAC', 'GCU', 'UGG', 'AGA', 'AAA', 'AUG', 'GAA', 'AAA', 'CCG', 'AUU', 'GAA', 'UGC', 'AUU', 'GGG', 'GAA', 'GAG', 'UGA', 'AUU', 'CCA', 'GAU', 'CUA', 'UAA', 'GAA', 'AAG', 'UGG', 'AAU', 'CCA', 'GGA', 'GGU', 'GGA', 'UAG', 'AAC', 'CCU', 'AGC', 'AAA', 'AGA', 'AGG', 'CAU', 'CAA', 'AAG', 'AGG', 'AGA', 'AAC', 'GGA', 'CCA', 'UCA',…	2	Severa	Severa
['CAA', 'CAC', 'AAG', 'AAG', 'GGG', 'AAC', 'UGG', 'CAA', 'CAC', 'AGG', 'AGA', 'GAC', 'GCU', 'UGG', 'AGA', 'AAA', 'AUG', 'GAA', 'AAA', 'CCG', 'AUU', 'GAA', 'UGC', 'AUU', 'GGG', 'GAA', 'GAG', 'UGA', 'AUU', 'CCA', 'GAU', 'CUA', 'UAA', 'GAA', 'AAG', 'UGG', 'AAU', 'CCA', 'GGA', 'GGU', 'GGA', 'UAG', 'AAC', 'CCU', 'AGC', 'AAA', 'AGA', 'AGG', 'CAU', 'CAA', 'AAG', 'AGG', 'AGA', 'AAC', 'GGA', 'CCA', 'UCA',…	2	Severa	Severa
['CAA', 'CAC', 'AAG', 'AAG', 'GGG', 'AAC', 'UGG', 'CAA', 'CAC', 'AGG', 'AGA', 'GAC', 'GCU', 'UGG', 'AGA', 'AAA', 'AUG', 'GAA', 'AAA', 'CCG', 'AUU', 'GAA', 'UGC', 'AUU', 'GGG', 'GAA', 'GAG', 'UGA', 'AUU', 'CCA', 'GAU', 'CUA', 'UAA', 'GAA', 'AAG', 'UGG', 'AAU', 'CCA', 'GGA', 'GGU', 'GGA', 'UAG', 'AAC', 'CCU', 'AGC', 'AAA', 'AGA', 'AGG', 'CAU', 'CAA', 'AAG', 'AGG', 'AGA', 'AAC', 'GGA', 'CCA', 'UCA',…	2	Severa	Severa
['CAA', 'CAC', 'AAG', 'AAG', 'GGG', 'AAC', 'UGG', 'CAA', 'CAC', 'AGG', 'AGA', 'GAC', 'GCU', 'UGG', 'AGA', 'AAA', 'AUG', 'GAA', 'AAA', 'CCG', 'AUU', 'GAA', 'UGC', 'AUU', 'GGG', 'GAA', 'GAG', 'UGA', 'AUU', 'CCA', 'GAU', 'CUA', 'UAA', 'GAA', 'AAG', 'UGG', 'AAU', 'CCA', 'GGA', 'GGU', 'GGA', 'UAG', 'AAC', 'CCU', 'AGC', 'AAA', 'AGA', 'AGG', 'CAU', 'CAA', 'AAG', 'AGG', 'AGA', 'AAC', 'GGA', 'CCA', 'UCA',…	2	Severa	Severa
['CAA', 'CAC', 'AAG', 'AAG', 'GGG', 'AAC', 'UGG', 'CAA', 'CAC', 'AGG', 'AGA', 'GAC', 'GCU', 'UGG', 'AGA', 'AAA', 'AUG', 'GAA', 'AAA', 'CCG', 'AUU', 'GAA', 'UGC', 'AUU', 'GGG', 'GAA', 'GAG', 'UGA', 'AUU', 'CCA', 'GAU', 'CUA', 'UAA', 'GAA', 'AAG', 'UGG', 'AAU', 'CCA', 'GGA', 'GGU', 'GGA', 'UAG', 'AAC', 'CCU', 'AGC', 'AAA', 'AGA', 'AGG', 'CAU', 'CAA', 'AAG', 'AGG', 'AGA', 'AAC', 'GGA', 'CCA', 'UCA',…	2	Classica	Classica
['CAA', 'CAC', 'AAG', 'AAG', 'GGG', 'AAC', 'UGG', 'CAA', 'CAC', 'AGG', 'AGA', 'GAC', 'GCU', 'UGG', 'AGA', 'GAA', 'AUG', 'GAA', 'AAA', 'CCG', 'AGU', 'GUC', 'AUU', 'GUU', 'GGG', 'GAA', 'GAG', 'UGA', 'AUU', 'CCA', 'GAU', 'UUA', 'CAA', 'GAG', 'AAG', 'CGG', 'AAU', 'UCA', 'GGA', 'AGU', 'GGA', 'UAG', 'AAC', 'CUU', 'GGC', 'AAA', 'AGA', 'AGG', 'CAU', 'UAA', 'AAG', 'AGG', 'AGA', 'AAC', 'GGA', 'CCA', 'UCA',…	2	Classica	Classica
['CAA', 'CAC', 'AAG', 'AAG', 'GGG', 'AAC', 'UGG', 'CAA', 'CAC', 'AGG', 'AGA', 'GAC', 'GCU', 'UGG', 'AGA', 'GAA', 'AUG', 'GAA', 'AAA', 'CCG', 'AUU', 'GAA', 'UGC', 'AUU', 'AGG', 'GAA', 'GAG', 'UGA', 'AUU', 'CCA', 'GAU', 'UUA', 'CAA', 'GAA', 'AAG', 'CGG', 'AAU', 'UCA', 'GGA', 'AGU', 'GGA', 'UAG', 'AAC', 'CUU', 'GGC', 'AAA', 'AGA', 'GGG', 'CAU', 'CAA', 'AAG', 'AGG', 'AGA', 'AAC', 'AGA', 'CCA', 'UCA',…	2	Classica	Classica
['CAA', 'CAC', 'AAG', 'AAG', 'GGG', 'AAC', 'UGG', 'CAA', 'CAC', 'AGG', 'AGA', 'GAC', 'GCU', 'UGG', 'AGA', 'GAA', 'AUG', 'GAA', 'AAA', 'CCG', 'AUU', 'GAA', 'UGC', 'AUU', 'GGG', 'GAA', 'GAG', 'UGA', 'AUU', 'UCA', 'GAU', 'CUA', 'CAA', 'GAG', 'AAG', 'CGG', 'AAU', 'CCA', 'GGA', 'AGU', 'GGA', 'UAG', 'AAC', 'CUU', 'GGC', 'AAA', 'AGA', 'AGG', 'CAU', 'UAA', 'AAG', 'AGG', 'AGA', 'AAC', 'GGA', 'CCA', 'UCA',…	2	Classica	Classica
['CAA', 'CAC', 'AAG', 'AAG', 'GGG', 'AAC', 'UGG', 'CAA', 'CAC', 'AGG', 'AGA', 'GAC', 'GCU', 'UGG', 'AGA', 'GAA', 'AUG', 'GAA', 'AAA', 'CCG', 'AUU', 'GAA', 'UUC', 'AUU', 'GGG', 'GAA', 'GAG', 'UGA', 'AUU', 'CCA', 'GAU', 'CUA', 'CAA', 'GAG', 'AAG', 'CGG', 'AAU', 'CCA', 'GGA', 'AGU', 'GGA', 'UAG', 'AAC', 'CUU', 'GGC', 'AAA', 'AGA', 'AGG', 'CAU', 'UAA', 'AAG', 'AGG', 'AGA', 'AAC', 'GGA', 'CCA', 'UCA',…	2	Severa	Severa
['CAA', 'CAC', 'AAG', 'AAG', 'GGG', 'AAC', 'UGG', 'CAA', 'CAC', 'AGG', 'AGA', 'GAC', 'GCU', 'UGG', 'AGA', 'GAA', 'AUG', 'GAA', 'AAA', 'CCG', 'AUU', 'GAA', 'UUC', 'AUU', 'GGG', 'GAA', 'GAG', 'UGA', 'AUU', 'CCA', 'GAU', 'UUA', 'CAA', 'GAG', 'AAG', 'CGG', 'AAU', 'UCA', 'GGA', 'AGU', 'GGA', 'UAG', 'AAC', 'CUU', 'GGC', 'AAA', 'AGA', 'AGG', 'CAU', 'UAA', 'AAG', 'AGG', 'AGA', 'AAC', 'GGA', 'CCA', 'UCA',…	2	Severa	Severa
['CAA', 'CAC', 'AAG', 'AAG', 'GGG', 'AAC', 'UGG', 'CAA', 'CAC', 'AGG', 'AGA', 'GAC', 'GCU', 'UGG', 'AGA', 'GAA', 'AUG', 'GAA', 'AAA', 'CCG', 'AUU', 'GAA', 'UUC', 'AUU', 'GGG', 'GAA', 'GAG', 'UGA', 'AUU', 'CCA', 'GAU', 'UUA', 'CAA', 'GAG', 'AAG', 'CGG', 'AAU', 'UCA', 'GGA', 'AGU', 'GGA', 'UAG', 'AAC', 'CUU', 'GGC', 'AAA', 'AGA', 'AGG', 'CAU', 'UAA', 'AAG', 'AGG', 'AGA', 'AAC', 'GGA', 'CCA', 'UCA',…	2	Severa	Severa
['CAA', 'CAC', 'AAG', 'AAG', 'GGG', 'AAC', 'UGG', 'CAA', 'CAC', 'AGG', 'AGA', 'GAC', 'GCU', 'UGG', 'AGA', 'GAA', 'AUG', 'GAA', 'AAA', 'CCG', 'AUU', 'GAA', 'UUC', 'AUU', 'GGG', 'GAA', 'GAG', 'UGA', 'AUU', 'CCA', 'GAU', 'UUA', 'CAA', 'GAG', 'AAG', 'CGG', 'AAU', 'UCA', 'GGA', 'AGU', 'GGA', 'UAG', 'AAC', 'CUU', 'GGC', 'AAA', 'AGA', 'AGG', 'CAU', 'UAA', 'AAG', 'AGG', 'AGA', 'AAC', 'GGA', 'CCA', 'UCA',…	2	Severa	Severa
['CAA', 'CAC', 'AAG', 'AAG', 'GGG', 'AAC', 'UGG', 'CAA', 'CAC', 'AGG', 'AGA', 'GAC', 'GCU', 'UGG', 'AGA', 'GAA', 'AUG', 'GAA', 'AAA', 'CCG', 'AUU', 'GAA', 'UUC', 'AUU', 'GGG', 'GAA', 'GAG', 'UGA', 'AUU', 'CCA', 'GAU', 'UUA', 'CAA', 'GAG', 'AAG', 'CGG', 'AAU', 'UCA', 'GGA', 'AGU', 'GGA', 'UAG', 'AAC', 'CUU', 'GGC', 'AAA', 'AGA', 'AGG', 'CAU', 'UAA', 'AAG', 'AGG', 'AGA', 'AAC', 'GGA', 'CCA', 'UCA',…	2	Classica	Classica
['CAA', 'CAC', 'AAG', 'AAG', 'GGG', 'AAC', 'UGG', 'CAA', 'CAC', 'AGG', 'AGA', 'GAC', 'GCU', 'UGG', 'AGA', 'GAA', 'AUG', 'GAA', 'AAA', 'CCG', 'AUU', 'GAA', 'UUC', 'AUU', 'GGG', 'GAA', 'GAG', 'UGA', 'AUU', 'CCA', 'GAU', 'UUA', 'CAA', 'GAG', 'AAG', 'CGG', 'AAU', 'UCA', 'GGA', 'AGU', 'GGA', 'UAG', 'AAC', 'CUU', 'GGC', 'AAA', 'AGA', 'AGG', 'CAU', 'UAA', 'AAG', 'AGG', 'AGA', 'AAC', 'GGA', 'CCA', 'UCA',…	2	Severa	Severa
['CAA', 'CAC', 'AAG', 'AAG', 'GGG', 'AAC', 'UGG', 'CAA', 'CAC', 'AGG', 'AGA', 'GAC', 'GCU', 'UGG', 'AGA', 'GAA', 'AUG', 'GAA', 'AAA', 'CCG', 'AUU', 'GAA', 'UUC', 'AUU', 'GGG', 'GAA', 'GAG', 'UGA', 'AUU', 'CCA', 'GAU', 'UUA', 'CAA', 'GAG', 'AAG', 'CGG', 'AAU', 'UCA', 'GGA', 'AGU', 'GGA', 'UAG', 'AAC', 'CUU', 'GGC', 'AAA', 'AGA', 'AGG', 'CAU', 'UAA', 'AAG', 'AGG', 'AGA', 'AAC', 'GGA', 'CCA', 'UCA',…	2	Classica	Classica
['CAA', 'CAC', 'AAG', 'AAG', 'GGG', 'AAC', 'UGG', 'CAA', 'CAC', 'AGG', 'AGA', 'GAC', 'GCU', 'UGG', 'AGA', 'GAA', 'AUG', 'GAA', 'AAA', 'CCG', 'AUU', 'GAA', 'UUC', 'AUU', 'GGG', 'GAA', 'GAG', 'UGA', 'AUU', 'CCA', 'GAU', 'UUA', 'CAA', 'GAG', 'GAG', 'CGG', 'AAU', 'UCA', 'GGA', 'AGU', 'GGA', 'UAG', 'AAC', 'CUU', 'GGC', 'AAA', 'AGA', 'AGG', 'CAU', 'UAA', 'AAG', 'AGG', 'AGA', 'AAC', 'GGA', 'CCA', 'UCA',…	2	Classica	Classica
['CAA', 'CAC', 'AAG', 'AAG', 'GGG', 'AAC', 'UGG', 'CAA', 'CAC', 'AGG', 'AGA', 'GAC', 'GCU', 'UGG', 'GGA', 'GAA', 'AUG', 'GAA', 'AAA', 'CCG', 'AUU', 'GAA', 'UUC', 'AUU', 'GGG', 'GAA', 'GAG', 'UGA', 'AUU', 'CCA', 'GAU', 'CUA', 'CAA', 'GAG', 'AAG', 'CGG', 'AAU', 'CCA', 'GGA', 'AGU', 'GGA', 'UAG', 'AAC', 'CUU', 'AGC', 'AAA', 'GGA', 'AGG', 'CAU', 'UAA', 'AAG', 'AGG', 'AGA', 'AAC', 'GGA', 'CCA', 'UCA',…	2	Severa	Severa
['CAA', 'CAC', 'AAG', 'AAG', 'GGG', 'AAC', 'UGG', 'CAA', 'CAC', 'AGG', 'AGA', 'GAC', 'GCU', 'UGG', 'GGA', 'GAA', 'AUG', 'GAA', 'AAA', 'CCG', 'GUU', 'GAA', 'UGC', 'AUU', 'AGG', 'GAA', 'GAG', 'UGA', 'AUU', 'CCA', 'GAU', 'CUA', 'CAA', 'GAA', 'AAG', 'UGG', 'AAU', 'CCA', 'GGA', 'AGU', 'GGA', 'CAG', 'AAC', 'CUU', 'AGC', 'AAA', 'AGA', 'AGG', 'CAU', 'CAA', 'AAG', 'AGG', 'AGA', 'AAC', 'GGA', 'CCA', 'UCA',…	2	Classica	Classica
['CAA', 'CAC', 'AAG', 'AAG', 'GGG', 'AAC', 'UGG', 'CAA', 'CAC', 'AGG', 'AGA', 'GAC', 'GCU', 'UGG', 'GGA', 'GAA', 'AUG', 'GAA', 'AAA', 'CCG', 'GUU', 'GAA', 'UGC', 'AUU', 'AGG', 'GAA', 'GAG', 'UGA', 'AUU', 'CCA', 'GAU', 'CUA', 'CAA', 'GAA', 'AAG', 'UGG', 'AAU', 'CCA', 'GGA', 'AGU', 'GGA', 'CAG', 'AAC', 'CUU', 'AGC', 'AAA', 'AGA', 'AGG', 'CAU', 'CAA', 'AAG', 'AGG', 'AGA', 'AAC', 'GGA', 'CCA', 'UCA',…	2	Classica	Classica
['CAA', 'CAC', 'AAG', 'AAG', 'GGG', 'AAC', 'UGG', 'CAA', 'CAC', 'AGG', 'AGA', 'GAC', 'GCU', 'UGG', 'GGA', 'GAA', 'AUG', 'GAA', 'AAA', 'CCG', 'GUU', 'GAA', 'UGC', 'AUU', 'AGG', 'GAA', 'GAG', 'UGA', 'AUU', 'CCA', 'GAU', 'CUA', 'CAA', 'GAA', 'AAG', 'UGG', 'AAU', 'CCA', 'GGA', 'AGU', 'GGA', 'CAG', 'AAC', 'CUU', 'AGC', 'AAA', 'AGA', 'AGG', 'CAU', 'CAA', 'AAG', 'AGG', 'AGA', 'AAC', 'GGA', 'CCA', 'UCA',…	2	Classica	Classica
['CAA', 'CAC', 'AAG', 'AAG', 'GGG', 'AAC', 'UGG', 'CAA', 'CAC', 'AGG', 'AGA', 'GAC', 'GCU', 'UGG', 'GGA', 'GAA', 'AUG', 'GAA', 'AAA', 'CCG', 'GUU', 'GAA', 'UGC', 'AUU', 'AGG', 'GAA', 'GAG', 'UGA', 'AUU', 'CCA', 'GAU', 'CUA', 'CAA', 'GAA', 'AAG', 'UGG', 'AAU', 'CCA', 'GGA', 'AGU', 'GGA', 'CAG', 'AAC', 'CUU', 'AGC', 'AAA', 'AGA', 'AGG', 'CAU', 'CAA', 'AAG', 'AGG', 'AGA', 'AAC', 'GGA', 'CCA', 'UCA',…	2	Classica	Classica
['CAA', 'CAC', 'AAG', 'AAG', 'GGG', 'AAC', 'UGG', 'CAA', 'CAC', 'AGG', 'AGA', 'GAC', 'GCU', 'UGG', 'GGA', 'GAA', 'AUG', 'GAA', 'AAA', 'CCG', 'GUU', 'GAA', 'UGC', 'AUU', 'AGG', 'GAA', 'GAG', 'UGA', 'AUU', 'CCA', 'GAU', 'CUA', 'CAA', 'GAA', 'AAG', 'UGG', 'AAU', 'CCA', 'GGA', 'AGU', 'GGA', 'CAG', 'AAC', 'CUU', 'AGC', 'AAA', 'AGA', 'AGG', 'CAU', 'CAA', 'AAG', 'AGG', 'AGA', 'AAC', 'GGA', 'CCA', 'UCA',…	2	Severa	Severa
['CAA', 'CAC', 'AAG', 'AAG', 'GGG', 'AAC', 'UGG', 'CAA', 'CAC', 'AGG', 'AGA', 'GAC', 'GCU', 'UGG', 'GGA', 'GAA', 'AUG', 'GAA', 'AAA', 'CCG', 'GUU', 'GAA', 'UGC', 'AUU', 'AGG', 'GAA', 'GAG', 'UGA', 'AUU', 'CCA', 'GAU', 'CUA', 'CAA', 'GAA', 'AAG', 'UGG', 'AAU', 'CCA', 'GGA', 'AGU', 'GGA', 'CAG', 'AAC', 'CUU', 'AGC', 'AAA', 'AGA', 'AGG', 'CAU', 'CAA', 'AAG', 'AGG', 'AGA', 'AAC', 'GGA', 'CCA', 'UCA',…	2	Severa	Severa
['CAA', 'CAC', 'AAG', 'AAG', 'GGG', 'AAC', 'UGG', 'CAA', 'CAC', 'AGG', 'AGA', 'GAC', 'GCU', 'UGG', 'GGA', 'GAA', 'AUG', 'GAA', 'AAA', 'CCG', 'GUU', 'GAA', 'UGC', 'AUU', 'AGG', 'GAA', 'GAG', 'UGA', 'AUU', 'CCA', 'GAU', 'CUA', 'CAA', 'GAA', 'AAG', 'UGG', 'AAU', 'CCA', 'GGA', 'AGU', 'GGA', 'CAG', 'AAC', 'CUU', 'AGC', 'AAA', 'AGA', 'AGG', 'CAU', 'CAA', 'AAG', 'AGG', 'AGA', 'AAC', 'GGA', 'CCA', 'UCA',…	2	Severa	Severa
['CAA', 'CAC', 'AAG', 'AAG', 'GGG', 'AAC', 'UGG', 'CAA', 'CAC', 'AGG', 'AGA', 'GAC', 'GCU', 'UGG', 'GGA', 'GAA', 'AUG', 'GAA', 'AAA', 'CCG', 'GUU', 'GAA', 'UGC', 'AUU', 'AGG', 'GAA', 'GAG', 'UGA', 'AUU', 'CCA', 'GAU', 'CUA', 'CAA', 'GAA', 'AAG', 'UGG', 'AAU', 'CCA', 'GGA', 'AGU', 'GGA', 'CAG', 'AAC', 'CUU', 'AGC', 'AAA', 'AGA', 'AGG', 'CAU', 'CAA', 'AAG', 'AGG', 'AGA', 'AAC', 'GGA', 'CCA', 'UCA',…	2	Severa	Severa
['CAA', 'CAC', 'AAG', 'AAG', 'GGG', 'AAC', 'UGG', 'CAA', 'CAC', 'AGG', 'AGA', 'GAC', 'GCU', 'UGG', 'GGA', 'GAA', 'AUG', 'GAA', 'AAA', 'CCG', 'GUU', 'GAA', 'UGC', 'AUU', 'AGG', 'GAA', 'GAG', 'UGA', 'AUU', 'CCA', 'GAU', 'CUA', 'CAA', 'GAA', 'AAG', 'UGG', 'AAU', 'CCA', 'GGA', 'AGU', 'GGA', 'CAG', 'AAC', 'CUU', 'AGC', 'AAA', 'AGA', 'AGG', 'CAU', 'CAA', 'AAG', 'AGG', 'AGA', 'AAC', 'GGA', 'CCA', 'UCA',…	2	Severa	Severa
['CAA', 'CAC', 'AAG', 'AAG', 'GGG', 'AAC', 'UGG', 'CAA', 'CAC', 'AGG', 'AGA', 'GAC', 'GCU', 'UGG', 'GGA', 'GAA', 'AUG', 'GAA', 'AAA', 'CCG', 'GUU', 'GAA', 'UGC', 'AUU', 'AGG', 'GAA', 'GAG', 'UGA', 'AUU', 'CCA', 'GAU', 'CUA', 'CAA', 'GAA', 'AAG', 'UGG', 'AAU', 'CCA', 'GGA', 'AGU', 'GGA', 'CAG', 'AAC', 'CUU', 'AGC', 'AAA', 'AGA', 'AGG', 'CAU', 'CAA', 'AAG', 'AGG', 'AGA', 'AAC', 'GGA', 'CCA', 'UCA',…	2	Classica	Classica
['CAA', 'CAC', 'AAG', 'AAG', 'GGG', 'AAC', 'UGG', 'CAA', 'CAC', 'AGG', 'AGA', 'GAC', 'GCU', 'UGG', 'GGA', 'GAA', 'AUG', 'GAA', 'AAA', 'CCG', 'GUU', 'GAA', 'UGC', 'AUU', 'AGG', 'GAA', 'GAG', 'UGA', 'AUU', 'CCA', 'GAU', 'CUA', 'CAA', 'GAA', 'AAG', 'UGG', 'AAU', 'CCA', 'GGA', 'AGU', 'GGA', 'CAG', 'AAC', 'CUU', 'AGC', 'AAA', 'AGA', 'AGG', 'CAU', 'CAA', 'AAG', 'AGG', 'AGA', 'AAC', 'GGA', 'CCA', 'UCA',…	2	Classica	Classica
['CAA', 'CAC', 'AAG', 'AAG', 'GGG', 'AAC', 'UGG', 'CAA', 'CAC', 'AGG', 'AGA', 'GAC', 'GCU', 'UGG', 'GGA', 'GAA', 'AUG', 'GAA', 'AAA', 'CCG', 'GUU', 'GAA', 'UGC', 'AUU', 'AGG', 'GAA', 'GAG', 'UGA', 'AUU', 'CCA', 'GAU', 'CUA', 'CAA', 'GAA', 'AAG', 'UGG', 'AAU', 'CCA', 'GGA', 'AGU', 'GGA', 'CAG', 'AAC', 'CUU', 'AGC', 'AAA', 'AGA', 'AGG', 'CAU', 'CAA', 'AAG', 'AGG', 'AGA', 'AAC', 'GGA', 'CCA', 'UCA',…	2	Severa	Severa
['CAA', 'CAC', 'AAG', 'AAG', 'GGG', 'AAC', 'UGG', 'CAA', 'CAC', 'AGG', 'AGA', 'GAC', 'GCU', 'UGG', 'GGA', 'GAA', 'AUG', 'GAA', 'AAA', 'CCG', 'GUU', 'GAA', 'UGC', 'AUU', 'AGG', 'GAA', 'GAG', 'UGA', 'AUU', 'CCA', 'GAU', 'CUA', 'CAA', 'GAA', 'AAG', 'UGG', 'AAU', 'CCA', 'GGA', 'AGU', 'GGA', 'CAG', 'AAC', 'CUU', 'AGC', 'AAA', 'AGA', 'AGG', 'CAU', 'CAA', 'AAG', 'AGG', 'AGA', 'AAC', 'GGA', 'CCA', 'UCA',…	2	Classica	Classica
['CAA', 'CAC', 'AAG', 'AAG', 'GGG', 'AAC', 'UGG', 'CAA', 'CAC', 'AGG', 'AGA', 'GAC', 'GCU', 'UGG', 'GGA', 'GAA', 'AUG', 'GAA', 'AAA', 'CCG', 'GUU', 'GAA', 'UGC', 'AUU', 'AGG', 'GAA', 'GAG', 'UGA', 'AUU', 'CCA', 'GAU', 'CUA', 'CAA', 'GAA', 'AAG', 'UGG', 'AAU', 'CCA', 'GGA', 'AGU', 'GGA', 'CAG', 'AAC', 'CUU', 'AGC', 'AAA', 'AGA', 'AGG', 'CAU', 'CAA', 'AAG', 'AGG', 'AGA', 'AAC', 'GGA', 'CCA', 'UCA',…	2	Classica	Classica
['CAA', 'CAC', 'AAG', 'AAG', 'GGG', 'AAC', 'UGG', 'CAA', 'CAC', 'AGG', 'AGA', 'GAC', 'GCU', 'UGG', 'GGA', 'GAA', 'AUG', 'GAA', 'AAA', 'CCG', 'GUU', 'GAA', 'UGC', 'AUU', 'AGG', 'GAA', 'GAG', 'UGA', 'AUU', 'CCA', 'GAU', 'CUA', 'CAA', 'GAA', 'AAG', 'UGG', 'AAU', 'CCA', 'GGA', 'AGU', 'GGA', 'CAG', 'AAC', 'CUU', 'AGC', 'AAA', 'AGA', 'AGG', 'CAU', 'CAA', 'AAG', 'AGG', 'AGA', 'AAC', 'GGA', 'CCA', 'UCA',…	2	Classica	Classica
['CAA', 'CAC', 'AAG', 'AAG', 'GGG', 'AAC', 'UGG', 'CAA', 'CAC', 'AGG', 'AGA', 'GAC', 'GCU', 'UGG', 'GGA', 'GAA', 'AUG', 'GAA', 'AAA', 'CCG', 'GUU', 'GAA', 'UGC', 'AUU', 'AGG', 'GAA', 'GAG', 'UGA', 'AUU', 'CCA', 'GAU', 'CUA', 'CAA', 'GAA', 'AAG', 'UGG', 'AAU', 'CCA', 'GGA', 'AGU', 'GGA', 'CAG', 'AAC', 'CUU', 'AGC', 'AAA', 'AGA', 'AGG', 'CAU', 'CAA', 'AAG', 'AGG', 'AGA', 'AAC', 'GGA', 'CCA', 'UCA',…	2	Classica	Classica
['CAA', 'CAC', 'AAG', 'AAG', 'GGG', 'AAC', 'UGG', 'CAA', 'CAC', 'AGG', 'AGA', 'GAC', 'GCU', 'UGG', 'GGA', 'GAA', 'AUG', 'GAA', 'AAA', 'CCG', 'GUU', 'GAA', 'UGC', 'AUU', 'AGG', 'GAA', 'GAG', 'UGA', 'AUU', 'CCA', 'GAU', 'CUA', 'CAA', 'GAA', 'AAG', 'UGG', 'AAU', 'CCA', 'GGA', 'AGU', 'GGA', 'CAG', 'AAC', 'CUU', 'AGC', 'AAA', 'AGA', 'AGG', 'CAU', 'CAA', 'AAG', 'AGG', 'AGA', 'AAC', 'GGA', 'CCA', 'UCA',…	2	Classica	Classica
['CAA', 'CAC', 'AAG', 'AAG', 'GGG', 'AAC', 'UGG', 'CAA', 'CAC', 'AGG', 'AGA', 'GAC', 'GCU', 'UGG', 'GGA', 'GAA', 'AUG', 'GAA', 'AAA', 'CCG', 'GUU', 'GAA', 'UGC', 'AUU', 'AGG', 'GAA', 'GAG', 'UGA', 'AUU', 'CCA', 'GAU', 'CUA', 'CAA', 'GAA', 'AAG', 'UGG', 'AAU', 'CCA', 'GGA', 'AGU', 'GGA', 'CAG', 'AAC', 'CUU', 'AGC', 'AAA', 'AGA', 'AGG', 'CAU', 'CAA', 'AAG', 'AGG', 'AGA', 'AAC', 'GGA', 'CCA', 'UCA',…	2	Classica	Classica
['CAA', 'CAC', 'AAG', 'AAG', 'GGG', 'AAC', 'UGG', 'CAA', 'CAC', 'AGG', 'AGA', 'GAC', 'GCU', 'UGG', 'GGA', 'GAA', 'AUG', 'GAA', 'AAA', 'CCG', 'GUU', 'GAA', 'UGC', 'AUU', 'AGG', 'GAA', 'GAG', 'UGA', 'AUU', 'CCA', 'GAU', 'CUA', 'CAA', 'GAA', 'AAG', 'UGG', 'AAU', 'CCA', 'GGA', 'AGU', 'GGA', 'CAG', 'AAC', 'CUU', 'AGC', 'AAA', 'AGA', 'AGG', 'CAU', 'CAA', 'AAG', 'AGG', 'AGA', 'AAC', 'GGA', 'CCA', 'UCA',…	2	Classica	Classica
['CAA', 'CAC', 'AAG', 'AAG', 'GGG', 'AAC', 'UGG', 'CAA', 'CAC', 'AGG', 'AGA', 'GAC', 'GCU', 'UGG', 'GGA', 'GAA', 'AUG', 'GAA', 'AAA', 'CCG', 'GUU', 'GAA', 'UGC', 'AUU', 'AGG', 'GAA', 'GAG', 'UGA', 'AUU', 'CCA', 'GAU', 'CUA', 'CAA', 'GAA', 'AAG', 'UGG', 'AAU', 'CCA', 'GGA', 'AGU', 'GGA', 'CAG', 'AAC', 'CUU', 'AGC', 'AAA', 'AGA', 'AGG', 'CAU', 'CAA', 'AAG', 'AGG', 'AGA', 'AAC', 'GGA', 'CCA', 'UCA',…	2	Severa	Severa
['CAA', 'CAC', 'AAG', 'AAG', 'GGG', 'AAC', 'UGG', 'CAA', 'CAC', 'AGG', 'AGA', 'GAC', 'GCU', 'UGG', 'GGA', 'GAA', 'AUG', 'GAA', 'AAA', 'CCG', 'GUU', 'GAA', 'UGC', 'AUU', 'AGG', 'GAA', 'GAG', 'UGA', 'AUU', 'CCA', 'GAU', 'CUA', 'CAA', 'GAA', 'AAG', 'UGG', 'AAU', 'CCA', 'GGA', 'AGU', 'GGA', 'CAG', 'AAC', 'CUU', 'AGC', 'AAA', 'AGA', 'AGG', 'CAU', 'CAA', 'AAG', 'AGG', 'AGA', 'AAC', 'GGA', 'CCA', 'UCA',…	2	Classica	Classica
['CAA', 'CAC', 'AAG', 'AAG', 'GGG', 'AAC', 'UGG', 'CAA', 'CAC', 'AGG', 'AGA', 'GAC', 'GCU', 'UGG', 'GGA', 'GAA', 'AUG', 'GAA', 'AAA', 'CCG', 'GUU', 'GAA', 'UGC', 'AUU', 'AGG', 'GAA', 'GAG', 'UGA', 'AUU', 'CCA', 'GAU', 'CUA', 'CAA', 'GAA', 'AAG', 'UGG', 'AAU', 'CCA', 'GGA', 'AGU', 'GGA', 'CAG', 'AAC', 'CUU', 'AGC', 'AAA', 'AGA', 'AGG', 'CAU', 'CAA', 'AAG', 'AGG', 'AGA', 'AAC', 'GGA', 'CCA', 'UCA',…	2	Severa	Severa
['CAA', 'CAC', 'AAG', 'AAG', 'GGG', 'AAC', 'UGG', 'CAA', 'CAC', 'AGG', 'AGA', 'GAC', 'GCU', 'UGG', 'GGA', 'GAA', 'AUG', 'GAA', 'AAA', 'CCG', 'GUU', 'GAA', 'UGC', 'AUU', 'AGG', 'GAA', 'GAG', 'UGA', 'AUU', 'CCA', 'GAU', 'CUA', 'CAA', 'GAA', 'AAG', 'UGG', 'AAU', 'CCA', 'GGA', 'AGU', 'GGA', 'CAG', 'AAC', 'CUU', 'AGC', 'AAA', 'AGA', 'AGG', 'CAU', 'CAA', 'AAG', 'AGG', 'AGA', 'AAC', 'GGA', 'CCA', 'UCA',…	2	Classica	Classica
['CAA', 'CAC', 'AAG', 'AAG', 'GGG', 'AAC', 'UGG', 'CAA', 'CAC', 'AGG', 'AGA', 'GAC', 'GCU', 'UGG', 'GGA', 'GAA', 'AUG', 'GAA', 'AAA', 'CCG', 'GUU', 'GAA', 'UGC', 'AUU', 'AGG', 'GAA', 'GAG', 'UGA', 'AUU', 'CCA', 'GAU', 'CUA', 'CAA', 'GAA', 'AAG', 'UGG', 'AAU', 'CCA', 'GGA', 'AGU', 'GGA', 'CAG', 'AAC', 'CUU', 'AGC', 'AAA', 'AGA', 'AGG', 'CAU', 'CAA', 'AAG', 'AGG', 'AGA', 'AAC', 'GGA', 'CCA', 'UCA',…	2	Classica	Classica
['CAA', 'CAC', 'AAG', 'AAG', 'GGG', 'AAC', 'UGG', 'CAA', 'CAC', 'AGG', 'AGA', 'GAC', 'GCU', 'UGG', 'GGA', 'GAA', 'AUG', 'GAA', 'AAA', 'CCG', 'GUU', 'GAA', 'UGC', 'AUU', 'AGG', 'GAA', 'GAG', 'UGA', 'AUU', 'CCA', 'GAU', 'CUA', 'CAA', 'GAA', 'AAG', 'UGG', 'AAU', 'CCA', 'GGA', 'AGU', 'GGA', 'UAG', 'AAC', 'CUU', 'AGC', 'AAA', 'AGA', 'AGG', 'CAU', 'CAA', 'AAG', 'AGG', 'AGA', 'AAC', 'GGA', 'CCA', 'UCA',…	2	Classica	Classica
['CAA', 'CAC', 'AAG', 'AAG', 'GGG', 'AAC', 'UGG', 'CAA', 'CAC', 'GGG', 'AGA', 'GAC', 'GCU', 'UGG', 'AGA', 'GAA', 'AUG', 'GAA', 'AAA', 'CCG', 'GUU', 'GAA', 'UGC', 'AUU', 'GGG', 'AAA', 'GAG', 'UGA', 'AUU', 'CCA', 'GAU', 'CUA', 'UAA', 'GAA', 'AAG', 'UGG', 'AAU', 'CCA', 'GGA', 'AGU', 'GGA', 'UAG', 'AAC', 'CUU', 'AGC', 'AAA', 'AGA', 'AGG', 'CAU', 'CAA', 'AAG', 'AGG', 'AGA', 'AAC', 'GGA', 'CCA', 'UCA',…	2	Classica	Classica
['CAA', 'CAC', 'AAG', 'AAG', 'GGG', 'AAC', 'UGG', 'CAA', 'CAU', 'AGG', 'AGA', 'GAC', 'GCU', 'UGG', 'AGA', 'GAA', 'AUG', 'GAA', 'AAG', 'CCG', 'AUU', 'GAA', 'CGC', 'AAU', 'GGG', 'AAA', 'AAG', 'UGA', 'AUU', 'CCA', 'GAU', 'CUA', 'CAA', 'GAA', 'AAG', 'UGG', 'AAU', 'CCA', 'GGA', 'AGU', 'GGA', 'UAG', 'AAC', 'CUU', 'AGC', 'AAA', 'AGA', 'AGG', 'CAU', 'CAA', 'AAG', 'AGG', 'AGA', 'AAC', 'GGA', 'CCA', 'UCA',…	2	Classica	Classica
['CAA', 'CAC', 'AAG', 'AAG', 'GGG', 'AAC', 'UGG', 'CAA', 'CAU', 'AGG', 'AGA', 'GAC', 'GCU', 'UGG', 'AGA', 'GAA', 'AUG', 'GAA', 'AAG', 'CCG', 'AUU', 'GAA', 'CGC', 'ACU', 'GGG', 'AAA', 'AAG', 'UGA', 'AUU', 'CCA', 'AAU', 'CUA', 'CAA', 'GAA', 'AAG', 'UGG', 'AAU', 'CCA', 'GGA', 'AGU', 'GGA', 'UAG', 'AAC', 'CUU', 'AGC', 'AAA', 'AGA', 'AGG', 'CAU', 'CAA', 'AAG', 'AGG', 'AGA', 'AAC', 'GGA', 'CCA', 'UCA',…	2	Severa	Severa
['CAA', 'CAC', 'AAG', 'AAG', 'GGG', 'AAC', 'UGG', 'CAA', 'CAU', 'AGG', 'AGA', 'GAC', 'GCU', 'UGG', 'AGA', 'GAA', 'AUG', 'GAA', 'AAG', 'CCG', 'AUU', 'GAA', 'CGC', 'ACU', 'GGG', 'AAA', 'AAG', 'UGA', 'AUU', 'CCA', 'GAU', 'CUA', 'CAA', 'GAA', 'AAG', 'UGG', 'AAU', 'CCA', 'GGA', 'AGU', 'GGA', 'CAG', 'AAC', 'CUU', 'AGC', 'AAA', 'AGA', 'AGG', 'CAU', 'CAA', 'AAG', 'AGG', 'AGA', 'AAC', 'GGA', 'CCA', 'UCA',…	2	Severa	Severa
['CAA', 'CAC', 'AAG', 'AAG', 'GGG', 'AAC', 'UGG', 'CAA', 'CAU', 'AGG', 'AGA', 'GAC', 'GCU', 'UGG', 'AGA', 'GAA', 'AUG', 'GAA', 'AAG', 'CCG', 'AUU', 'GAA', 'CGC', 'ACU', 'GGG', 'AAA', 'AAG', 'UGA', 'AUU', 'CCA', 'GAU', 'CUA', 'CAA', 'GAA', 'AAG', 'UGG', 'AAU', 'CCA', 'GGA', 'AGU', 'GGA', 'UAG', 'AAC', 'CUU', 'AGC', 'AAA', 'AGA', 'AGG', 'CAU', 'CAA', 'AAG', 'AGG', 'AGA', 'AAC', 'GGA', 'CCA', 'UCA',…	2	Classica	Classica
['CAA', 'CAC', 'AAG', 'AAG', 'GGG', 'AAC', 'UGG', 'CAA', 'CAU', 'AGG', 'AGA', 'GAC', 'GCU', 'UGG', 'AGA', 'GAA', 'AUG', 'GAA', 'AAG', 'CCG', 'AUU', 'GAA', 'CGC', 'ACU', 'GGG', 'AAA', 'AAG', 'UGA', 'AUU', 'CCA', 'GAU', 'CUA', 'CAA', 'GAA', 'AAG', 'UGG', 'AAU', 'CCA', 'GGA', 'AGU', 'GGA', 'UAG', 'AAC', 'CUU', 'AGC', 'AAA', 'AGA', 'AGG', 'CAU', 'CAA', 'AAG', 'AGG', 'AGA', 'AAC', 'GGA', 'CCA', 'UCA',…	2	Severa	Severa
['CAA', 'CAC', 'AAG', 'AAG', 'GGG', 'AAC', 'UGG', 'CAA', 'CAU', 'AGG', 'AGA', 'GAC', 'GCU', 'UGG', 'AGA', 'GAA', 'AUG', 'GAA', 'AAG', 'CCG', 'AUU', 'GAA', 'CGC', 'ACU', 'GGG', 'AAA', 'AAG', 'UGA', 'AUU', 'CCA', 'GAU', 'CUA', 'CAA', 'GAA', 'AAG', 'UGG', 'AAU', 'CCA', 'GGA', 'AGU', 'GGA', 'UAG', 'AAC', 'CUU', 'AGC', 'AAA', 'AGA', 'AGG', 'CAU', 'CAA', 'AAG', 'AGG', 'AGA', 'AAC', 'GGA', 'CCA', 'UCA',…	2	Severa	Severa
['CAA', 'CAC', 'AAG', 'AAG', 'GGG', 'AAC', 'UGG', 'CAA', 'CAU', 'AGG', 'AGA', 'GAC', 'GCU', 'UGG', 'AGA', 'GAA', 'AUG', 'GAA', 'AAG', 'CCG', 'AUU', 'GAA', 'CGC', 'ACU', 'GGG', 'AAA', 'AAG', 'UGA', 'AUU', 'CCA', 'GAU', 'CUA', 'CAA', 'GAA', 'AAG', 'UGG', 'AAU', 'CCA', 'GGA', 'AGU', 'GGA', 'UAG', 'AAC', 'CUU', 'AGC', 'AAA', 'AGA', 'AGG', 'CAU', 'CAA', 'AAG', 'AGG', 'AGA', 'AAC', 'GGA', 'CCA', 'UCA',…	2	Classica	Classica
['CAA', 'CAC', 'AAG', 'AAG', 'GGG', 'AAC', 'UGG', 'CAA', 'CAU', 'AGG', 'AGA', 'GAC', 'GCU', 'UGG', 'AGA', 'GAA', 'AUG', 'GAA', 'AAG', 'CCG', 'AUU', 'GAA', 'CGC', 'ACU', 'GGG', 'AAA', 'AAG', 'UGA', 'AUU', 'CCA', 'GAU', 'CUA', 'CAA', 'GAA', 'AAG', 'UGG', 'AAU', 'CCA', 'GGA', 'AGU', 'GGA', 'UAG', 'AAC', 'CUU', 'AGC', 'AAA', 'AGA', 'AGG', 'CAU', 'CAA', 'AAG', 'AGG', 'AGA', 'AAC', 'GGA', 'CCA', 'UCA',…	2	Classica	Classica
['CAA', 'CAC', 'AAG', 'AAG', 'GGG', 'AAC', 'UGG', 'CAA', 'CAU', 'AGG', 'AGA', 'GAC', 'GCU', 'UGG', 'AGA', 'GAA', 'AUG', 'GAA', 'AAG', 'CCG', 'AUU', 'GAA', 'CGC', 'ACU', 'GGG', 'AAA', 'AAG', 'UGA', 'AUU', 'CCA', 'GAU', 'CUA', 'CAA', 'GAA', 'AAG', 'UGG', 'AAU', 'CCA', 'GGA', 'AGU', 'GGA', 'UAG', 'AAC', 'CUU', 'AGC', 'AAA', 'AGA', 'AGG', 'CAU', 'CAA', 'AAG', 'AGG', 'AGA', 'AAC', 'GGA', 'CCA', 'UCA',…	2	Severa	Severa
['CAA', 'CAC', 'GAG', 'AAG', 'GGG', 'AAC', 'UGG', 'CAA', 'CAU', 'AGG', 'AGA', 'GAC', 'GCU', 'UGG', 'AGA', 'GAA', 'AUG', 'GAA', 'AAG', 'CCG', 'AUU', 'GAA', 'CGC', 'AUU', 'GGG', 'GAA', 'AAG', 'UGA', 'AUU', 'CCA', 'GAU', 'CUA', 'CAA', 'GAA', 'AAG', 'UGG', 'AAU', 'CCA', 'GGA', 'AGU', 'GGA', 'UAG', 'AAC', 'CUU', 'AGC', 'AAA', 'AGA', 'AGG', 'CAU', 'UAA', 'AAG', 'AGG', 'AGA', 'AAC', 'GGA', 'CCA', 'UCA',…	2	Classica	Classica
['CAA', 'CAC', 'GAG', 'AAG', 'GGG', 'AAC', 'UGG', 'CAA', 'CAU', 'AGG', 'AGA', 'GAC', 'GCU', 'UGG', 'AGA', 'GAA', 'AUG', 'GAA', 'AAU', 'CCG', 'AUU', 'GAA', 'CGC', 'AUU', 'GGG', 'GAA', 'AAG', 'UGA', 'AUU', 'CCA', 'GAU', 'CUA', 'CAA', 'GAA', 'AAG', 'UGG', 'AAU', 'CCA', 'GGA', 'AGU', 'GGA', 'UAG', 'AAC', 'CUU', 'AGC', 'AAA', 'AGA', 'AGG', 'CAU', 'UAA', 'AAG', 'AGG', 'AGA', 'AAC', 'GGA', 'CCA', 'UCA',…	2	Classica	Classica
['CAG', 'CAC', 'GAG', 'AAG', 'AGG', 'AAC', 'UGG', 'CAA', 'UAU', 'AGG', 'AGA', 'AAC', 'GUU', 'AGG', 'AGA', 'AAA', 'AUG', 'GAA', 'AAG', 'CAG', 'ACU', 'GAA', 'CGC', 'AUU', 'GGG', 'GAA', 'AAG', 'UGA', 'AUU', 'CCA', 'GAU', 'CUA', 'CAA', 'AAA', 'AAG', 'UGG', 'AAU', 'UCA', 'AGA', 'AGU', 'GGA', 'CAG', 'AAC', 'CUU', 'AGC', 'AAA', 'AGA', 'AGG', 'CAU', 'UAA', 'AAG', 'AGG', 'AGA', 'AAC', 'GGA', 'UCA', 'UCA',…	2	Classica	Classica
['CAG', 'CAC', 'GAG', 'AAG', 'AGG', 'AAC', 'UGG', 'CAA', 'UAU', 'AGG', 'AGA', 'AAC', 'GUU', 'AGG', 'AGA', 'GAA', 'AUG', 'GAA', 'AAG', 'CAG', 'ACU', 'GAA', 'CGC', 'AUU', 'GGG', 'GAA', 'AAG', 'UGA', 'AUU', 'CCA', 'GAU', 'CUA', 'CAA', 'AAA', 'AAG', 'UGG', 'AAU', 'UCA', 'AGA', 'AGU', 'GGA', 'CAG', 'AAC', 'CUU', 'AGC', 'AAA', 'AGA', 'AGG', 'CAU', 'UAA', 'AAG', 'AGG', 'AGA', 'AAC', 'GGA', 'UCA', 'UCA',…	2	Classica	Classica
['CAG', 'CAC', 'GAG', 'AAG', 'AGG', 'AAC', 'UGG', 'CAA', 'UAU', 'AGG', 'AGA', 'AAC', 'GUU', 'AGG', 'AGA', 'GAA', 'AUG', 'GAA', 'AAG', 'CAG', 'ACU', 'GAA', 'CGC', 'AUU', 'GGG', 'GAA', 'AAG', 'UGA', 'AUU', 'CCA', 'GAU', 'CUA', 'CAA', 'AAA', 'AAG', 'UGG', 'AAU', 'UCA', 'AGA', 'AGU', 'GGA', 'CAG', 'AAC', 'CUU', 'AGC', 'AAA', 'AGA', 'AGG', 'CAU', 'UAA', 'AAG', 'AGG', 'AGA', 'AAC', 'GGA', 'UCA', 'UCA',…	2	Classica	Classica
['CAG', 'CAC', 'GAG', 'AAG', 'AGG', 'AAC', 'UGG', 'CAA', 'UAU', 'AGG', 'AGA', 'AAC', 'GUU', 'AGG', 'AGA', 'GAA', 'AUG', 'GAA', 'AAG', 'CAG', 'ACU', 'GAA', 'CGC', 'AUU', 'GGG', 'GAA', 'AAG', 'UGA', 'AUU', 'CCA', 'GAU', 'CUA', 'CAA', 'AAA', 'AAG', 'UGG', 'AAU', 'UCA', 'AGA', 'AGU', 'GGA', 'CAG', 'AAC', 'CUU', 'AGC', 'AAA', 'AGA', 'AGG', 'CAU', 'UAA', 'AAG', 'AGG', 'AGA', 'AAC', 'GGA', 'UCA', 'UCA',…	2	Classica	Classica
['CAG', 'CAC', 'GAG', 'AAG', 'AGG', 'AAC', 'UGG', 'CAA', 'UAU', 'AGG', 'AGA', 'AAC', 'GUU', 'AGG', 'AGA', 'GAA', 'AUG', 'GAA', 'AAG', 'CAG', 'ACU', 'GAA', 'CGC', 'AUU', 'GGG', 'GAA', 'AAG', 'UGA', 'AUU', 'CCA', 'GAU', 'CUA', 'CAA', 'AAA', 'AAG', 'UGG', 'AAU', 'UCA', 'AGA', 'AGU', 'GGA', 'CAG', 'AAC', 'CUU', 'AGC', 'AAA', 'AGA', 'AGG', 'CAU', 'UAA', 'AAG', 'AGG', 'AGA', 'AAC', 'GGA', 'UCA', 'UCA',…	2	Classica	Classica
['CAG', 'CAC', 'GAG', 'AAG', 'AGG', 'AAC', 'UGG', 'CAA', 'UAU', 'AGG', 'AGA', 'AAC', 'GUU', 'AGG', 'AGA', 'GAA', 'AUG', 'GAA', 'AAG', 'CAG', 'ACU', 'GAA', 'CGC', 'AUU', 'GGG', 'GAA', 'AAG', 'UGA', 'AUU', 'CCA', 'GAU', 'CUA', 'CAA', 'AAA', 'AAG', 'UGG', 'AAU', 'UCA', 'AGA', 'AGU', 'GGA', 'CAG', 'AAC', 'CUU', 'AGC', 'AAA', 'AGA', 'AGG', 'CAU', 'UAA', 'AAG', 'AGG', 'AGA', 'AAC', 'GGA', 'UCA', 'UCA',…	2	Classica	Classica
['CAG', 'CAC', 'GAG', 'AAG', 'AGG', 'AAC', 'UGG', 'CAA', 'UAU', 'AGG', 'AGA', 'AAC', 'GUU', 'AGG', 'AGA', 'GAA', 'AUG', 'GAA', 'AAG', 'CAG', 'ACU', 'GAA', 'CGC', 'AUU', 'GGG', 'GAA', 'AAG', 'UGA', 'AUU', 'CCA', 'GAU', 'CUA', 'CAA', 'AAA', 'AAG', 'UGG', 'AAU', 'UCA', 'AGA', 'AGU', 'GGA', 'CAG', 'AAC', 'CUU', 'AGC', 'AAA', 'AGA', 'AGG', 'CAU', 'UAA', 'AAG', 'AGG', 'AGA', 'AAC', 'GGA', 'UCA', 'UCA',…	2	Classica	Classica
['CAG', 'CAC', 'GAG', 'AAG', 'AGG', 'AAC', 'UGG', 'CAA', 'UAU', 'AGG', 'AGA', 'AAC', 'GUU', 'AGG', 'AGA', 'GAA', 'AUG', 'GAA', 'AAG', 'CAG', 'ACU', 'GAA', 'CGC', 'AUU', 'GGG', 'GAA', 'AAG', 'UGA', 'AUU', 'CCA', 'GAU', 'CUA', 'CAA', 'AAA', 'AAG', 'UGG', 'AAU', 'UCA', 'AGA', 'AGU', 'GGA', 'CAG', 'AAC', 'CUU', 'AGC', 'AAA', 'AGA', 'AGG', 'CAU', 'UAA', 'AAG', 'AGG', 'AGA', 'AAC', 'GGA', 'UCA', 'UCA',…	2	Classica	Classica
['CAG', 'CAC', 'GAG', 'AAG', 'AGG', 'AAC', 'UGG', 'CAA', 'UAU', 'AGG', 'AGA', 'AAC', 'GUU', 'AGG', 'AGA', 'GAA', 'AUG', 'GAA', 'AAG', 'CAG', 'ACU', 'GAA', 'CGC', 'AUU', 'GGG', 'GAA', 'AAG', 'UGA', 'AUU', 'CCA', 'GAU', 'CUA', 'CAA', 'AAA', 'AAG', 'UGG', 'AAU', 'UCA', 'AGA', 'AGU', 'GGA', 'CAG', 'AAC', 'CUU', 'AGC', 'AAA', 'AGA', 'AGG', 'CAU', 'UAA', 'AAG', 'AGG', 'AGA', 'AAC', 'GGA', 'UCA', 'UCA',…	2	Classica	Classica
['CAG', 'CAC', 'GAG', 'AAG', 'AGG', 'AAC', 'UGG', 'CAA', 'UAU', 'AGG', 'AGA', 'AAC', 'GUU', 'AGG', 'AGA', 'GAA', 'AUG', 'GAA', 'AAG', 'CAG', 'ACU', 'GAA', 'CGC', 'AUU', 'GGG', 'GAA', 'AAG', 'UGA', 'AUU', 'CCA', 'GAU', 'CUA', 'CAA', 'AAA', 'AAG', 'UGG', 'AAU', 'UCA', 'AGA', 'AGU', 'GGA', 'CAG', 'AAC', 'CUU', 'AGC', 'AAA', 'AGA', 'AGG', 'CAU', 'UAA', 'AAG', 'AGG', 'AGA', 'AAC', 'GGA', 'UCA', 'UCA',…	2	Classica	Classica
['CAG', 'CAC', 'GAG', 'AAG', 'AGG', 'AAC', 'UGG', 'CAA', 'UAU', 'AGG', 'AGA', 'AAC', 'GUU', 'AGG', 'AGA', 'GAA', 'AUG', 'GAA', 'AAG', 'CAG', 'ACU', 'GAA', 'CGC', 'AUU', 'GGG', 'GAA', 'AAG', 'UGA', 'AUU', 'CCA', 'GAU', 'CUA', 'CAA', 'AAA', 'AAG', 'UGG', 'AAU', 'UCA', 'AGA', 'AGU', 'GGA', 'CAG', 'AAC', 'CUU', 'AGC', 'AAA', 'AGA', 'AGG', 'CAU', 'UAA', 'AAG', 'AGG', 'AGA', 'AAC', 'GGA', 'UCA', 'UCA',…	2	Classica	Classica
['CAG', 'CAC', 'GAG', 'AAG', 'AGG', 'AAC', 'UGG', 'CAA', 'UAU', 'AGG', 'AGA', 'AAC', 'GUU', 'AGG', 'AGA', 'GAA', 'AUG', 'GAA', 'AAG', 'CAG', 'ACU', 'GAA', 'CGC', 'AUU', 'GGG', 'GAA', 'AAG', 'UGA', 'AUU', 'CCA', 'GAU', 'CUA', 'CAA', 'AAA', 'AAG', 'UGG', 'AAU', 'UCA', 'AGA', 'AGU', 'GGA', 'CAG', 'AAC', 'CUU', 'AGC', 'AAA', 'AGA', 'AGG', 'CAU', 'UAA', 'AAG', 'AGG', 'AGA', 'AAC', 'GGA', 'UCA', 'UCA',…	2	Classica	Classica
['CAG', 'CAC', 'GAG', 'AAG', 'AGG', 'AAC', 'UGG', 'CAA', 'UAU', 'AGG', 'AGA', 'AAC', 'GUU', 'AGG', 'AGA', 'GAA', 'AUG', 'GAA', 'AAG', 'CAG', 'ACU', 'GAA', 'CGC', 'AUU', 'GGG', 'GAA', 'AAG', 'UGA', 'AUU', 'CCA', 'GAU', 'CUA', 'CAA', 'AAA', 'AAG', 'UGG', 'AAU', 'UCA', 'AGA', 'AGU', 'GGA', 'CAG', 'AAC', 'CUU', 'AGC', 'AAA', 'AGA', 'AGG', 'CAU', 'UAA', 'AAG', 'AGG', 'AGA', 'AAC', 'GGA', 'UCA', 'UCA',…	2	Classica	Classica
['CAG', 'CAC', 'GAG', 'AAG', 'AGG', 'AAC', 'UGG', 'CAA', 'UAU', 'AGG', 'AGA', 'AAC', 'GUU', 'AGG', 'AGA', 'GAA', 'AUG', 'GAA', 'AAG', 'CAG', 'ACU', 'GAA', 'CGC', 'AUU', 'GGG', 'GAA', 'AAG', 'UGA', 'AUU', 'CCA', 'GAU', 'CUA', 'CAA', 'AAA', 'AAG', 'UGG', 'AAU', 'UCA', 'AGA', 'AGU', 'GGA', 'CAG', 'AAC', 'CUU', 'AGC', 'AAA', 'AGA', 'AGG', 'CAU', 'UAA', 'AAG', 'AGG', 'AGA', 'AAC', 'GGA', 'UCA', 'UCA',…	2	Classica	Classica
['CAG', 'CAC', 'GAG', 'AAG', 'AGG', 'AAC', 'UGG', 'CAA', 'UAU', 'AGG', 'AGA', 'AAC', 'GUU', 'AGG', 'AGA', 'GAA', 'AUG', 'GAA', 'AAG', 'CAG', 'ACU', 'GAA', 'CGC', 'AUU', 'GGG', 'GAA', 'AAG', 'UGA', 'AUU', 'CCA', 'GAU', 'CUA', 'CAA', 'AAA', 'AAG', 'UGG', 'AAU', 'UCA', 'AGA', 'AGU', 'GGA', 'CAG', 'AAC', 'CUU', 'AGC', 'AAA', 'AGA', 'AGG', 'CAU', 'UAA', 'AAG', 'AGG', 'AGA', 'AAC', 'GGA', 'UCA', 'UCA',…	2	Classica	Classica
['CAG', 'CAC', 'GAG', 'AAG', 'AGG', 'AAC', 'UGG', 'CAA', 'UAU', 'AGG', 'AGA', 'AAC', 'GUU', 'AGG', 'AGA', 'GAA', 'AUG', 'GAA', 'AAG', 'CAG', 'ACU', 'GAA', 'CGC', 'AUU', 'GGG', 'GAA', 'AAG', 'UGA', 'AUU', 'CCA', 'GAU', 'CUA', 'CAA', 'AAA', 'AAG', 'UGG', 'AAU', 'UCA', 'AGA', 'AGU', 'GGA', 'CAG', 'AAC', 'CUU', 'AGC', 'AAA', 'AGA', 'AGG', 'CAU', 'UAA', 'AAG', 'AGG', 'AGA', 'AAC', 'GGA', 'UCA', 'UCA',…	2	Classica	Classica
['CAG', 'CAC', 'GAG', 'AAG', 'AGG', 'AAC', 'UGG', 'CAA', 'UAU', 'AGG', 'AGA', 'AAC', 'GUU', 'AGG', 'AGA', 'GAA', 'AUG', 'GAA', 'AAG', 'CAG', 'ACU', 'GAA', 'CGC', 'AUU', 'GGG', 'GAA', 'AAG', 'UGA', 'AUU', 'CCA', 'GAU', 'CUA', 'CAA', 'AAA', 'AAG', 'UGG', 'AAU', 'UCA', 'AGA', 'AGU', 'GGA', 'CAG', 'AAC', 'CUU', 'AGC', 'AAA', 'AGA', 'AGG', 'CAU', 'UAA', 'AAG', 'AGG', 'AGA', 'AAC', 'GGA', 'UCA', 'UCA',…	2	Classica	Classica
['CAG', 'CAC', 'GAG', 'AAG', 'GGG', 'AAC', 'UGG', 'CAA', 'UAU', 'AGG', 'AGA', 'AAC', 'GUU', 'AGG', 'AGA', 'GAA', 'AUG', 'GAA', 'AAG', 'CAG', 'ACU', 'GAA', 'CGC', 'AUU', 'GGG', 'GAA', 'AAG', 'UGA', 'AUU', 'CCA', 'GAU', 'CUA', 'CAA', 'AAA', 'AAG', 'UGG', 'AAU', 'UCA', 'AGA', 'AGU', 'GGA', 'CAG', 'AAC', 'CUU', 'AGC', 'AAA', 'AGA', 'AGG', 'CAU', 'UAA', 'AAG', 'AGG', 'AGA', 'AAC', 'GGA', 'UCA', 'UCA',…	2	Classica	Classica
['CAG', 'CAC', 'GAG', 'AAG', 'RGG', 'AAC', 'UGG', 'CAA', 'UAU', 'AGG', 'AGA', 'AAC', 'GUU', 'AGG', 'AGA', 'GAA', 'AUG', 'GAA', 'AAG', 'CAG', 'ACU', 'GAA', 'CGC', 'AUU', 'GGG', 'GAA', 'AAG', 'UGA', 'AUU', 'CCA', 'GAU', 'CUA', 'CAA', 'AAA', 'AAG', 'UGG', 'AAU', 'UCA', 'AGA', 'AGU', 'GGA', 'CAG', 'AAC', 'CUU', 'AGC', 'AAA', 'AGA', 'AGG', 'CAU', 'UAA', 'AAG', 'AGG', 'AGA', 'AAC', 'GGA', 'UCA', 'UCA',…	2	Classica	Classica
['CAG', 'CGC', 'ACG', 'AAG', 'AGG', 'AAC', 'CGG', 'CAC', 'UAU', 'AGG', 'UGA', 'AAC', 'UUU', 'AGG', 'AGA', 'AAA', 'AUG', 'GAA', 'GAG', 'UCG', 'GCU', 'AAA', 'UGC', 'ACU', 'GGG', 'AAG', 'AAG', 'UGA', 'AUU', 'CCA', 'AAU', 'AUA', 'CAA', 'GAA', 'AAG', 'UGG', 'GAU', 'UCA', 'GGA', 'AGU', 'AGA', 'CAG', 'AAC', 'CCU', 'GGC', 'GAA', 'GGA', 'AGG', 'CAU', 'AAA', 'AAG', 'AGG', 'AGA', 'AAC', 'AGA', 'CCA', 'CCA',…	2	Severa	Severa
['CAG', 'CGC', 'GAG', 'AAG', 'AGG', 'AAC', 'UGG', 'CAA', 'CAU', 'GGG', 'AGA', 'AAC', 'GCU', 'AGG', 'AGA', 'GAA', 'AUG', 'GAA', 'AAG', 'CAG', 'ACU', 'GAA', 'CGC', 'AUU', 'GGG', 'GAA', 'AAG', 'UGA', 'AUU', 'CCA', 'GAU', 'CUA', 'CAA', 'AAA', 'AAG', 'UGG', 'AAU', 'UCA', 'AGA', 'AGU', 'GGA', 'CAG', 'AAC', 'CUU', 'AGC', 'AAA', 'AGA', 'AGG', 'CAU', 'UAA', 'AAG', 'AGG', 'AGA', 'AAC', 'GGA', 'UCA', 'UCA',…	2	Classica	Classica
['CAG', 'UGC', 'ACG', 'GAG', 'AGG', 'AAC', 'UGG', 'CAC', 'CAC', 'AGG', 'UGA', 'GAC', 'CCU', 'AGG', 'AGA', 'AAA', 'AUG', 'GAA', 'GAG', 'CCG', 'ACU', 'UAA', 'UAC', 'AUU', 'GGG', 'GAG', 'AAG', 'UGA', 'AUU', 'UCA', 'AAU', 'AUA', 'UAA', 'GAA', 'AAG', 'UGG', 'AAU', 'CCA', 'AGA', 'AGU', 'GGA', 'CAG', 'GAC', 'CCU', 'AGC', 'UAA', 'AGA', 'AGG', 'UAU', 'AAA', 'AAG', 'GGG', 'AGA', 'AAC', 'UGA', 'UCA', 'CCA',…	2	Severa	Severa
['GAU', 'GAA', 'AUC', 'UCU', 'AGG', 'AGG', 'AGG', 'UAG', 'GAG', 'AGG', 'CAC', 'AGG', 'AGC', 'CCA', 'AGG', 'AGA', 'AAC', 'GCU', 'GGG', 'AGA', 'AAA', 'AUG', 'GAA', 'AAG', 'ACA', 'GCU', 'AAA', 'CCA', 'AUU', 'GAG', 'CAA', 'AUC', 'AGA', 'AUU', 'UAA', 'CAU', 'UUA', 'CAA', 'GAG', 'GAG', 'UGG', 'GAU', 'UAU', 'AGA', 'GGU', 'GGA', 'UAG', 'AUC', 'UGA', 'AGC', 'CAA', 'AGA', 'GGG', 'GUU', 'GAA', 'AAG', 'AGG',…	1	Classica	Classica
['GAU', 'GAA', 'AUC', 'UCU', 'AGG', 'AGG', 'AGG', 'UAG', 'GAG', 'AGG', 'CAC', 'AGG', 'AGC', 'CCA', 'AGG', 'AGA', 'AAC', 'GCU', 'GGG', 'AGA', 'AAA', 'AUG', 'GAA', 'AAG', 'ACA', 'GCU', 'AAA', 'CCA', 'AUU', 'GAG', 'CAA', 'AUC', 'AGA', 'AUU', 'UAA', 'CAU', 'UUA', 'CAA', 'GAG', 'GAG', 'UGG', 'GAU', 'UAU', 'AGA', 'GGU', 'GGA', 'UAG', 'AUC', 'UGA', 'AGC', 'CAA', 'AGA', 'GGG', 'GUU', 'GAA', 'AAG', 'AGG',…	1	Classica	Classica
['GAU', 'GAA', 'AUC', 'UUU', 'AGG', 'AGG', 'AGG', 'UAG', 'GAG', 'AGG', 'UAC', 'GGG', 'AGC', 'UCA', 'AGG', 'GGA', 'AAC', 'ACU', 'GGG', 'AGA', 'GAA', 'AUG', 'GAA', 'AAG', 'ACA', 'GUU', 'AAA', 'CCA', 'ACU', 'GAG', 'CAA', 'GUC', 'AGA', 'AUU', 'CAA', 'CAC', 'CUA', 'CAA', 'AAG', 'GAG', 'UGG', 'GAU', 'UAU', 'GGA', 'GGU', 'GGA', 'CAG', 'AUC', 'CGA', 'AGC', 'CAA', 'AGA', 'GGG', 'ACU', 'AAA', 'AAG', 'AGG',…	1	Classica	Classica
['GAU', 'GAA', 'AUC', 'UUU', 'AGG', 'AGG', 'AGG', 'UAG', 'GAG', 'AGG', 'UAC', 'GGG', 'AGC', 'UCA', 'AGG', 'GGA', 'AAC', 'ACU', 'GGG', 'AGA', 'GAA', 'AUG', 'GAA', 'AAG', 'ACA', 'GUU', 'AAA', 'CCA', 'ACU', 'GAG', 'CAA', 'GUC', 'AGA', 'AUU', 'CAA', 'CAC', 'CUA', 'CAA', 'AAG', 'GAG', 'UGG', 'GAU', 'UAU', 'GGA', 'GGU', 'GGA', 'CAG', 'AUC', 'CGA', 'AGC', 'CAA', 'AGA', 'GGG', 'ACU', 'AAA', 'AAG', 'AGG',…	1	Classica	Classica
['GGA', 'ACA', 'GGC', 'UCA', 'CAA', 'GGU', 'GAA', 'ACU', 'UUA', 'GGA', 'GAA', 'AAA', 'UGG', 'AAA', 'AAG', 'AAA', 'CUA', 'AAU', 'CAA', 'CUA', 'UCC', 'CGG', 'AAA', 'GAG', 'UUU', 'GAC', 'CGU', 'UAC', 'AAG', 'AAA', 'UCU', 'GGA', 'AUC', 'ACU', 'GAA', 'GUG', 'GAU', 'AGA', 'ACA', 'GAA', 'GCC', 'AAA', 'GAA', 'GGG', 'UUG', 'AAA', 'AGA', 'GGA', 'GAA', 'ACA', 'ACA', 'CAU', 'CAU', 'GCC', 'GUG', 'UCC', 'AGA',…	3	Severa	Severa
['GGA', 'ACA', 'GGC', 'UCA', 'CAA', 'GGU', 'GAA', 'ACU', 'UUA', 'GGA', 'GAA', 'AAA', 'UGG', 'AAA', 'AAG', 'AAA', 'UUA', 'AAU', 'CAA', 'CUA', 'UCC', 'CGG', 'AAA', 'GAG', 'UUU', 'GAC', 'CUU', 'UAC', 'AAG', 'AAA', 'UCU', 'GGA', 'AUC', 'ACU', 'GAA', 'GUG', 'GAU', 'AGA', 'ACA', 'GAA', 'GCC', 'AAA', 'GAA', 'GGG', 'UUG', 'AAA', 'AGA', 'GGA', 'GAA', 'ACA', 'ACA', 'CAU', 'CAU', 'GCC', 'GUG', 'UCC', 'AGA',…	3	Classica	Classica
['GGA', 'ACA', 'GGC', 'UCA', 'CAA', 'GGU', 'GAA', 'ACU', 'UUA', 'GGA', 'GAA', 'AAA', 'UGG', 'AAA', 'AAG', 'AAA', 'UUA', 'AAU', 'CAA', 'UUA', 'UCC', 'CGG', 'AAA', 'GAG', 'UUU', 'GAC', 'CUU', 'AAC', 'AAG', 'AAA', 'UCU', 'GGA', 'AUC', 'ACU', 'GAA', 'GUG', 'GAU', 'AGA', 'ACA', 'GAA', 'GCC', 'AAA', 'GAA', 'GGG', 'UUG', 'AAA', 'AGA', 'GGA', 'GAA', 'AUA', 'ACA', 'CAU', 'CAU', 'GCC', 'GUG', 'UCC', 'AGA',…	3	Classica	Classica
['GGA', 'ACA', 'GGC', 'UCA', 'CAA', 'GGU', 'GAA', 'ACU', 'UUA', 'GGA', 'GAA', 'AAA', 'UGG', 'AAA', 'AAG', 'AAA', 'UUA', 'AAU', 'CAA', 'UUA', 'UCC', 'CGG', 'AAA', 'GAG', 'UUU', 'GAC', 'CUU', 'UAC', 'AAG', 'AAA', 'UCU', 'GGA', 'AUC', 'ACU', 'GAA', 'GUG', 'GAC', 'AGA', 'ACA', 'GAA', 'GCC', 'AAA', 'GAA', 'GGG', 'UUG', 'AAA', 'AGA', 'GGA', 'GAA', 'ACA', 'ACA', 'CAU', 'CAU', 'GCC', 'GUG', 'UCC', 'AGA',…	3	Classica	Classica
['GGA', 'ACA', 'GGC', 'UCA', 'CAA', 'GGU', 'GAA', 'ACU', 'UUA', 'GGA', 'GAA', 'AAA', 'UGG', 'AAA', 'AAG', 'AAA', 'UUA', 'AAU', 'CAA', 'UUA', 'UCC', 'CGG', 'AAA', 'GAG', 'UUU', 'GAC', 'CUU', 'UAC', 'AAG', 'AAA', 'UCU', 'GGA', 'AUC', 'ACU', 'GAA', 'GUG', 'GAC', 'AGA', 'ACA', 'GAA', 'GCC', 'AAA', 'GAA', 'GGG', 'UUG', 'AAA', 'AGA', 'GGA', 'GAA', 'AUA', 'ACA', 'CAU', 'CAU', 'GCC', 'GUG', 'UCC', 'AGA',…	3	Classica	Classica
['GGA', 'ACA', 'GGC', 'UCA', 'CAA', 'GGU', 'GAA', 'ACU', 'UUA', 'GGA', 'GAA', 'AAA', 'UGG', 'AAA', 'AAG', 'AAA', 'UUA', 'AAU', 'CAA', 'UUA', 'UCC', 'CGG', 'AAA', 'GAG', 'UUU', 'GAC', 'CUU', 'UAC', 'AAG', 'AAA', 'UCU', 'GGA', 'AUC', 'ACU', 'GAA', 'GUG', 'GAU', 'AGA', 'ACA', 'GAA', 'GCC', 'AAA', 'GAA', 'GGG', 'UUG', 'AAA', 'AGA', 'GGA', 'GAA', 'AUA', 'ACA', 'CAU', 'CAU', 'GCC', 'GUG', 'UCC', 'AGA',…	3	Severa	Severa
['GGA', 'ACA', 'GGC', 'UCA', 'CAA', 'GGU', 'GAA', 'ACU', 'UUA', 'GGA', 'GAA', 'AAA', 'UGG', 'AAA', 'AAG', 'AAA', 'UUA', 'AAU', 'CAA', 'UUA', 'UCC', 'CGG', 'AAA', 'GAG', 'UUU', 'GAC', 'CUU', 'UAC', 'AAG', 'AAA', 'UCU', 'GGA', 'AUC', 'ACU', 'GAA', 'GUG', 'GAU', 'AGA', 'ACA', 'GAA', 'GCC', 'AAA', 'GAA', 'GGG', 'UUG', 'AAA', 'AGA', 'GGA', 'GAA', 'AUA', 'ACA', 'CAU', 'CAU', 'GCC', 'GUG', 'UCC', 'AGA',…	3	Classica	Classica
['GGA', 'ACA', 'GGC', 'UCA', 'CAA', 'GGU', 'GAA', 'ACU', 'UUA', 'GGA', 'GAA', 'AAA', 'UGG', 'AAA', 'AAG', 'AAA', 'UUA', 'AAU', 'CAA', 'UUA', 'UCC', 'CGG', 'AAA', 'GAG', 'UUU', 'GAC', 'CUU', 'UAC', 'AAG', 'AAA', 'UCU', 'GGA', 'AUC', 'ACU', 'GAA', 'GUG', 'GAU', 'AGA', 'ACA', 'GAA', 'GCC', 'AAA', 'GAA', 'GGG', 'UUG', 'AAA', 'AGA', 'GGA', 'GAA', 'AUA', 'ACA', 'CAU', 'CAU', 'GCC', 'GUG', 'UCC', 'AGA',…	3	Classica	Classica
['GGA', 'ACA', 'GGC', 'UCA', 'CAA', 'GGU', 'GAA', 'ACU', 'UUA', 'GGA', 'GAA', 'AAA', 'UGG', 'AAA', 'AAG', 'AAA', 'UUA', 'AAU', 'CAA', 'UUA', 'UCC', 'CGG', 'AAA', 'GAG', 'UUU', 'GAC', 'CUU', 'UAC', 'AAG', 'AAA', 'UCU', 'GGA', 'AUC', 'ACU', 'GAA', 'GUG', 'GAU', 'AGA', 'ACA', 'GAA', 'GCC', 'AAA', 'GAA', 'GGG', 'UUG', 'AAA', 'AGA', 'GGA', 'GAA', 'AUA', 'ACA', 'CAU', 'CAU', 'GCC', 'GUG', 'UCC', 'AGA',…	3	Classica	Classica
['GGA', 'ACA', 'GGC', 'UCA', 'CAA', 'GGU', 'GAA', 'ACU', 'UUA', 'GGA', 'GAA', 'AAA', 'UGG', 'AAA', 'AAG', 'AAA', 'UUA', 'AAU', 'CAA', 'UUA', 'UCC', 'CGG', 'AAA', 'GAG', 'UUU', 'GAC', 'CUU', 'UAC', 'AAG', 'AAA', 'UCU', 'GGA', 'AUC', 'ACU', 'GAA', 'GUG', 'GAU', 'AGA', 'ACA', 'GAA', 'GCC', 'AAA', 'GAA', 'GGG', 'UUG', 'AAA', 'AGA', 'GGA', 'GAA', 'AUA', 'ACA', 'CAU', 'CAU', 'GCC', 'GUG', 'UCC', 'AGA',…	3	Classica	Classica
['GGA', 'ACA', 'GGC', 'UCA', 'CAA', 'GGU', 'GAA', 'ACU', 'UUA', 'GGA', 'GAA', 'AAA', 'UGG', 'AAA', 'AAG', 'AAA', 'UUA', 'AAU', 'CAA', 'UUA', 'UCC', 'CGG', 'AAA', 'GAG', 'UUU', 'GAC', 'CUU', 'UAC', 'AAG', 'AAA', 'UCU', 'GGA', 'AUC', 'ACU', 'GAA', 'GUG', 'GAU', 'AGA', 'ACA', 'GAA', 'GCC', 'AAA', 'GAA', 'GGG', 'UUG', 'AAA', 'AGA', 'GGA', 'GAA', 'AUA', 'ACA', 'CAU', 'CAU', 'GCC', 'GUG', 'UCC', 'AGA',…	3	Classica	Classica
['GGA', 'ACA', 'GGC', 'UCA', 'CAA', 'GGU', 'GAA', 'ACU', 'UUA', 'GGA', 'GAA', 'AAA', 'UGG', 'AAA', 'AAG', 'AAA', 'UUA', 'AAU', 'CAA', 'UUA', 'UCC', 'CGG', 'AAA', 'GAG', 'UUU', 'GAC', 'CUU', 'UAC', 'AAG', 'AAA', 'UCU', 'GGA', 'AUC', 'ACU', 'GAA', 'GUG', 'GAU', 'AGA', 'ACA', 'GAA', 'GCC', 'AAA', 'GAA', 'GGG', 'UUG', 'AAA', 'AGA', 'GGA', 'GAA', 'AUA', 'ACA', 'CAU', 'CAU', 'GCC', 'GUG', 'UCC', 'AGA',…	3	Classica	Classica
['GGA', 'ACA', 'GGC', 'UCA', 'CAA', 'GGU', 'GAA', 'ACU', 'UUA', 'GGA', 'GAA', 'AAA', 'UGG', 'AAA', 'AAG', 'AAA', 'UUA', 'AAU', 'CAA', 'UUA', 'UCC', 'CGG', 'AAA', 'GAG', 'UUU', 'GAC', 'CUU', 'UAC', 'AAG', 'AAA', 'UCU', 'GGA', 'AUC', 'ACU', 'GAA', 'GUG', 'GAU', 'AGA', 'ACA', 'GAA', 'GCC', 'AAA', 'GAA', 'GGG', 'UUG', 'AAA', 'AGA', 'GGA', 'GAA', 'AUA', 'ACA', 'CAU', 'CAU', 'GCC', 'GUG', 'UCC', 'AGA',…	3	Classica	Classica
['GGA', 'ACA', 'GGC', 'UCA', 'CAA', 'GGU', 'GAA', 'ACU', 'UUA', 'GGA', 'GAA', 'AAA', 'UGG', 'AAA', 'AAG', 'AAA', 'UUA', 'AAU', 'CAA', 'UUA', 'UCC', 'CGG', 'AAA', 'GAG', 'UUU', 'GAC', 'CUU', 'UAC', 'AAG', 'AAA', 'UCU', 'GGA', 'AUC', 'ACU', 'GAA', 'GUG', 'GAU', 'AGA', 'ACA', 'GAA', 'GCC', 'AAA', 'GAA', 'GGG', 'UUG', 'AAA', 'AGA', 'GGA', 'GAG', 'ACA', 'ACA', 'CAU', 'CAU', 'GCC', 'GUG', 'UCC', 'CGA',…	3	Classica	Classica
['GGA', 'ACA', 'GGC', 'UCA', 'CAA', 'GGU', 'GAA', 'ACU', 'UUA', 'GGA', 'GAA', 'AAA', 'UGG', 'AAA', 'AAG', 'AAA', 'UUA', 'AAU', 'CAA', 'UUA', 'UCC', 'CGG', 'AAA', 'GAG', 'UUU', 'GAU', 'CUU', 'UAC', 'AAG', 'AAA', 'UCU', 'GGA', 'AUC', 'ACU', 'GAA', 'GUG', 'GAU', 'AGA', 'ACA', 'GAA', 'GCC', 'AAA', 'GAA', 'GGG', 'UUG', 'AAA', 'AGA', 'GGA', 'GAA', 'AUA', 'ACA', 'CAU', 'CAU', 'GCC', 'GUG', 'UCC', 'AGA',…	3	Classica	Classica
['GGA', 'ACA', 'GGC', 'UCA', 'CAA', 'GGU', 'GAA', 'ACU', 'UUA', 'GGA', 'GAA', 'AAA', 'UGG', 'AAA', 'AAG', 'AAA', 'UUA', 'AAU', 'CAA', 'UUA', 'UCC', 'CGG', 'AAA', 'GAG', 'UUU', 'GAU', 'CUU', 'UAC', 'AAG', 'AAA', 'UCU', 'GGA', 'AUC', 'ACU', 'GAA', 'GUG', 'GAU', 'AGA', 'ACA', 'GAA', 'GCC', 'AAA', 'GAA', 'GGG', 'UUG', 'AAA', 'AGA', 'GGA', 'GAA', 'AUA', 'ACA', 'CAU', 'CAU', 'GCC', 'GUG', 'UCC', 'AGA',…	3	Classica	Classica
['GGA', 'ACA', 'GGC', 'UCA', 'CAA', 'GGU', 'GAA', 'ACU', 'UUA', 'GGA', 'GAA', 'AAA', 'UGG', 'AAA', 'AAG', 'AAG', 'UUA', 'AAU', 'CAA', 'UUA', 'UCC', 'CGG', 'AAA', 'GAG', 'UUU', 'GAC', 'CUU', 'UAC', 'AAG', 'AAA', 'UCU', 'GGA', 'AUC', 'ACC', 'GAA', 'GUG', 'GAU', 'AGA', 'ACA', 'GAA', 'GCC', 'AAA', 'GAA', 'GGG', 'UUG', 'AAA', 'AGA', 'GGA', 'GAA', 'AUA', 'ACA', 'CAU', 'CAU', 'GCC', 'GUG', 'UCC', 'AGA',…	3	Classica	Classica
['GGA', 'ACA', 'GGC', 'UCA', 'CAA', 'GGU', 'GAA', 'ACU', 'UUA', 'GGA', 'GAA', 'AAA', 'UGG', 'AAA', 'AAG', 'AAG', 'UUA', 'AAU', 'CAA', 'UUA', 'UCC', 'CGG', 'AAA', 'GAG', 'UUU', 'GAC', 'CUU', 'UAC', 'AAG', 'AAA', 'UCU', 'GGA', 'AUC', 'ACU', 'GAA', 'GUG', 'GAU', 'AGA', 'ACA', 'GAA', 'GCC', 'AAA', 'GAA', 'GGG', 'UUG', 'AAA', 'AGA', 'GGA', 'GAA', 'AUA', 'ACA', 'CAU', 'CAU', 'GCC', 'GUG', 'UCC', 'AGA',…	3	Classica	Classica
['GGA', 'ACA', 'GGC', 'UCA', 'CAA', 'GGU', 'GAA', 'ACU', 'UUA', 'GGA', 'GAA', 'AAA', 'UGG', 'AAA', 'AAG', 'AAG', 'UUA', 'AAU', 'CAA', 'UUA', 'UCC', 'CGG', 'AAA', 'GAG', 'UUU', 'GAC', 'CUU', 'UAC', 'AAG', 'AAA', 'UCU', 'GGA', 'AUC', 'ACU', 'GAA', 'GUG', 'GAU', 'AGA', 'ACA', 'GAA', 'GCC', 'AAA', 'GAA', 'GGG', 'UUG', 'AAA', 'AGA', 'GGA', 'GAA', 'AUA', 'ACA', 'CAU', 'CAU', 'GCC', 'GUG', 'UCC', 'AGA',…	3	Classica	Classica
['GGA', 'ACA', 'GGC', 'UCA', 'CAA', 'GGU', 'GAA', 'ACU', 'UUA', 'GGA', 'GAA', 'AAA', 'UGG', 'AAA', 'AAG', 'AAG', 'UUA', 'AAU', 'CAA', 'UUA', 'UCC', 'CGG', 'AAA', 'GAG', 'UUU', 'GAC', 'CUU', 'UAC', 'AAG', 'AAA', 'UCU', 'GGA', 'AUC', 'ACU', 'GAA', 'GUG', 'GAU', 'AGA', 'ACA', 'GAA', 'GCC', 'AAA', 'GAA', 'GGG', 'UUG', 'AAA', 'AGA', 'GGA', 'GAA', 'AUA', 'ACA', 'CAU', 'CAU', 'GCC', 'GUG', 'UCC', 'AGA',…	3	Classica	Classica
['GGA', 'ACA', 'GGC', 'UCA', 'CAA', 'GGU', 'GAA', 'ACU', 'UUA', 'GGA', 'GAA', 'AAA', 'UGG', 'AAA', 'AAG', 'AAG', 'UUA', 'AAU', 'CAA', 'UUA', 'UCC', 'CGG', 'AAA', 'GAG', 'UUU', 'GAC', 'CUU', 'UAC', 'AAG', 'AAA', 'UCU', 'GGA', 'AUC', 'ACU', 'GAA', 'GUG', 'GAU', 'AGA', 'ACA', 'GAA', 'GCC', 'AAA', 'GAA', 'GGG', 'UUG', 'AAA', 'AGA', 'GGA', 'GAA', 'AUA', 'ACA', 'CAU', 'CAU', 'GCC', 'GUG', 'UCC', 'AGA',…	3	Classica	Classica
['GGA', 'ACA', 'GGC', 'UCA', 'CAA', 'GGU', 'GAA', 'ACU', 'UUA', 'GGA', 'GAA', 'AAA', 'UGG', 'AAA', 'AAG', 'AAG', 'UUA', 'AAU', 'CAA', 'UUA', 'UCC', 'CGG', 'AAA', 'GAG', 'UUU', 'GAC', 'CUU', 'UAC', 'AAG', 'AAA', 'UCU', 'GGA', 'AUC', 'ACU', 'GAA', 'GUG', 'GAU', 'AGA', 'ACA', 'GAA', 'GCC', 'AAA', 'GAA', 'GGG', 'UUG', 'AAA', 'AGA', 'GGA', 'GAA', 'AUA', 'ACA', 'CAU', 'CAU', 'GCC', 'GUG', 'UCC', 'AGA',…	3	Severa	Severa
['GGA', 'ACA', 'GGC', 'UCA', 'CAA', 'GGU', 'GAA', 'ACU', 'UUA', 'GGA', 'GAA', 'AAA', 'UGG', 'AAA', 'AAG', 'AAG', 'UUA', 'AAU', 'CAA', 'UUA', 'UCC', 'CGG', 'AAA', 'GAG', 'UUU', 'GAC', 'CUU', 'UAC', 'AAG', 'AAA', 'UCU', 'GGA', 'AUC', 'ACU', 'GAA', 'GUG', 'GAU', 'AGA', 'ACA', 'GAA', 'GCC', 'AAA', 'GAA', 'GGG', 'UUG', 'AAA', 'AGA', 'GGA', 'GAA', 'AUA', 'ACA', 'CAU', 'CAU', 'GCC', 'GUG', 'UCC', 'AGA',…	3	Classica	Classica
['GGA', 'ACA', 'GGC', 'UCA', 'CAA', 'GGU', 'GAA', 'ACU', 'UUA', 'GGA', 'GAA', 'AAA', 'UGG', 'AAA', 'AAG', 'AAG', 'UUA', 'AAU', 'CAA', 'UUA', 'UCC', 'CGG', 'AAA', 'GAG', 'UUU', 'GAC', 'CUU', 'UAC', 'AAG', 'AAA', 'UCU', 'GGA', 'AUC', 'ACU', 'GAA', 'GUG', 'GAU', 'AGA', 'ACA', 'GAA', 'GCC', 'AAA', 'GAA', 'GGG', 'UUG', 'AAA', 'AGA', 'GGA', 'GAA', 'AUA', 'ACA', 'CAU', 'CAU', 'GCC', 'GUG', 'UCC', 'AGA',…	3	Classica	Classica
['GGA', 'ACA', 'GGC', 'UCA', 'CAA', 'GGU', 'GAA', 'ACU', 'UUA', 'GGA', 'GAA', 'AAA', 'UGG', 'AAA', 'AAG', 'AAG', 'UUA', 'AAU', 'CAA', 'UUA', 'UCC', 'CGG', 'AAA', 'GAG', 'UUU', 'GAC', 'CUU', 'UAC', 'AAG', 'AAA', 'UCU', 'GGA', 'AUC', 'ACU', 'GAA', 'GUG', 'GAU', 'AGA', 'ACA', 'GAA', 'GCC', 'AAA', 'GAA', 'GGG', 'UUG', 'AAA', 'AGA', 'GGA', 'GAA', 'AUA', 'ACA', 'CAU', 'CAU', 'GCC', 'GUG', 'UCC', 'AGA',…	3	Classica	Classica
['GGA', 'ACA', 'GGC', 'UCA', 'CAA', 'GGU', 'GAA', 'ACU', 'UUA', 'GGA', 'GAA', 'AAA', 'UGG', 'AAA', 'AAG', 'AAG', 'UUA', 'AAU', 'CAA', 'UUA', 'UCC', 'CGG', 'AAA', 'GAG', 'UUU', 'GAC', 'CUU', 'UAC', 'AAG', 'AAA', 'UCU', 'GGA', 'AUC', 'ACU', 'GAA', 'GUG', 'GAU', 'AGA', 'ACA', 'GAA', 'GCC', 'AAA', 'GAA', 'GGG', 'UUG', 'AAA', 'AGA', 'GGA', 'GAA', 'AUA', 'ACA', 'CAU', 'CAU', 'GCC', 'GUG', 'UCC', 'AGA',…	3	Classica	Classica
['GGA', 'ACA', 'GGC', 'UCA', 'CAA', 'GGU', 'GAA', 'ACU', 'UUA', 'GGA', 'GAA', 'AAA', 'UGG', 'AAA', 'AAG', 'AAG', 'UUA', 'AAU', 'CAA', 'UUA', 'UCC', 'CGG', 'AAA', 'GAG', 'UUU', 'GAC', 'CUU', 'UAC', 'AAG', 'AAA', 'UCU', 'GGA', 'AUC', 'ACU', 'GAA', 'GUG', 'GAU', 'AGA', 'ACA', 'GAA', 'GCC', 'AAA', 'GAA', 'GGG', 'UUG', 'AAA', 'AGA', 'GGA', 'GAA', 'AUA', 'ACA', 'CAU', 'CAU', 'GCC', 'GUG', 'UCC', 'AGA',…	3	Classica	Classica
['GGA', 'ACA', 'GGC', 'UCA', 'CAA', 'GGU', 'GAA', 'ACU', 'UUA', 'GGA', 'GAA', 'AAA', 'UGG', 'AAA', 'AAG', 'AAG', 'UUA', 'AAU', 'CAA', 'UUA', 'UCC', 'CGG', 'AAA', 'GAG', 'UUU', 'GAC', 'CUU', 'UAC', 'AAG', 'AAA', 'UCU', 'GGA', 'AUC', 'ACU', 'GAA', 'GUG', 'GAU', 'AGA', 'ACA', 'GAA', 'GCC', 'AAA', 'GAA', 'GGG', 'UUG', 'AAG', 'AGA', 'GGA', 'GAA', 'AUA', 'ACA', 'CAU', 'CAU', 'GCC', 'GUG', 'UCC', 'AGA',…	3	Classica	Classica
['GGA', 'ACA', 'GGC', 'UCA', 'CAG', 'GGU', 'GAA', 'ACU', 'UUA', 'GGA', 'GAA', 'AAA', 'UGG', 'AAA', 'AAG', 'AAG', 'UUA', 'AAU', 'CAA', 'UUA', 'UCC', 'CGG', 'AAA', 'GAG', 'UUU', 'GAC', 'CUU', 'UAC', 'AAG', 'AAA', 'UCU', 'GGA', 'AUC', 'ACU', 'GAA', 'GUG', 'GAU', 'AGA', 'ACA', 'GAA', 'GCC', 'AAA', 'GAA', 'GGG', 'UUG', 'AAA', 'AGA', 'GGA', 'GAA', 'AUA', 'ACA', 'CAU', 'CAU', 'GCC', 'GUG', 'UCC', 'AGA',…	3	Classica	Classica
['GGA', 'ACA', 'GGC', 'UCA', 'CAG', 'GGU', 'GAA', 'ACU', 'UUA', 'GGA', 'GAA', 'AAA', 'UGG', 'AAA', 'AAG', 'AAG', 'UUA', 'AAU', 'CAA', 'UUA', 'UCC', 'CGG', 'AAA', 'GAG', 'UUU', 'GAC', 'CUU', 'UAC', 'AAG', 'AAA', 'UCU', 'GGA', 'AUC', 'ACU', 'GAA', 'GUG', 'GAU', 'AGA', 'ACA', 'GAA', 'GCC', 'AAA', 'GAA', 'GGG', 'UUG', 'AAA', 'AGA', 'GGA', 'GAA', 'AUA', 'ACA', 'CAU', 'CAU', 'GCC', 'GUG', 'UCC', 'AGA',…	3	Classica	Classica
['GGA', 'ACA', 'GGC', 'UCU', 'CAA', 'GGU', 'GAA', 'ACU', 'UUA', 'CGA', 'GAA', 'AAA', 'UGG', 'AAA', 'AAG', 'AAA', 'UUG', 'AAU', 'CAA', 'UUA', 'UCC', 'CGG', 'AAA', 'GAG', 'UUU', 'GAC', 'CUU', 'UAC', 'AAG', 'AAG', 'UCU', 'GGA', 'AUC', 'ACU', 'GAA', 'GUG', 'GAU', 'AGA', 'ACA', 'GAA', 'GCC', 'AAA', 'GAA', 'GGG', 'UUA', 'AAA', 'AGA', 'GGA', 'GAA', 'ACA', 'ACA', 'CAU', 'CAU', 'GCC', 'GUG', 'UCC', 'AGA',…	3	Classica	Classica
['GGA', 'ACA', 'GGC', 'UCU', 'CAA', 'GGU', 'GAA', 'ACU', 'UUA', 'GGA', 'GAA', 'AAA', 'UGG', 'AAA', 'AAG', 'AAA', 'UUG', 'AAU', 'CAA', 'UUA', 'UCC', 'CGG', 'AAA', 'GAG', 'UUU', 'GAC', 'CUU', 'UAC', 'AAG', 'AAG', 'UCU', 'GGA', 'AUC', 'ACU', 'GAA', 'GUG', 'GAU', 'AGA', 'ACA', 'GAA', 'GCC', 'AAA', 'GAA', 'GGG', 'UUA', 'AAA', 'AGA', 'GGA', 'GAA', 'ACA', 'ACA', 'CAU', 'CAU', 'GCC', 'GUG', 'UCC', 'AGA',…	3	Classica	Classica
['GGA', 'ACA', 'GGC', 'UCU', 'CAA', 'GGU', 'GAA', 'ACU', 'UUA', 'GGA', 'GAA', 'AAA', 'UGG', 'AAA', 'AAG', 'AAA', 'UUG', 'AAU', 'CAA', 'UUA', 'UCC', 'CGG', 'AAA', 'GAG', 'UUU', 'GAC', 'CUU', 'UAC', 'AAG', 'AAG', 'UCU', 'GGA', 'AUC', 'ACU', 'GAA', 'GUG', 'GAU', 'AGA', 'ACA', 'GAA', 'GCC', 'AAA', 'GAA', 'GGG', 'UUA', 'AAA', 'AGA', 'GGA', 'GAA', 'ACA', 'ACA', 'CAU', 'CAU', 'GCC', 'GUG', 'UCC', 'AGA',…	3	Classica	Classica
['GGA', 'ACA', 'GGC', 'UCU', 'CAA', 'GGU', 'GAA', 'ACU', 'UUA', 'GGA', 'GAA', 'AAA', 'UGG', 'AAA', 'AAG', 'AAA', 'UUG', 'AAU', 'CAA', 'UUA', 'UCC', 'CGG', 'AAA', 'GAG', 'UUU', 'GAC', 'CUU', 'UAC', 'AAG', 'AAG', 'UCU', 'GGA', 'AUC', 'ACU', 'GAA', 'GUG', 'GAU', 'AGA', 'ACA', 'GAA', 'GCC', 'AAA', 'GAA', 'GGG', 'UUG', 'AAA', 'AGA', 'GGA', 'GAA', 'ACA', 'ACA', 'CAU', 'CAU', 'GCC', 'GUG', 'UCC', 'AGA',…	3	Classica	Classica
['GGA', 'ACA', 'GGC', 'UCU', 'CAA', 'GGU', 'GAA', 'ACU', 'UUA', 'GGA', 'GAA', 'AAA', 'UGG', 'AAA', 'AAG', 'AAA', 'UUG', 'AAU', 'CAA', 'UUA', 'UCC', 'CGG', 'AAA', 'GAG', 'UUU', 'GAC', 'CUU', 'UAC', 'AAG', 'AAG', 'UCU', 'GGA', 'AUC', 'ACU', 'GAA', 'GUG', 'GAU', 'AGA', 'ACA', 'GAA', 'GCC', 'AAA', 'GAA', 'GGG', 'UUG', 'AAA', 'AGA', 'GGA', 'GAA', 'ACA', 'ACA', 'CAU', 'CAU', 'GCC', 'GUG', 'UCC', 'AGA',…	3	Classica	Classica
['GGA', 'ACA', 'GGC', 'UCU', 'CAA', 'GGU', 'GAA', 'ACU', 'UUA', 'GGA', 'GAA', 'AAA', 'UGG', 'AAA', 'AAG', 'AAA', 'UUG', 'AAU', 'CAA', 'UUA', 'UCC', 'CGG', 'AAA', 'GAG', 'UUU', 'GAC', 'CUU', 'UAC', 'AAG', 'AAG', 'UCU', 'GGA', 'AUC', 'ACU', 'GAA', 'GUG', 'GAU', 'AGA', 'ACA', 'GAA', 'GCC', 'AAA', 'GAA', 'GGG', 'UUG', 'AAA', 'AGA', 'GGA', 'GAA', 'ACA', 'ACA', 'CAU', 'CAU', 'GCC', 'GUG', 'UCC', 'AGA',…	3	Classica	Classica
['GGA', 'ACA', 'GGC', 'UCU', 'CAA', 'GGU', 'GAA', 'ACU', 'UUA', 'GGA', 'GAA', 'AAA', 'UGG', 'AAG', 'AAG', 'AAA', 'UUG', 'AAU', 'CAA', 'UUA', 'UCC', 'CGG', 'AAA', 'GAG', 'UUU', 'GAC', 'CUU', 'UAC', 'AAG', 'AAG', 'UCU', 'GGA', 'AUC', 'ACU', 'GAA', 'GUG', 'GAU', 'AGA', 'ACA', 'GAA', 'GCC', 'AAA', 'GAA', 'GGG', 'UUG', 'AAA', 'AGA', 'GGA', 'GAA', 'ACA', 'ACA', 'CAU', 'CAU', 'GCC', 'GUG', 'UCC', 'AGA',…	3	Severa	Severa
['GGA', 'ACA', 'GGG', 'UCA', 'CAA', 'GGU', 'GAA', 'ACC', 'UUG', 'GGA', 'GAA', 'AAG', 'UGG', 'AAA', 'AAG', 'AAA', 'UUG', 'AAU', 'CAA', 'UUA', 'UCC', 'CGG', 'AAA', 'GAG', 'UUU', 'GAC', 'CUU', 'UAC', 'AAG', 'AAA', 'UCC', 'GGA', 'AUC', 'ACU', 'GAA', 'GUG', 'GAU', 'AGA', 'ACA', 'GAA', 'GCC', 'AAA', 'GAG', 'GGG', 'UUG', 'AAA', 'AGA', 'GGA', 'GAA', 'AUA', 'ACA', 'CAC', 'CAU', 'GCC', 'GUG', 'UCC', 'AGA',…	3	Classica	Classica
['GGA', 'ACA', 'GGG', 'UCA', 'CAA', 'GGU', 'GAA', 'ACC', 'UUG', 'GGA', 'GAA', 'AAG', 'UGG', 'AAA', 'AAG', 'AAA', 'UUG', 'AAU', 'CAG', 'UUA', 'UCC', 'CGG', 'AAA', 'GAG', 'UUU', 'GAU', 'CUU', 'UAC', 'AAG', 'AAA', 'UCC', 'GGA', 'AUC', 'ACU', 'GAA', 'GUG', 'GAU', 'AGA', 'ACA', 'AAA', 'GCC', 'AAA', 'GAA', 'GGG', 'UUG', 'AAA', 'AGA', 'GGG', 'GAA', 'ACA', 'ACA', 'CAC', 'CAC', 'GCC', 'GUA', 'UCC', 'AGA',…	3	Classica	Classica
['GGA', 'ACA', 'GGG', 'UCA', 'CAA', 'GGU', 'GAA', 'ACU', 'UUG', 'GGA', 'GAA', 'AAG', 'UGG', 'AAA', 'AAG', 'AAA', 'UUG', 'AAU', 'CAA', 'UUA', 'UCC', 'CGG', 'AAA', 'GAG', 'UUU', 'GAC', 'CUC', 'UAC', 'AAG', 'AAA', 'UCC', 'GGA', 'AUC', 'ACU', 'GAA', 'GUG', 'GAU', 'AGA', 'ACA', 'GAA', 'GCC', 'AAA', 'GAA', 'GGG', 'UUG', 'AAA', 'AGA', 'GGA', 'GAA', 'AUA', 'ACA', 'CAC', 'CAU', 'GCC', 'GUA', 'UCU', 'AGA',…	3	Severa	Severa
['GGA', 'ACA', 'GGG', 'UCA', 'CAA', 'GGU', 'GAA', 'ACU', 'UUG', 'GGA', 'GAA', 'AAG', 'UGG', 'AAA', 'AAG', 'AAA', 'UUG', 'AAU', 'CAA', 'UUA', 'UCC', 'CGG', 'AAA', 'GAG', 'UUU', 'GAC', 'CUC', 'UAC', 'AAG', 'AAA', 'UCU', 'GGA', 'AUC', 'ACU', 'GAA', 'GUG', 'GAU', 'AGA', 'ACA', 'GAA', 'GCC', 'AAA', 'GAA', 'GGG', 'UUG', 'AAA', 'AGA', 'GGA', 'GAA', 'AUA', 'ACA', 'CAC', 'CAU', 'GCC', 'GUA', 'UCC', 'AGA',…	3	Severa	Severa
['GGA', 'ACG', 'GGG', 'UCA', 'CAA', 'GGC', 'GAA', 'ACC', 'UUA', 'GGA', 'GAA', 'AAG', 'UGG', 'AAA', 'AAG', 'AAA', 'UUA', 'AAU', 'CAG', 'UUA', 'UCC', 'CGG', 'AAA', 'GAG', 'UUU', 'GAC', 'CUU', 'UAC', 'AAG', 'AAA', 'UCU', 'GGA', 'AUC', 'ACU', 'GAA', 'GUG', 'GAU', 'AGA', 'ACA', 'GAA', 'GCC', 'AAA', 'GAA', 'GGG', 'UUG', 'AAA', 'AGA', 'GGA', 'GAA', 'ACA', 'ACA', 'CAU', 'CAU', 'GCC', 'GUG', 'UCC', 'AGA',…	3	Classica	Classica
['GGA', 'ACG', 'GGG', 'UCA', 'CAA', 'GGC', 'GAA', 'ACC', 'UUA', 'GGA', 'GAA', 'AAG', 'UGG', 'AAA', 'AAG', 'AAA', 'UUA', 'AAU', 'CAG', 'UUA', 'UCC', 'CGG', 'AAA', 'GAG', 'UUU', 'GAC', 'CUU', 'UAC', 'AAG', 'AAA', 'UCU', 'GGA', 'AUC', 'ACU', 'GAA', 'GUG', 'GAU', 'AGA', 'ACA', 'GAA', 'GCC', 'AAA', 'GAA', 'GGG', 'UUG', 'AAA', 'AGA', 'GGA', 'GAA', 'ACA', 'ACA', 'CAU', 'CAU', 'GCC', 'GUG', 'UCC', 'AGA',…	3	Classica	Classica
['GGA', 'ACG', 'GGG', 'UCA', 'CAA', 'GGC', 'GAA', 'ACC', 'UUA', 'GGA', 'GAA', 'AAG', 'UGG', 'AAA', 'AAG', 'AAA', 'UUA', 'AAU', 'CAG', 'UUA', 'UCC', 'CGG', 'AAA', 'GAG', 'UUU', 'GAC', 'CUU', 'UAC', 'AAG', 'AAA', 'UCU', 'GGA', 'AUC', 'ACU', 'GAA', 'GUG', 'GAU', 'AGA', 'ACA', 'GAA', 'GCC', 'AAA', 'GAA', 'GGG', 'UUG', 'AAA', 'AGA', 'GGA', 'GAA', 'ACA', 'ACA', 'CAU', 'CAU', 'GCC', 'GUG', 'UCC', 'AGA',…	3	Severa	Severa
['GGA', 'ACG', 'GGG', 'UCA', 'CAA', 'GGC', 'GAA', 'ACC', 'UUA', 'GGA', 'GAA', 'AAG', 'UGG', 'AAA', 'AAG', 'AAA', 'UUA', 'AAU', 'CAG', 'UUA', 'UCC', 'CGG', 'AAA', 'GAG', 'UUU', 'GAC', 'CUU', 'UAC', 'AAG', 'AAA', 'UCU', 'GGA', 'AUC', 'ACU', 'GAA', 'GUG', 'GAU', 'AGA', 'ACA', 'GAA', 'GCC', 'AAA', 'GAA', 'GGG', 'UUG', 'AAA', 'AGA', 'GGA', 'GAA', 'ACA', 'ACA', 'CAU', 'CAU', 'GCC', 'GUG', 'UCC', 'AGA',…	3	Severa	Severa
['GGA', 'ACG', 'GGG', 'UCA', 'CAA', 'GGC', 'GAA', 'ACC', 'UUA', 'GGA', 'GAA', 'AAG', 'UGG', 'AAA', 'AAG', 'AAA', 'UUA', 'AAU', 'CAG', 'UUA', 'UCC', 'CGG', 'AAA', 'GAG', 'UUU', 'GAC', 'CUU', 'UAC', 'AAG', 'AAA', 'UCU', 'GGA', 'AUC', 'ACU', 'GAA', 'GUG', 'GAU', 'AGA', 'ACA', 'GAA', 'GCC', 'AAA', 'GAA', 'GGG', 'UUG', 'AAA', 'AGA', 'GGA', 'GAA', 'ACA', 'ACA', 'CAU', 'CAU', 'GCC', 'GUG', 'UCC', 'AGA',…	3	Severa	Severa
['GGA', 'ACG', 'GGG', 'UCA', 'CAA', 'GGC', 'GAA', 'ACC', 'UUA', 'GGA', 'GAA', 'AAG', 'UGG', 'AAA', 'AAG', 'AAA', 'UUA', 'AAU', 'CAG', 'UUA', 'UCC', 'CGG', 'AAA', 'GAG', 'UUU', 'GAC', 'CUU', 'UAC', 'AAG', 'AAA', 'UCU', 'GGA', 'AUC', 'ACU', 'GAA', 'GUG', 'GAU', 'AGA', 'ACA', 'GAA', 'GCC', 'AAG', 'GAA', 'GGG', 'UUG', 'AAA', 'AGA', 'GGA', 'GAA', 'ACA', 'ACA', 'CAU', 'CAU', 'GCC', 'GUG', 'UCC', 'AGA',…	3	Classica	Classica
['GGG', 'ACA', 'GGG', 'UCA', 'CAG', 'GGU', 'GAA', 'ACC', 'UUG', 'GGA', 'GAA', 'AAG', 'UGG', 'AAA', 'AAG', 'AAA', 'UUG', 'AAU', 'CAA', 'UUA', 'UCC', 'CGG', 'AAA', 'GAG', 'UUU', 'GAC', 'CUU', 'UAC', 'AAG', 'AAA', 'UCC', 'GGA', 'AUC', 'ACU', 'GAA', 'GUG', 'GAU', 'AGA', 'ACA', 'GAA', 'GCC', 'AAA', 'GAA', 'GGG', 'UUG', 'AAA', 'AGA', 'GGA', 'GAA', 'AUA', 'ACA', 'CAC', 'CAU', 'GCC', 'GUG', 'UCC', 'AGA',…	3	Classica	Classica
['GGG', 'ACA', 'GGG', 'UCA', 'CAG', 'GGU', 'GAA', 'ACC', 'UUG', 'GGA', 'GAA', 'AAG', 'UGG', 'AAA', 'AAG', 'AAA', 'UUG', 'AAU', 'CAA', 'UUA', 'UCC', 'CGG', 'AAA', 'GAG', 'UUU', 'GAC', 'CUU', 'UAC', 'AAG', 'AAA', 'UCC', 'GGA', 'AUC', 'ACU', 'GAA', 'GUG', 'GAU', 'AGA', 'ACA', 'GAA', 'GCC', 'AAA', 'GAA', 'GGG', 'UUG', 'AAA', 'AGA', 'GGA', 'GAA', 'AUA', 'ACA', 'CAC', 'CAU', 'GCC', 'GUG', 'UCC', 'AGA',…	3	Severa	Severa
['GGG', 'ACA', 'GGG', 'UCA', 'CAG', 'GGU', 'GAA', 'ACC', 'UUG', 'GGA', 'GAA', 'AAG', 'UGG', 'AAA', 'AAG', 'AAA', 'UUG', 'AAU', 'CAA', 'UUA', 'UCC', 'CGG', 'AAA', 'GAG', 'UUU', 'GAC', 'CUU', 'UAC', 'AAG', 'AAA', 'UCC', 'GGA', 'AUC', 'ACU', 'GAA', 'GUG', 'GAU', 'AGA', 'ACA', 'GAA', 'GCC', 'AAA', 'GAA', 'GGG', 'UUG', 'AAA', 'AGA', 'GGA', 'GAA', 'AUA', 'ACA', 'CAC', 'CAU', 'GCC', 'GUG', 'UCC', 'AGA',…	3	Classica	Classica
['GGG', 'ACA', 'GGG', 'UCA', 'CAG', 'GGU', 'GAA', 'ACC', 'UUG', 'GGA', 'GAA', 'AAG', 'UGG', 'AAA', 'AAG', 'AAA', 'UUG', 'AAU', 'CAA', 'UUA', 'UCC', 'CGG', 'AAA', 'GAG', 'UUU', 'GAC', 'CUU', 'UAC', 'AAG', 'AAA', 'UCC', 'GGA', 'AUC', 'ACU', 'GAA', 'GUG', 'GAU', 'AGA', 'ACA', 'GAA', 'GCC', 'AAA', 'GAA', 'GGG', 'UUG', 'AAA', 'AGA', 'GGA', 'GAA', 'AUA', 'ACA', 'CAC', 'CAU', 'GCC', 'GUG', 'UCC', 'AGA',…	3	Severa	Severa
['GGG', 'ACA', 'GGG', 'UCA', 'CAG', 'GGU', 'GAA', 'ACC', 'UUG', 'GGA', 'GAA', 'AAG', 'UGG', 'AAA', 'AAG', 'AAA', 'UUG', 'AAU', 'CAA', 'UUA', 'UCC', 'CGG', 'AAA', 'GAG', 'UUU', 'GAC', 'CUU', 'UAC', 'AAG', 'AAA', 'UCC', 'GGA', 'AUC', 'ACU', 'GAA', 'GUG', 'GAU', 'AGA', 'ACA', 'GAA', 'GCC', 'AAA', 'GAA', 'GGG', 'UUG', 'AAA', 'AGA', 'GGA', 'GAA', 'AUA', 'ACA', 'CAC', 'CAU', 'GCC', 'GUG', 'UCC', 'AGA',…	3	Classica	Classica
['GGG', 'ACA', 'GGG', 'UCA', 'CAG', 'GGU', 'GAA', 'ACC', 'UUG', 'GGA', 'GAA', 'AAG', 'UGG', 'AAA', 'AAG', 'AAA', 'UUG', 'AAU', 'CAA', 'UUA', 'UCC', 'CGG', 'AAA', 'GAG', 'UUU', 'GAC', 'CUU', 'UAC', 'AAG', 'AAA', 'UCC', 'GGA', 'AUC', 'ACU', 'GAA', 'GUG', 'GAU', 'AGA', 'ACA', 'GAA', 'GCC', 'AAA', 'GAA', 'GGG', 'UUG', 'AAA', 'AGA', 'GGA', 'GAA', 'AUA', 'ACA', 'CAC', 'CAU', 'GCC', 'GUG', 'UCC', 'AGA',…	3	Severa	Severa
['GGG', 'ACA', 'GGG', 'UCA', 'CAG', 'GGU', 'GAA', 'ACC', 'UUG', 'GGA', 'GAA', 'AAG', 'UGG', 'AAA', 'AAG', 'AAA', 'UUG', 'AAU', 'CAA', 'UUA', 'UCC', 'CGG', 'AAA', 'GAG', 'UUU', 'GAC', 'CUU', 'UAC', 'AAG', 'AAA', 'UCC', 'GGA', 'AUC', 'ACU', 'GAA', 'GUG', 'GAU', 'AGA', 'ACA', 'GAA', 'GCC', 'AAA', 'GAA', 'GGG', 'UUG', 'AAA', 'AGA', 'GGA', 'GAA', 'AUA', 'ACA', 'CAC', 'CAU', 'GCC', 'GUG', 'UCC', 'AGA',…	3	Classica	Classica
['GGG', 'ACA', 'GGG', 'UCA', 'CAG', 'GGU', 'GAA', 'ACC', 'UUG', 'GGA', 'GAA', 'AAG', 'UGG', 'AAA', 'AAG', 'AAA', 'UUG', 'AAU', 'CAA', 'UUA', 'UCC', 'CGG', 'AAA', 'GAG', 'UUU', 'GAC', 'CUU', 'UAC', 'AAG', 'AAA', 'UCC', 'GGA', 'AUC', 'ACU', 'GAA', 'GUG', 'GAU', 'AGA', 'ACA', 'GAA', 'GCC', 'AAA', 'GAA', 'GGG', 'UUG', 'AAA', 'AGA', 'GGA', 'GAA', 'AUA', 'ACA', 'CAC', 'CAU', 'GCC', 'GUG', 'UCC', 'AGA',…	3	Severa	Severa
['GGG', 'ACA', 'GGG', 'UCA', 'CAG', 'GGU', 'GAA', 'ACC', 'UUG', 'GGA', 'GAA', 'AAG', 'UGG', 'AAA', 'AAG', 'AGA', 'UUG', 'AAU', 'CAA', 'UUA', 'UCC', 'CGG', 'AAA', 'GAG', 'UUU', 'GAC', 'CUU', 'UAC', 'AAG', 'AAA', 'UCC', 'GGA', 'AUC', 'ACU', 'GAA', 'GUG', 'GAU', 'AGA', 'ACA', 'GAA', 'GCC', 'AAA', 'GAA', 'GGG', 'UUG', 'AAA', 'AGA', 'GGA', 'GAA', 'AUA', 'ACA', 'CAC', 'CAU', 'GCC', 'GUG', 'UCC', 'AGA',…	3	Classica	Classica
['UAA', 'UAC', 'AAG', 'AAG', 'GGG', 'AAC', 'UGG', 'CAA', 'CAC', 'AGG', 'AGA', 'GAC', 'GCU', 'UGG', 'AGA', 'AAA', 'AUG', 'GAA', 'AAA', 'CCG', 'AUU', 'GAA', 'UGC', 'AUU', 'GGG', 'GAA', 'GAG', 'UGA', 'AUU', 'CCA', 'GAU', 'CUA', 'UAA', 'GAA', 'AAG', 'UGG', 'AAU', 'CCA', 'GGA', 'GGU', 'GGA', 'UAG', 'AAC', 'CUU', 'AGC', 'AAA', 'AGA', 'AGG', 'CAU', 'CGA', 'AAG', 'AGG', 'AGA', 'AAC', 'GGA', 'CCA', 'UCA',…	2	Classica	Classica
['UAA', 'UAC', 'AAG', 'AAG', 'GGG', 'AAC', 'UGG', 'CAA', 'CAC', 'AGG', 'AGA', 'GAC', 'GCU', 'UGG', 'AGA', 'AAA', 'AUG', 'GAA', 'AAA', 'CCG', 'AUU', 'GAA', 'UGC', 'AUU', 'GGG', 'GAA', 'GAG', 'UGA', 'AUU', 'CCA', 'GAU', 'CUA', 'UAA', 'GAA', 'AAG', 'UGG', 'AAU', 'CCA', 'GGA', 'GGU', 'GGA', 'UAG', 'AAC', 'CUU', 'AGC', 'AAA', 'AGA', 'AGG', 'CAU', 'CGA', 'AAG', 'AGG', 'AGA', 'AAC', 'GGA', 'CCA', 'UCA',…	2	Severa	Severa
['UAA', 'UAC', 'AAG', 'AAG', 'GGG', 'AAC', 'UGG', 'CAA', 'CAC', 'AGG', 'AGA', 'GAC', 'GCU', 'UGG', 'AGA', 'AAA', 'AUG', 'GAA', 'AAA', 'CCG', 'AUU', 'GAA', 'UGC', 'AUU', 'GGG', 'GAA', 'GAG', 'UGA', 'AUU', 'CCA', 'GGU', 'CUA', 'UAA', 'GAA', 'AAG', 'UGG', 'AAU', 'CCA', 'GGA', 'GGU', 'GGA', 'UAG', 'AAC', 'CUU', 'AGC', 'AAA', 'AGA', 'AGG', 'CAU', 'CGA', 'AAG', 'AGG', 'AGA', 'AAC', 'GGA', 'CCA', 'UCA',…	2	Severa	Severa
['UCA', 'CUC', 'AUA', 'AAG', 'AAU', 'GCA', 'CAA', 'ACC', 'CCC', 'AGG', 'AGG', 'GGA', 'ACU', 'GGG', 'ACC', 'ACA', 'GGA', 'GAG', 'ACA', 'CUG', 'GGA', 'GAG', 'AAG', 'UGG', 'AAG', 'AGA', 'CAG', 'CUA', 'AAC', 'UCA', 'UUA', 'GAC', 'AGA', 'AAA', 'GAG', 'UUU', 'GAA', 'GAG', 'UAU', 'AAA', 'AGA', 'AGU', 'GGA', 'AUA', 'CUA', 'GAA', 'GUG', 'GAC', 'AGG', 'ACU', 'GAA', 'GCC', 'AAG', 'UCU', 'GCC', 'CUG', 'AAA',…	4	Classica	Classica
['UCA', 'CUC', 'AUA', 'AAG', 'AAU', 'GCA', 'CAA', 'ACC', 'CCC', 'AGG', 'AGG', 'GGA', 'ACU', 'GGG', 'ACC', 'ACA', 'GGA', 'GAG', 'ACA', 'CUG', 'GGA', 'GAG', 'AAG', 'UGG', 'AAG', 'AGA', 'CAG', 'CUA', 'AAC', 'UCA', 'UUA', 'GAC', 'AGA', 'AAA', 'GAG', 'UUU', 'GAA', 'GAG', 'UAU', 'AAA', 'AGA', 'AGU', 'GGA', 'AUA', 'CUA', 'GAA', 'GUG', 'GAC', 'AGG', 'ACU', 'GAA', 'GCC', 'AAG', 'UCU', 'GCC', 'CUG', 'AAA',…	4	Classica	Classica
['UCA', 'CUC', 'AUA', 'AAG', 'AAU', 'GCA', 'CAA', 'ACC', 'CCC', 'AGG', 'AGG', 'GGA', 'ACU', 'GGG', 'ACC', 'ACA', 'GGA', 'GAG', 'ACA', 'CUG', 'GGA', 'GAG', 'AAG', 'UGG', 'AAG', 'AGA', 'CAG', 'CUA', 'AAC', 'UCA', 'UUA', 'GAC', 'AGA', 'AAA', 'GAG', 'UUU', 'GAA', 'GAG', 'UAU', 'AAA', 'AGA', 'AGU', 'GGA', 'AUA', 'CUA', 'GAA', 'GUG', 'GAC', 'AGG', 'ACU', 'GAA', 'GCC', 'AAG', 'UCU', 'GCC', 'CUG', 'AAA',…	4	Classica	Classica
['UCA', 'CUC', 'AUA', 'AAG', 'AAU', 'GCA', 'CAA', 'ACC', 'CCC', 'AGG', 'AGG', 'GGA', 'ACU', 'GGG', 'ACC', 'ACA', 'GGA', 'GAG', 'ACA', 'CUG', 'GGA', 'GAG', 'AAG', 'UGG', 'AAG', 'AGA', 'CAG', 'CUA', 'AAC', 'UCA', 'UUA', 'GAC', 'AGA', 'AAA', 'GAG', 'UUU', 'GAA', 'GAG', 'UAU', 'AAA', 'AGA', 'AGU', 'GGA', 'AUA', 'CUA', 'GAA', 'GUG', 'GAC', 'AGG', 'ACU', 'GAA', 'GCC', 'AAG', 'UCU', 'GCC', 'CUG', 'AAA',…	4	Classica	Classica
['UCA', 'CUC', 'AUA', 'AAG', 'AAU', 'GCA', 'CAA', 'ACC', 'CCC', 'AGG', 'AGG', 'GGA', 'ACU', 'GGG', 'ACC', 'GCA', 'GGA', 'GAG', 'ACA', 'CUG', 'GGA', 'GAG', 'AAG', 'UGG', 'AAG', 'AGA', 'CAG', 'CUA', 'AAC', 'UCA', 'UUA', 'GAC', 'AGA', 'AAA', 'GAG', 'UUU', 'GAA', 'GAG', 'UAU', 'AAA', 'AGA', 'AGU', 'GGA', 'AUA', 'CUA', 'GAA', 'GUG', 'GAC', 'AGG', 'ACU', 'GAA', 'GCC', 'AAG', 'UCC', 'GCC', 'CUG', 'AAA',…	4	Classica	Classica
['UCA', 'CUC', 'AUA', 'AAG', 'AAU', 'GCA', 'CAA', 'ACC', 'CCU', 'AGG', 'AGG', 'GGA', 'ACU', 'GGG', 'ACC', 'ACA', 'GGA', 'GAG', 'ACA', 'CUG', 'GGA', 'GAG', 'AAG', 'UGG', 'AAG', 'AGA', 'CAG', 'CUA', 'AAC', 'UCA', 'UUA', 'GAC', 'AGA', 'AAA', 'GAG', 'UUU', 'GAA', 'GAG', 'UAU', 'AAA', 'AGA', 'AGU', 'GGA', 'AUA', 'CUA', 'GAA', 'GUG', 'GAC', 'AGG', 'ACU', 'GAA', 'GCC', 'AAG', 'UCC', 'GCC', 'CUG', 'AAA',…	4	Classica	Classica
['UCG', 'CUC', 'AUA', 'AAA', 'AAU', 'GCA', 'CAA', 'ACC', 'CCU', 'AGG', 'AGG', 'GGA', 'ACU', 'GGG', 'ACC', 'ACA', 'GGA', 'GAG', 'ACA', 'CUG', 'GGA', 'GAG', 'AAG', 'UGG', 'AAG', 'AGA', 'CAG', 'CUG', 'AAC', 'UCA', 'UUA', 'GAC', 'AGA', 'AAA', 'GAG', 'UUU', 'GAA', 'GAG', 'UAC', 'AAA', 'AGA', 'AGU', 'GGA', 'AUA', 'CUA', 'GAA', 'GUG', 'GAC', 'AGG', 'ACU', 'GAA', 'GCC', 'AAG', 'UCU', 'GCC', 'CUA', 'AGA',…	4	Severa	Severa
['UCG', 'CUC', 'AUA', 'AAA', 'AAU', 'GCA', 'CAA', 'ACC', 'CCU', 'AGG', 'AGG', 'GGA', 'ACU', 'GGG', 'ACC', 'ACA', 'GGA', 'GAG', 'ACA', 'CUG', 'GGA', 'GAG', 'AAG', 'UGG', 'AAG', 'AGA', 'CAG', 'CUG', 'AAC', 'UCA', 'UUA', 'GAC', 'AGA', 'AAA', 'GAG', 'UUU', 'GAA', 'GAG', 'UAC', 'AAA', 'AGA', 'AGU', 'GGA', 'AUA', 'CUA', 'GAA', 'GUG', 'GAC', 'AGG', 'ACU', 'GAA', 'GCC', 'AAG', 'UCU', 'GCC', 'CUA', 'AGA',…	4	Severa	Severa
['UCG', 'CUC', 'AUA', 'AAG', 'AAU', 'ACA', 'CAA', 'ACC', 'CCC', 'AGG', 'AGG', 'GGA', 'ACC', 'GGG', 'ACC', 'ACA', 'GGA', 'GAG', 'ACA', 'CUG', 'GGA', 'GAA', 'AAG', 'UGG', 'AAG', 'AGA', 'CAA', 'CUG', 'AAC', 'UCA', 'CUA', 'GAU', 'AGG', 'AAG', 'GAG', 'UUU', 'GAA', 'GAG', 'UAC', 'AAA', 'AGA', 'AGU', 'GGA', 'AUA', 'CUA', 'GAA', 'GUA', 'GAC', 'AGG', 'ACU', 'GAA', 'GCC', 'AAA', 'UCC', 'GCC', 'CUG', 'AAA',…	4	Classica	Classica
['UCG', 'CUC', 'AUA', 'AAG', 'AAU', 'GCA', 'CAA', 'ACC', 'CCC', 'AGG', 'AGG', 'GGA', 'ACU', 'GGG', 'ACC', 'ACA', 'GGA', 'GAG', 'ACA', 'CUG', 'GGA', 'GAA', 'AAA', 'UGG', 'AAG', 'AGA', 'CAG', 'CUA', 'AAC', 'UCG', 'CUA', 'GAU', 'AGG', 'AAG', 'GAG', 'UUU', 'GAA', 'GAG', 'UAC', 'AAA', 'AGA', 'AGU', 'GGA', 'AUA', 'CUA', 'GAA', 'GUG', 'GAC', 'AGG', 'ACU', 'GAA', 'GCC', 'AAG', 'UCU', 'GCC', 'CUA', 'AAA',…	4	Severa	Severa
['UCG', 'CUC', 'AUA', 'AAG', 'AAU', 'GCA', 'CAA', 'ACC', 'CCU', 'AGG', 'AGG', 'GGA', 'ACU', 'GGG', 'ACC', 'ACA', 'GGA', 'GAG', 'ACA', 'CUG', 'GGA', 'GAG', 'AAG', 'UGG', 'AAG', 'AGA', 'CAG', 'CUA', 'AAC', 'UCA', 'UUA', 'GAC', 'AGA', 'AAA', 'GAG', 'UUU', 'GAA', 'GAG', 'UAC', 'AAA', 'AGA', 'AGU', 'GGA', 'AUA', 'CUA', 'GAA', 'GUG', 'GAU', 'AGG', 'ACU', 'GAA', 'GCC', 'AAG', 'UCU', 'GCC', 'CUA', 'AGA',…	4	Classica	Classica
['UCG', 'CUC', 'AUA', 'AAG', 'AAU', 'GCA', 'CAA', 'ACC', 'CCU', 'AGG', 'AGG', 'GGA', 'ACU', 'GGG', 'ACC', 'ACA', 'GGA', 'GAG', 'ACA', 'CUG', 'GGA', 'GAG', 'AAG', 'UGG', 'AAG', 'AGA', 'CAG', 'UUA', 'AAC', 'UCA', 'UUA', 'GAC', 'AGA', 'AAA', 'GAG', 'UUU', 'GAA', 'GAG', 'UAC', 'AAA', 'AGA', 'AGU', 'GGA', 'AUA', 'CUA', 'GAA', 'GUG', 'GAU', 'AGG', 'ACU', 'GAA', 'GCC', 'AAG', 'UCU', 'GCC', 'CUA', 'AAA',…	4	Classica	Classica
